# Supplementary material for: Novel Insight Into Glycosaminoglycan Biosynthesis Based on Gene Expression Profiles
Source: Front Cell Dev Biol. 2021 Sep 6;9:709018. doi: 10.3389/fcell.2021.709018 (PMC8450405; doi:10.3389/fcell.2021.709018)
Supplement: Supplementary file 2 [file Table_1.XLSX]

## Sheet: Table S1
Table S1: GAG-related genes
Category	Gene_Number	Gene
Biosynthesis of GAG backbones	01-01-1	XYLT1
Biosynthesis of GAG backbones	01-01-2	XYLT2
Biosynthesis of GAG backbones	01-02	B4GALT7
Biosynthesis of GAG backbones	01-03	FAM20B
Biosynthesis of GAG backbones	01-04	B3GALT6
Biosynthesis of GAG backbones	01-05	B3GAT3
Biosynthesis of GAG backbones	01-06	PXYLP1
Biosynthesis of GAG backbones	01-07-1	EXTL2
Biosynthesis of GAG backbones	01-07-2	EXTL3
Biosynthesis of GAG backbones	01-08-1	EXT1
Biosynthesis of GAG backbones	01-08-2	EXT2
Biosynthesis of GAG backbones	01-09-1	EXT1
Biosynthesis of GAG backbones	01-09-2	EXT2
Biosynthesis of GAG backbones	01-09-3	EXTL1
Biosynthesis of GAG backbones	01-09-4	EXTL3
Biosynthesis of GAG backbones	01-10-1	CSGALNACT1
Biosynthesis of GAG backbones	01-10-2	CSGALNACT2
Biosynthesis of GAG backbones	01-11-1	CHSY1
Biosynthesis of GAG backbones	01-11-2	CHPF
Biosynthesis of GAG backbones	01-11-3	CHSY3
Biosynthesis of GAG backbones	01-11-4	CHPF2
Biosynthesis of GAG backbones	01-12-1	DSE
Biosynthesis of GAG backbones	01-12-2	DSEL
Sulfation modification of Heparan sulfate (HS)	02-01-1	NDST1
Sulfation modification of Heparan sulfate (HS)	02-01-2	NDST2
Sulfation modification of Heparan sulfate (HS)	02-01-3	NDST3
Sulfation modification of Heparan sulfate (HS)	02-01-4	NDST4
Sulfation modification of Heparan sulfate (HS)	02-02	GLCE
Sulfation modification of Heparan sulfate (HS)	02-03	HS2ST1
Sulfation modification of Heparan sulfate (HS)	02-04-1	HS6ST1
Sulfation modification of Heparan sulfate (HS)	02-04-2	HS6ST2
Sulfation modification of Heparan sulfate (HS)	02-04-3	HS6ST3
Sulfation modification of Heparan sulfate (HS)	02-05-1	HS3ST1
Sulfation modification of Heparan sulfate (HS)	02-05-2	HS3ST2
Sulfation modification of Heparan sulfate (HS)	02-05-3	HS3ST3A1
Sulfation modification of Heparan sulfate (HS)	02-05-4	HS3ST3B1
Sulfation modification of Heparan sulfate (HS)	02-05-5	HS3ST5
Sulfation modification of Heparan sulfate (HS)	02-05-6	HS3ST6
Sulfation modification of Heparan sulfate (HS)	02-06-1	SULF1
Sulfation modification of Heparan sulfate (HS)	02-06-2	SULF2
Sulfation modification of Chondroitin sulfate (CS) and dermatan sulfate (DS)	03-01-1	CHST11
Sulfation modification of Chondroitin sulfate (CS) and dermatan sulfate (DS)	03-01-2	CHST12
Sulfation modification of Chondroitin sulfate (CS) and dermatan sulfate (DS)	03-01-3	CHST13
Sulfation modification of Chondroitin sulfate (CS) and dermatan sulfate (DS)	03-02	CHST14
Sulfation modification of Chondroitin sulfate (CS) and dermatan sulfate (DS)	03-03	UST
Sulfation modification of Chondroitin sulfate (CS) and dermatan sulfate (DS)	03-04	CHST3
Sulfation modification of Chondroitin sulfate (CS) and dermatan sulfate (DS)	03-05	CHST15
Biosynthesis of Keratan sulfate (KS)	04-01-1	CHST5
Biosynthesis of Keratan sulfate (KS)	04-01-2	CHST2
Biosynthesis of Keratan sulfate (KS)	04-01-3	CHST6
Biosynthesis of Keratan sulfate (KS)	04-01-4	CHST7
Biosynthesis of Keratan sulfate (KS)	04-02	B4GALT4
Biosynthesis of Keratan sulfate (KS)	04-03	CHST1
Biosynthesis of Keratan sulfate (KS)	04-04	B3GNT7
Biosynthesis of Hyaluronan	05-01	HAS3
Biosynthesis of Hyaluronan	05-02-1	HAS1
Biosynthesis of Hyaluronan	05-02-2	HAS2
Transporters	06-01	SLC35B2
Transporters	06-02	SLC35B3
Transporters	06-03	SLC35B4
Transporters	06-04	SLC35A2
Regulators	07-01	PAPSS1
Regulators	07-02	PAPSS2
Regulators	07-03	CANT1
Regulators	07-04	IMPAD1
Regulators	07-05	GOLPH3
Regulators	07-06	SPPL3
Regulators	07-07	ZNF263
Regulators	07-08	KDM2B

## Sheet: Table S2
Table S2: Expression of GAG-related genes in human tissues (HPA data)
Map_number	Category	Gene	adipose tissue	adrenal gland	appendix	bone marrow	breast	cerebral cortex	cervix, uterine	colon	duodenum	endometrium	epididymis	esophagus	fallopian tube	gallbladder	heart muscle	kidney	liver	lung	lymph node	ovary	pancreas	parathyroid gland	placenta	prostate	rectum	salivary gland	seminal vesicle	skeletal muscle	skin	small intestine	smooth muscle	spleen	stomach	testis	thyroid gland	tonsil	urinary bladder
01	Biosynthesis of GAG backbones	XYLT1	6.6	8.2	6.8	4.7	5.4	11.6	12.2	4.8	4.4	6.3	1.3	5.9	3.2	3.9	2.4	1.1	0.2	2.9	6	6.6	0.6	0.7	8.7	4.5	5.8	0.8	6.3	0.4	5.3	5.9	8.2	7.6	2.6	4.5	3.7	4	4
01	Biosynthesis of GAG backbones	XYLT2	7.5	8.4	8.4	2.8	5.2	7.5	8.5	6.5	9.6	10.1	5.9	7.4	15.3	10.4	5.5	4.9	2.1	7.9	10.5	12.9	2.7	13	12.4	15.4	3.8	5.4	14.5	1.8	17.9	6.7	7.7	11.5	31.5	10.5	11.4	3.7	8.8
01	Biosynthesis of GAG backbones	B4GALT7	16.6	25.3	20.2	15.6	11.6	20.4	19.1	12.8	16.8	20.5	14.9	11.8	21.3	19.2	8.9	9.4	5.1	14.8	23.1	20.2	7.8	24.3	19.9	22	12.9	10.3	26.2	5.8	15.8	16	17.1	24.5	16	25.8	27.3	10.7	15.9
01	Biosynthesis of GAG backbones	FAM20B	23.6	29.7	15.2	7.2	19.9	31.1	24.7	14	10	29.9	18.8	19.6	25.5	21.6	15.4	18.8	8.5	24.5	13.1	24.5	2.4	37.8	24.6	26.9	16	5	27.1	5.9	15.3	12.8	28.7	17.2	13.1	15	30.1	10	17.5
01	Biosynthesis of GAG backbones	B3GALT6	7.7	4.9	7.6	1.1	6.2	12	7.5	4	3.9	9.2	4.7	4.5	10	5.9	4.5	4.6	2.6	8.2	7	7	1.4	11.5	7.6	7.9	3.4	2	6.1	2	8.7	4.1	7.2	10.2	4.7	4.3	8.9	3.5	5.2
01	Biosynthesis of GAG backbones	B3GAT3	13.5	21.9	18.2	8.8	12.2	36.9	17.3	10.3	14.3	19.3	10.9	9.1	26.6	19	7	9.4	5.5	15.4	23.6	15.8	3.8	22.7	23.2	22.5	5.6	9	21.8	1.9	22.4	15.1	16.3	19.9	11.9	18.4	19	7.7	13.7
01	Biosynthesis of GAG backbones	PXYLP1	4.8	8.3	5.7	3.3	10.5	25.7	11.2	5.4	5.6	15	180.6	2.9	10.6	13.1	9.8	8.1	2.6	6.5	10.5	10.7	1.9	21.3	26.1	16.6	6.2	2.8	41.2	1	5.8	7.2	10.6	5	4.4	16.6	10	9.1	7.7
01	Biosynthesis of GAG backbones	EXTL2	9.5	31.3	6.3	1.3	13.6	20.2	20.3	6.5	4.8	29.2	16.3	7	17	17.3	5.9	12.6	5.3	12.3	4.6	23.6	1.3	28.8	34.1	20.5	8.1	2.9	16	2.2	7.6	5.3	24	8.4	6.3	18.9	16.4	3.4	11.5
01	Biosynthesis of GAG backbones	EXTL3	12.8	22	10	2.4	6.4	34.4	14.2	7.3	5.6	19.7	8.1	13.7	19.5	13.3	21.7	7.9	1.8	13.7	6.5	12.8	2.5	36.8	20.8	14.1	6.1	3.5	17.4	7.5	14.7	5.8	26.2	11.9	6.2	19.9	13.4	4.8	13.1
01	Biosynthesis of GAG backbones	EXT1	15.3	11.1	14.9	2.2	10	9.3	25.1	19	31.6	18.3	7.3	11.6	14	17.6	6.7	10.2	14.1	21.2	5.6	13.4	2	14.7	30.4	17	23.1	2.2	23.3	0.9	14.8	27	22.7	15.4	10.9	9.9	14.5	9.3	15.4
01	Biosynthesis of GAG backbones	EXT2	39.3	28.6	29.9	7.1	34.5	27.6	55.8	28.6	26.6	66.4	41.3	22.9	46.7	45.6	17.2	28.8	14.1	40.6	18.4	36.9	5.4	58.1	90.7	49	32.7	11.5	43.3	4.6	30.1	34.3	74.9	29.5	20.7	40.9	47.9	16.2	31.9
01	Biosynthesis of GAG backbones	EXTL1	0	1.1	0	0	1	11.2	0.6	0	0.1	1.8	0.1	0.5	1	0.6	2	0.1	0	0.1	0.2	1.1	0	0	0.4	0.6	0	0	0.3	4.3	0.7	0.1	1.9	1	0	0.5	0.3	0	0.2
01	Biosynthesis of GAG backbones	CSGALNACT1	22	15.9	12	7.1	8.9	37.2	27.1	3.3	3.5	11.7	6.2	34.6	19.6	24.7	24.3	6.4	1.4	17.3	8.4	68.4	1.4	8.7	55.3	50.8	2.6	2.9	13.5	2	3.5	3.5	17.5	11.6	6.3	4.8	145.2	8.1	20.3
01	Biosynthesis of GAG backbones	CSGALNACT2	23.2	14.1	33.4	87.2	15.2	16.5	21.4	8.9	9.3	32.8	10.4	11.9	13.6	41	7	9.5	7.2	28.9	25.9	19.7	1.6	16.1	38	22.3	13.1	2.2	15.3	4.6	13.3	10.9	30.6	36.9	9.5	17.4	15.3	16.2	23.6
01	Biosynthesis of GAG backbones	CHSY1	32.8	24.4	25.4	14.8	26.3	10.5	29.9	7.6	6.1	28.4	12.1	11.5	15.2	36.6	6.2	9.7	5.3	20.1	13	15.5	1.5	10.4	64.8	20.5	9	4.2	15.5	1	13.5	6.9	28.4	19	7.2	16.4	11.3	9.3	20.8
01	Biosynthesis of GAG backbones	CHPF	14	25.1	16.6	1	10.2	30.5	44.4	12	26.7	28.9	16.9	7.3	19.9	37.3	27.4	10.8	9	19	6.9	60.5	13.7	35.3	58.6	42.7	5.1	20.5	36.8	1.8	14.9	21.4	18.1	8.6	21.2	77.2	31	4.1	19.4
01	Biosynthesis of GAG backbones	CHSY3	3.1	0.6	1.4	0	0.6	3.7	7.2	0.4	0.5	2.6	0.1	0.6	1.5	4.5	0.6	0.3	0.8	2.7	0.6	0.2	0	1.1	3.2	0.7	0.6	0	0.8	0.3	0.5	0.4	3	1	0.4	1.3	1.5	0.4	1.8
01	Biosynthesis of GAG backbones	CHPF2	13.5	22.2	23.3	14.2	9.8	12.7	18.4	12.4	13	17	12.6	9.4	12.3	23.5	9.4	5.6	4.1	18.2	18.6	10	3.5	21.7	23.2	17.9	9.8	9.8	18.2	1.5	14.6	13.7	21.3	23.5	16.6	12.4	15.4	9.9	19.3
01	Biosynthesis of GAG backbones	DSE	29.8	14.1	36.2	10.8	14.9	6.6	21.6	7.6	6.5	19	12.5	15.2	13.9	25.3	5.9	10.2	6.3	23.1	17.9	19	0.8	30.3	35.8	15.6	10	1.9	15.8	2.1	16.3	8.8	22.9	26.3	6.2	13	9.7	10	19.8
01	Biosynthesis of GAG backbones	DSEL	2.4	0.8	0.8	0.1	1.5	5.2	3.9	0.7	0.3	2.1	0.9	0.6	2.7	3.2	0.5	2.3	0.9	1.8	0.3	2.2	0.1	1.1	4.3	1.6	0.7	0.1	1.4	0.1	0.7	0.4	2.6	1.4	0.5	1.3	0.8	0.1	0.8
02	Sulfation modification of Heparan sulfate (HS)	NDST1	41.7	19.2	18.9	4.7	35	49.6	24.3	12.7	12.6	22.2	9.6	37.3	23.1	23.8	17.8	15.9	5.9	51.5	8.2	27.1	8.3	33.8	17.5	23.4	10.4	15.5	23.6	8.1	40.5	19.3	27.7	59.7	9.6	28.1	38.2	9.1	16.7
02	Sulfation modification of Heparan sulfate (HS)	NDST2	17.1	18.1	26.9	33.8	16.1	15.6	19	11.6	11	26.9	14.2	16.4	17.8	24.5	5.5	8.4	3.8	23.6	29.1	17.2	2.1	32.3	19	18.8	13.8	7.7	19.9	3.1	22.2	14.6	23.8	44.9	12.8	23.4	15.3	22.5	13.9
02	Sulfation modification of Heparan sulfate (HS)	NDST3	0	0.6	0	0	0	3	0.7	0	0	0	0	0	0.4	0	0	0.1	0.6	0	0.1	0.1	0	0	0	0.1	0	0	0.3	0	0	0	0	2.8	0.2	0.1	0.1	0	0
02	Sulfation modification of Heparan sulfate (HS)	NDST4	0	0	0	0	0	1.4	0.5	0	0	0.6	0	0	0	0.1	0	0	0	0	0	1.8	0	0	0	0.6	0	0	0.2	0	0	0	0.6	1	0.2	0.4	0	0	0.2
02	Sulfation modification of Heparan sulfate (HS)	GLCE	10.2	16.1	7.5	0.6	11.2	13	12.4	12.7	14.3	10.8	8.4	11	9.1	11.8	3.7	14.5	8.6	12.6	4	15.6	0.9	14.4	19.1	9.4	15.6	4.3	8.2	1.4	12.4	12.6	10.3	6.2	8.9	7.4	7	4.7	7.9
02	Sulfation modification of Heparan sulfate (HS)	HS2ST1	8.9	34	12.8	2.4	10	25.2	16.2	9.2	9.8	15.2	12.1	7.8	11	16.7	4.6	14.8	8.9	12.4	13.8	16	2.1	26.8	11.9	15.5	10	2.8	14.1	1.3	9.8	10.3	11.5	17.6	7.8	17.4	21.6	10.6	12.2
02	Sulfation modification of Heparan sulfate (HS)	HS6ST1	17.4	35.4	12.8	3.3	12.5	40.8	25.6	10.8	9.3	15.8	8.1	23.5	30	35.3	5	26.8	6.8	15.4	10	21.2	5.8	15	18.7	20.9	8.1	5.9	35	8.9	19.1	14.4	10.2	30.1	6.7	32.1	12.6	7.4	25.5
02	Sulfation modification of Heparan sulfate (HS)	HS6ST2	0.2	3.2	0.9	0	2.5	8.6	0.8	0.6	0.1	5.9	2.9	3.2	3	0.5	0.1	15	0	1	0.1	17.6	1.1	0	11.9	4.7	0.9	0.3	1.2	2.1	0.1	0	2.3	0.1	0.2	5.5	0.7	0.5	2
02	Sulfation modification of Heparan sulfate (HS)	HS6ST3	0.3	5.6	0.3	0	0.2	27.7	2.8	0.2	0.4	3.5	2.6	0.4	0.2	0.3	0.1	0.9	0	0.1	0	0.1	0.4	0.1	0	0.4	0.1	0	0.4	0	0	0.2	2.4	0	0.7	0.5	4	0	6
02	Sulfation modification of Heparan sulfate (HS)	HS3ST1	0.6	2.1	2.2	1.1	0.5	2.1	1.3	1.5	2.1	2.7	1.5	5.2	2	13.9	0.4	1.6	0.1	1.4	1.4	23.2	0	0.2	0.5	1.5	0.9	1	1.7	0	0.2	1.9	1.2	2.5	4.3	1.5	0.5	1	5.6
02	Sulfation modification of Heparan sulfate (HS)	HS3ST2	0.9	0.5	0	0	0.2	35.7	0.7	0.2	0	0	0	0.1	0	0.1	0	0	0.3	1.1	0	0	0	0	0.2	0.4	0.2	0	0.1	0	0	0	0.1	0	0	0	0	0	0.1
02	Sulfation modification of Heparan sulfate (HS)	HS3ST3A1	0.4	2.6	2.5	0.6	0.1	0.3	1.2	0.4	1.4	0.6	0	3.4	1.1	0.6	0.3	0.7	1	0.6	3	5.8	0	0	3.8	3.8	0.3	0.9	6.8	0	0.2	0.6	0.4	9.1	0.5	1.9	0.1	1.4	0.4
02	Sulfation modification of Heparan sulfate (HS)	HS3ST3B1	1.1	1.2	6.3	0.8	1.2	0.4	3.3	1.2	1.3	1.1	0.2	2	1.3	2.3	0.3	2.1	14.7	1.3	7.1	4.3	0.1	0.5	5	3.3	1.9	2.2	2.7	0.3	1.2	1.6	0.7	4.7	1.2	0.7	0.9	4.5	1.6
02	Sulfation modification of Heparan sulfate (HS)	HS3ST5	0	0.6	0.2	0.2	0	6.2	0.1	0.1	0	0.1	0	0	0	0	0	0.1	0	0.3	0	0	0	0	0	0.1	0.1	0	2.2	1.3	0.3	0.2	0.2	0	0.2	0.2	0	0	0.3
02	Sulfation modification of Heparan sulfate (HS)	HS3ST6	0	0	0	0	0.2	0	0.1	0.1	0	0	0	0.2	0.9	0	0	0	0	0.1	0	0	0	0	0.8	0	0	0	0	0	9.5	0	0	0	0	0	0	0	0.1
02	Sulfation modification of Heparan sulfate (HS)	SULF1	30	3.3	33.6	0	9.7	7.8	22.5	16.5	10	48.2	18	20.8	12.8	49.9	9.4	10.6	0.9	14.6	7.4	18	0.7	1.6	6.1	85.8	23.2	1	58.7	0.8	1.4	16.1	105.4	3.1	3.7	4.5	34.3	4.5	49.7
02	Sulfation modification of Heparan sulfate (HS)	SULF2	50	12.8	56.9	7.1	24.6	92.5	150.3	47.1	29.7	166.9	11.8	85.8	75.3	101.6	13.9	30	19.4	20.3	31.8	148.9	1.2	8.5	37.8	31.4	48.8	4.4	31.2	4.3	21.6	19.9	127.6	20.7	17.1	40.9	27.4	23.1	50.5
03	Sulfation modification of Chondroitin sulfate (CS) and dermatan sulfate (DS)	CHST11	6	13.5	27.6	24.6	3.5	22.3	7.4	4.1	3	20.4	16.3	3.7	3.6	14.9	2.7	2.7	1.6	15.6	17.3	5.6	0.7	1.8	22.1	5.1	4.5	0.7	11.4	0.3	1.9	5.2	15.9	17.7	5.7	4.8	5.5	10.8	8.6
03	Sulfation modification of Chondroitin sulfate (CS) and dermatan sulfate (DS)	CHST12	12.4	6.3	7.2	4.5	2.7	7.4	4.8	4.2	5.8	7.2	2	1.6	4.3	4.1	2.6	3.9	1.3	8.7	5.4	3.6	1.2	2.7	5.6	7	1.5	2.7	6.2	1.9	5.5	4.7	4.1	16.1	5	5.1	2.7	1.8	3.5
03	Sulfation modification of Chondroitin sulfate (CS) and dermatan sulfate (DS)	CHST13	0.2	0.2	0.5	0.4	0	0.2	0	0.3	0.6	0	0	0	0	0	0	1.5	5.9	0.3	0.1	0	0	0	0.1	0	0.1	0	0.1	0	0	1.1	0	2.9	0.4	6.3	0	0	0
03	Sulfation modification of Chondroitin sulfate (CS) and dermatan sulfate (DS)	CHST14	11.8	9.3	10.4	2.2	9.3	6.7	23.6	5.3	4.5	22.1	9.8	8.2	20.8	17.3	8.1	6.1	3.3	16.1	9.2	26.1	1.6	18.7	38.8	18.6	5.1	3.5	21.6	1.7	8.1	5.2	18.6	15.4	5.5	9.7	17.1	6.9	10.8
03	Sulfation modification of Chondroitin sulfate (CS) and dermatan sulfate (DS)	UST	6.5	16.9	4.3	0.2	8.5	14.1	11.6	3.2	1.8	12.5	7.4	5.6	13.4	10.1	1.6	4.3	0.7	7.8	4.9	15.3	2.3	0.3	7	11.1	3.2	1.4	7.2	0.3	8.4	2.9	13.7	9.6	3.2	13.7	49.9	3.6	9.9
03	Sulfation modification of Chondroitin sulfate (CS) and dermatan sulfate (DS)	CHST3	21.3	10.6	7.7	0	9.2	12	11.5	2.5	0.9	15.1	4.5	7.1	17.1	7.4	5.6	7	0.5	4.9	1.7	23.8	0.9	1.6	11.5	13.1	2.4	2.1	20.6	1.3	6.5	1.7	24.7	2.8	4.8	30.7	9.2	1.3	4.7
03	Sulfation modification of Chondroitin sulfate (CS) and dermatan sulfate (DS)	CHST15	15.8	13.8	27.1	4.5	14.3	27.6	15.1	9.3	9.9	13.3	10.1	10.5	18.1	20.2	3.1	6.9	6.8	15.7	20.1	45.6	2.9	4.6	9.3	12.6	9.8	2.4	19.3	2.5	10.9	9.5	15.1	43.2	7.8	8.1	32.3	13	16.5
04	Biosynthesis of Keratan sulfate (KS)	CHST5	0.1	0.3	1.7	0.4	0.6	1.6	0.2	45.6	85.9	0.7	0.4	0.2	1.7	0.3	0.1	0.3	0.1	0.6	0.3	0.6	0	0.9	0.3	0.5	59.7	0	0.5	2.4	0.3	83.5	1.5	0.5	4.8	1.3	0.6	0.1	0
04	Biosynthesis of Keratan sulfate (KS)	CHST2	4.3	1.5	9.9	9	1.1	10.7	3.5	1.6	1.9	5.9	1.5	0.9	0.8	2.4	0.8	2.5	0.3	3.7	7.7	2.1	0.1	0.8	13.5	6.8	1.1	0.9	12.5	0.3	0.7	2.6	4.9	15.2	2.9	2	5	4.5	5
04	Biosynthesis of Keratan sulfate (KS)	CHST6	0.2	2.4	0.5	0.1	0.1	7.9	16.3	3.5	10.6	0.9	0.4	1.3	2.3	0.3	0.6	0.4	0	0.8	0.2	0.1	0	0.5	0.2	0.8	3.7	1.3	0.3	0	0.2	10.9	0.7	0.3	0.4	1	0.2	0.1	0.3
04	Biosynthesis of Keratan sulfate (KS)	CHST7	7.1	4.6	2.4	1.6	1.8	6.8	6.9	1.4	0.8	3.7	0.6	1	2.1	3.2	2.3	1.6	2.8	3	2	10.8	0.3	1.4	3	1.8	0.8	0.4	2.1	0.7	0.8	1.6	2.2	12.8	1.4	2.3	1.5	0.7	1.3
04	Biosynthesis of Keratan sulfate (KS)	B4GALT4	8.5	9.6	10.6	12.9	11.2	8.7	21.5	26.2	22.5	19.8	75.8	15.8	29.8	42.9	6.2	19.5	6.7	11.3	9.3	18.3	2.9	19.5	30.5	18.3	29	3.5	17.4	1.7	13.3	28.4	16.5	9	24.5	13.5	24.2	8.4	23.3
04	Biosynthesis of Keratan sulfate (KS)	CHST1	1.1	7.2	1.1	0.1	3.5	49	1.2	0.4	0.7	1.8	0.2	0.3	6.4	1.4	0.9	1.3	0.2	1.7	1	3	0.2	19.1	0.7	0.5	0.2	3.8	0.6	0.5	0.6	0.6	1.1	4.1	0.6	3.2	9.9	0.5	1.2
04	Biosynthesis of Keratan sulfate (KS)	B3GNT7	1.3	12.7	3.5	7.9	4.8	3.9	3.6	54.1	23.9	2.8	8	3	3.7	21.1	0.7	2.3	0.6	22	1.7	13.7	5.2	19.8	7.5	5.1	72.7	3.1	5.9	0.1	5.8	29.8	3.3	5.2	31.7	2.3	13.6	1.3	2.6
05	Biosynthesis of Hyaluronan	HAS3	0.7	0.4	1	0.5	5.1	0.8	3	5.2	2.9	1.4	1.4	9.2	1.4	7.8	0.4	0.6	0.2	29.9	0.5	1.2	0.1	0.8	5	3.7	3.5	0.5	2.2	0.4	7.5	2.6	1	0.6	11.8	3.5	7.9	2.5	36.4
05	Biosynthesis of Hyaluronan	HAS1	27	0.7	8.9	2.1	1.3	3	0	0.9	0.1	0.6	0	0.9	0.1	8.5	0.8	0	0.3	4.2	0	6.1	0.4	0	0.5	0.1	0.6	0	0	0	2.2	0.3	1.1	0.5	0	0.3	0	0	2.2
05	Biosynthesis of Hyaluronan	HAS2	27.9	0.5	12.6	0	7	1.6	1.2	4.1	2.8	1.3	1.5	1.8	0.7	12.7	0.9	0.8	1.5	5.1	1.9	0.1	0.2	0.7	3.3	1.8	6.4	0.1	0.3	0.1	2.7	5.8	5.7	0.2	1.9	2.6	0.5	0.9	6.9
	Transporters	SLC35B2	21.8	30.7	26	11.2	29.9	34.5	32.3	26	19	35.6	35.9	17	41.5	45.6	17	26.3	15.4	29.4	23.7	25.3	8.7	59.2	34.5	36.3	30.8	19	37.7	5.8	20.8	19.3	42.2	21.7	28.3	24.7	39.4	19.8	31.3
	Transporters	SLC35B3	15.6	15.8	20	3.7	21.1	13.2	25.4	30	20.8	22.3	63.2	13.8	21	30.7	6.6	20.6	13.4	18.3	20.2	11.4	4.2	33.5	29.8	23.8	33.6	8.2	31.5	2.2	19.8	24.7	19.7	20.9	22.3	18.8	41.8	14.8	19.1
	Transporters	SLC35B4	5.9	8.2	6.9	1.2	4	17.8	6.1	2.8	2.9	9.9	7.6	3.4	5.3	6.1	1.6	10.9	3.9	4.8	5.2	7.8	0.3	6.3	16.7	8.4	3.9	0.8	8.4	0.8	3.7	3.9	10.1	5.7	3.2	8.6	5.6	4.4	4.9
	Transporters	SLC35A2	14.3	13.6	17.2	9.9	18.6	13.7	28.3	28.5	17.1	15.1	34.6	18.4	45	23.6	6	19.4	10.1	20.9	11.8	7.4	5.9	35.6	25.4	27	30.7	8.2	18.9	2.5	18.7	18.4	16.2	14.1	23.7	10.7	25.3	13.4	16.8
	Regulators	PAPSS1	27.5	17	37.6	14.8	55.8	73	68	18.3	14.7	73.7	47.8	36	70.9	37.7	9.4	31	4.8	60.5	34.1	33.1	9.1	43.3	22.5	61	24.9	26.4	33	1.9	53.6	15.7	44.6	21.9	53.2	28.6	30.8	42.5	35.8
	Regulators	PAPSS2	37	157.6	34.3	1.2	23.3	5.4	28.1	76.4	28.4	13.3	3.6	10.8	5.9	31.9	5.2	24.6	37.9	98.1	12.1	33	4.3	3.3	82.3	9.7	67.8	1.1	4.6	1.5	2.3	66.2	23.9	11.4	8.3	21.4	34.5	13.1	18.8
	Regulators	CANT1	17.9	20.9	33.2	11.9	32	16.9	50.2	90	52.8	21.2	10.6	25	30.2	40	8.5	11.8	5.4	22.8	17.4	16.4	3.1	40.4	37.7	115.7	90.6	26.8	46.7	4.8	16.1	63.1	23.2	28.7	50.5	30.7	17.5	14.1	17.6
	Regulators	IMPAD1	41	49	22.7	8	24.3	41.9	39.5	17.3	13.4	37.3	19.8	21.7	22	27.2	19.3	25.3	18.6	25.9	14.4	14.8	4.2	52.7	35.7	50.9	19.7	9.2	33.4	8.2	18	14.5	37.8	21.6	16	30.9	45.6	12.2	19.3
	Regulators	GOLPH3	56	49.2	55.3	12.7	61.4	43.8	84.1	56.8	45.8	68.2	70.1	46.8	65.4	120.5	24	64.1	53.7	74.5	55.1	62.5	13	89	96.1	119.5	65	27.3	69.4	9	32.8	53.7	74.8	53.4	49.1	49.9	79	47	64.5
	Regulators	SPPL3	24.1	17.9	16.1	13	30.3	48	39.9	26.6	18.3	43.6	19.1	43.5	47.2	29.6	12	24.5	9.9	30.5	18.2	38.9	4.5	84.1	40.6	33.8	30	6	38.1	3.7	56	20.8	43.8	33.6	14.5	71.6	52.4	25.3	29.4
	Regulators	ZNF263	21.3	22	22.5	11.6	29.8	32.5	24.1	17.1	14.7	38.1	28.3	17.3	36.7	27.2	8	15.7	9.1	29.3	26.8	34.6	4.6	58.2	29.6	33.6	18.9	8.2	28.8	4.9	26.1	17.1	27.6	30.3	18.5	33.7	34.6	19.6	19.1
	Regulators	KDM2B	8.4	8	31.7	14.4	9.5	22.6	14.9	9.1	11.2	21.3	8.4	16.1	22.4	14.2	4.8	6.9	5.8	19.1	35.8	21.6	1.6	26.2	14	11.4	11.1	4.7	11.9	6	26	12.1	15.6	31.6	9.6	21.8	13.9	26.1	17.6

## Sheet: Table S3
Table S3: PG genes
Category	Gene
Proteoglycan protein	LUM
Proteoglycan protein	FMOD
Proteoglycan protein	ACAN
Proteoglycan protein	VCAN
Proteoglycan protein	NCAN
Proteoglycan protein	CSPG4
Proteoglycan protein	CSPG5
Proteoglycan protein	SMC3
Proteoglycan protein	BCAN
Proteoglycan protein	DCN
Proteoglycan protein	BGN
Proteoglycan protein	ESM1
Proteoglycan protein	COL9A2
Proteoglycan protein	THBD
Proteoglycan protein	CD44
Proteoglycan protein	CD74
Proteoglycan protein	SRGN
Proteoglycan protein	HSPG2
Proteoglycan protein	AGRN
Proteoglycan protein	SDC1
Proteoglycan protein	SDC2
Proteoglycan protein	SDC3
Proteoglycan protein	SDC4
Proteoglycan protein	GPC1
Proteoglycan protein	GPC2
Proteoglycan protein	GPC3
Proteoglycan protein	GPC4
Proteoglycan protein	GPC5
Proteoglycan protein	GPC6

## Sheet: Table S4
Table S4: Expression of GAG-related genes and PG genes in normal and tumor tissues (median from Xena data)
Map_number	Category	Gene	Brain Normal Tissue	Brain Primary Tumor	Pancreas Normal Tissue	Pancreas Primary Tumor	Breast Normal Tissue	Breast Primary Tumor	Prostate Normal Tissue	Prostate Primary Tumor	Adrenal Gland Normal Tissue	Adrenal Gland Primary Tumor	Thyroid Gland Normal Tissue	Thyroid Gland Primary Tumor
01	Biosynthesis of GAG backbones	XYLT1	2.91401	5.53562	0.860009	4.63861	3.87079	2.92413	2.34957	1.90996	3.41901	5.1114	2.5446	1.99001
01	Biosynthesis of GAG backbones	XYLT2	6.34127	11.0377	5.36929	14.9327	10.6728	16.1326	21.6828	18.9473	10.6211	11.2658	15.3207	14.3293
01	Biosynthesis of GAG backbones	B4GALT7	13.8844	25.1057	13.7551	25.3593	19.5612	21.4504	29.9501	26.5188	37.922	36.1509	26.7218	25.2366
01	Biosynthesis of GAG backbones	FAM20B	10.4894	11.6833	3.29108	13.5751	11.3835	22.998	11.1034	12.5089	11.3284	9.91666	11.0262	12.1879
01	Biosynthesis of GAG backbones	B3GALT6	6.90572	14.5697	4.40051	11.4627	8.20114	13.561	8.83276	15.9658	7.27931	7.87247	9.21091	13.4114
01	Biosynthesis of GAG backbones	B3GAT3	43.8489	53.5002	12.8072	38.0937	34.3433	33.1504	44.9257	54.2659	26.574	32.8076	40.8274	36.0508
01	Biosynthesis of GAG backbones	PXYLP1	4.70011	22.023	3.49087	6.72393	4.98886	11.1261	8.1671	10.3522	3.61903	5.1114	2.5446	1.99001
01	Biosynthesis of GAG backbones	EXTL2	10.0343	14.1076	3.71049	5.90017	6.48802	6.53542	10.0065	9.25251	16.3692	9.69238	11.3559	6.09981
01	Biosynthesis of GAG backbones	EXTL3	11.3481	22.99	3.7208	9.67577	6.81063	8.41422	9.18222	6.80119	14.6304	9.40121	7.75064	7.63597
01	Biosynthesis of GAG backbones	EXT1	3.49087	12.3324	6.69825	32.6714	19.7657	27.1136	13.8989	13.9182	16.2561	12.968	21.4281	18.9145
01	Biosynthesis of GAG backbones	EXT2	10.2522	27.5591	10.4821	32.2999	29.9182	36.5034	23.6528	34.8228	20.223	18.3782	27.7795	28.3239
01	Biosynthesis of GAG backbones	EXTL1	4.40517	2.93937	0.629995	0.440046	0.470066	0.620015	0.425052	0.110028	0.940022	0.140023	0.479964	0.159985
01	Biosynthesis of GAG backbones	CSGALNACT1	8.91873	17.8942	2.75008	7.0216	8.37929	4.45423	18.0813	39.0152	8.91873	4.7197	38.3715	15.4379
01	Biosynthesis of GAG backbones	CSGALNACT2	6.13798	8.55538	2.45958	13.1493	12.986	11.7809	10.4531	6.94894	6.81063	3.84938	11.1146	8.29261
01	Biosynthesis of GAG backbones	CHSY1	4.5086	11.427	2.03961	15.4595	20.6337	24.9496	14.1909	16.8411	12.4829	17.7398	12.087	8.05468
01	Biosynthesis of GAG backbones	CHPF	24.5294	56.6293	46.5907	101.762	20.9653	60.4838	56.7083	81.8541	33.4737	75.1125	57.0824	70.0824
01	Biosynthesis of GAG backbones	CHSY3	0.520016	0.729978	0.110028	1.64003	2.33008	1.60504	0.435059	0.259978	0.190047	0.179992	1.315	0.599985
01	Biosynthesis of GAG backbones	CHPF2	6.11463	14.8193	9.34922	32.3898	13.594	24.8374	21.3762	25.9731	25.5092	40.7567	22.0458	26.2082
01	Biosynthesis of GAG backbones	DSE	1.96001	5.10079	1.19002	8.99961	18.9473	9.11569	10.4531	6.94894	6.81063	3.84938	11.1146	8.29261
01	Biosynthesis of GAG backbones	DSEL	1.94	8.57617	0.400091	1.46502	2.46984	1.28003	0.985006	1.46004	0.720014	0.679987	1.13	0.300034
02	Sulfation modification of Heparan sulfate (HS)	NDST1	15.3739	37.1158	10.1461	14.7526	23.6528	29.1708	15.5615	16.7364	21.1404	15.1885	28.0115	23.571
02	Sulfation modification of Heparan sulfate (HS)	NDST2	10.9349	12.457	8.86941	10.856	23.15	13.2865	28.4719	11.2035	23.9664	8.22961	26.6848	9.4962
02	Sulfation modification of Heparan sulfate (HS)	NDST3	1.89995	0.269931	0.0199922	0.060002	0.0199922	0.060002	0.0799963	0.0299911	0.0100027	0	0.130033	0.0899993
02	Sulfation modification of Heparan sulfate (HS)	NDST4	0.0199922	0.174992	0	0	0	0	0.164989	0.119993	0	0	0.130033	0.0899993
02	Sulfation modification of Heparan sulfate (HS)	GLCE	5.47454	6.08082	2.56052	9.29436	8.3214	15.3845	5.45559	4.64826	9.80048	10.4821	4.93554	5.42166
02	Sulfation modification of Heparan sulfate (HS)	HS2ST1	5.77472	13.7266	2.40061	9.72615	5.71102	9.50607	4.59393	10.2167	18.8687	15.1779	6.00957	11.0914
02	Sulfation modification of Heparan sulfate (HS)	HS6ST1	25.333	34.7986	10.0481	25.5092	16.2561	33.2771	28.0796	24.4022	47.9337	20.6623	16.1662	10.3307
02	Sulfation modification of Heparan sulfate (HS)	HS6ST2	2.16946	3.36959	1.13	0.28007	0.250042	0.599985	0.835001	0.560011	0.259978	0.0500127	0.0999701	0.864991
02	Sulfation modification of Heparan sulfate (HS)	HS6ST3	2.85105	0.649987	0.54	0.155012	0.15004	0.720014	0.224994	0.400091	2.13958	1.02001	1.08003	0.179992
02	Sulfation modification of Heparan sulfate (HS)	HS3ST1	0.825007	3.06531	0.15004	7.06868	1.41999	0.840013	1.53499	1.41999	1.25002	0.670007	1.35997	0.629995
02	Sulfation modification of Heparan sulfate (HS)	HS3ST2	0.750008	2.74568	0.110028	1.64003	2.33008	1.60504	0.435059	0.259978	0.190047	0.179992	1.315	0.599985
02	Sulfation modification of Heparan sulfate (HS)	HS3ST3A1	0.060002	0.275001	0.0400066	1.11003	0.330022	0.620015	0.425052	0.110028	0.940022	0.140023	0.479964	0.159985
02	Sulfation modification of Heparan sulfate (HS)	HS3ST3B1	0.190047	0.320079	0.300034	1.64499	0.820026	1.16003	1.93996	0.890002	0.629995	0.350111	2.64443	0.315041
02	Sulfation modification of Heparan sulfate (HS)	HS3ST5	1.72999	0.470066	0.0299911	0.119993	0.0199922	0.060002	0.0799963	0.0299911	0.0100027	0	0.130033	0.0899993
02	Sulfation modification of Heparan sulfate (HS)	HS3ST6	0	0	0.0199922	0.060002	0.0199922	0.060002	0.0799963	0.0299911	0.0100027	0	0.130033	0.0899993
02	Sulfation modification of Heparan sulfate (HS)	SULF1	1.90005	8.38222	1.13	0.28007	0.250042	0.599985	0.835001	0.560011	0.259978	0.0500127	0.0999701	0.864991
02	Sulfation modification of Heparan sulfate (HS)	SULF2	21.6896	130.191	3.52004	108.195	52.6358	104.365	29.252	13.1127	10.5331	49.1109	57.6793	41.4836
03	Sulfation modification of Chondroitin sulfate (CS) and dermatan sulfate (DS)	CHST11	4.9785	19.7041	1.22003	11.1068	3.4001	6.29968	3.58424	1.78002	9.11247	8.80203	3.08986	5.23513
03	Sulfation modification of Chondroitin sulfate (CS) and dermatan sulfate (DS)	CHST12	7.24407	12.1837	4.5086	10.1075	13.9859	8.71098	13.8224	11.1029	11.8834	11.5185	16.1999	10.4749
03	Sulfation modification of Chondroitin sulfate (CS) and dermatan sulfate (DS)	CHST13	0.0899993	0.159985	0.0400066	1.11003	0.330022	0.620015	0.425052	0.110028	0.940022	0.140023	0.479964	0.159985
03	Sulfation modification of Chondroitin sulfate (CS) and dermatan sulfate (DS)	CHST14	2.36919	15.0262	2.98042	17.1236	14.0636	17.195	13.8125	19.67	8.36188	9.40121	7.75064	7.63597
03	Sulfation modification of Chondroitin sulfate (CS) and dermatan sulfate (DS)	UST	5.16483	29.1708	4.86926	3.43088	5.67943	2.42487	4.94069	3.10918	7.09005	9.80728	22.3846	18.2449
03	Sulfation modification of Chondroitin sulfate (CS) and dermatan sulfate (DS)	CHST3	2.95983	12.6179	1.53003	6.07028	11.2814	3.29565	9.96917	3.10057	11.297	6.90093	6.23881	3.87079
03	Sulfation modification of Chondroitin sulfate (CS) and dermatan sulfate (DS)	CHST15	4.86926	15.0783	3.39068	11.962	11.5584	19.3858	9.53578	3.82013	7.54128	1.31997	22.7681	20.8855
04	Biosynthesis of Keratan sulfate (KS)	CHST5	0.780003	0.54	0.0400066	1.11003	0.330022	0.620015	0.425052	0.110028	0.940022	0.140023	0.479964	0.159985
04	Biosynthesis of Keratan sulfate (KS)	CHST2	8.92492	8.57028	0.420031	2.04457	5.10078	1.56003	7.30983	2.31077	1.66999	1.41999	7.34018	23.1982
04	Biosynthesis of Keratan sulfate (KS)	CHST6	2.99077	3.21552	0.0100027	0.640002	0.0500127	0.310003	0.340067	0.0899993	5.06905	0.570015	0.0700018	0.130033
04	Biosynthesis of Keratan sulfate (KS)	CHST7	3.71565	7.50477	0.789973	2.40063	6.19785	1.32999	3.5943	1.51	2.44937	1.51	6.04517	3.18446
04	Biosynthesis of Keratan sulfate (KS)	B4GALT4	6.42535	16.183	7.01185	35.7274	9.23328	15.3313	14.912	14.8347	8.12756	8.66881	14.8295	16.8469
04	Biosynthesis of Keratan sulfate (KS)	CHST1	24.453	20.6409	0.49007	3.86417	1.69003	4.14437	2.05452	0.549991	1.44995	1.21	24.3095	17.0467
04	Biosynthesis of Keratan sulfate (KS)	B3GNT7	1.99001	0.784988	4.55889	16.6151	1.16997	1.47	1.43004	1.01001	9.13777	2.26948	2.46992	7.40658
05	Biosynthesis of Hyaluronan	HAS3	0.570015	0.874982	0.420031	2.04457	5.10078	1.56003	7.30983	2.31077	1.66999	1.41999	7.34018	23.1982
05	Biosynthesis of Hyaluronan	HAS1	1.47	0.239982	0.0500127	0.81502	0.250042	0.599985	0.835001	0.560011	0.259978	0.0500127	0.0999701	0.864991
05	Biosynthesis of Hyaluronan	HAS2	0.140023	2.26008	0.0700018	1.93003	0.849982	1.21	0.654988	0.230006	0.209954	0.119993	0.579996	0.33503
	Transporters	SLC35B2	13.4161	45.8379	14.429	48.301	22.2685	47.6522	25.7401	51.4811	34.8228	29.4042	27.397	38.692
	Transporters	SLC35B3	5.88587	7.55698	6.86752	14.0102	11.4468	16.719	12.3495	12.9501	8.20114	6.35888	16.9289	13.0086
	Transporters	SLC35B4	5.34886	11.2892	1.16003	3.9412	3.25026	3.68997	5.17995	5.16841	5.35813	6.09981	3.88962	2.66468
	Transporters	SLC35A2	7.58847	18.4292	8.60296	30.5163	14.6203	35.0771	13.8892	27.1889	16.9935	21.5846	16.9348	19.2852
	Regulators	PAPSS1	25.9281	56.3161	16.0545	31.9329	23.4569	48.3509	19.0461	48.907	9.23969	8.9002	15.7514	33.5553
	Regulators	PAPSS2	2.3398	5.04102	9.08723	15.8171	17.4834	10.0551	6.1104	2.58909	107.708	28.839	18.2323	2.15972
	Regulators	CANT1	6.3281	18.4804	7.65187	40.3351	16.5747	72.5287	36.8722	188.313	20.1391	15.4326	16.923	24.1164
	Regulators	IMPAD1	10.3917	24.7258	6.55129	18.5321	15.0731	29.9701	14.7222	24.8632	21.9163	18.2765	14.9638	20.1182
	Regulators	GOLPH3	17.7767	41.1542	17.5929	54.097	41.6708	76.4785	54.3977	116.081	29.1202	35.3579	42.5022	42.8424
	Regulators	SPPL3	14.3492	40.7143	8.3214	24.6829	25.4385	31.4929	20.7125	22.9264	19.9723	23.8338	28.3632	29.272
	Regulators	ZNF263	11.2035	24.2337	7.16913	18.0187	21.7951	28.0698	25.3154	22.1147	15.6915	18.4932	24.1749	18.836
	Regulators	KDM2B	9.42732	19.5477	4.62896	10.5405	11.5665	15.7569	11.8917	7.23905	7.65187	8.30987	15.0993	9.29107
	Proteoglycan protein	LUM	1.14	3.28541	25.7579	982.319	221.628	631.001	162.441	111.661	250.383	13.7933	160.507	42.1356
	Proteoglycan protein	FMOD	0.700007	1.63005	5.03054	39.8626	56.7668	37.2834	47.8177	66.4399	10.1673	0.93003	69.8159	20.6123
	Proteoglycan protein	ACAN	0.589988	1.495	0.119993	1.44995	0.239982	1.19997	0.664987	0.380036	0.359982	1.12001	0.974977	0.81502
	Proteoglycan protein	VCAN	7.72649	87.2137	1.58996	92.7974	26.2263	75.7924	6.50411	4.98886	18.6477	2.72919	11.2121	4.22121
	Proteoglycan protein	NCAN	19.6564	115.399	0.0199922	0.060002	0.0199922	0.060002	0.0799963	0.0299911	0.0100027	0	0.130033	0.0899993
	Proteoglycan protein	CSPG4	3.77014	18.2449	0.739977	4.05083	11.4706	3.91397	12.26	2.9292	1.24	1.55	5.88998	2.87587
	Proteoglycan protein	CSPG5	37.245	156.118	0.060002	0.480068	0.449938	0.920017	0.289982	1.32667	0.140023	0.199963	0.430072	0.629995
	Proteoglycan protein	SMC3	8.09945	25.2279	7.30965	16.6907	16.9818	28.9492	11.0072	14.9482	11.7768	11.1724	16.9113	19.152
	Proteoglycan protein	BCAN	75.2167	1332.57	0.0500127	0.81502	0.250042	0.599985	0.835001	0.560011	0.259978	0.0500127	0.0999701	0.864991
	Proteoglycan protein	DCN	27.255	44.879	53.3706	475.568	1541.37	387.754	304.442	104.908	460.481	15.326	662.602	31.9664
	Proteoglycan protein	BGN	18.0687	43.7426	22.0841	615.669	90.5087	370.543	158.08	108.232	161.679	69.4537	249.95	119.469
	Proteoglycan protein	ESM1	0.0500127	0.289982	0.119993	1.44995	0.239982	1.19997	0.664987	0.380036	0.359982	1.12001	0.974977	0.81502
	Proteoglycan protein	COL9A2	25.8922	24.0331	0.869973	7.85076	5.42918	7.07042	15.0786	42.9911	2.82939	2.72919	11.2121	4.22121
	Proteoglycan protein	THBD	0.860009	1.24	2.53051	11.8917	18.4548	7.30965	6.63175	4.04081	6.91051	2.26006	35.8142	9.02446
	Proteoglycan protein	CD44	3.74021	76.399	95.0744	162.297	111.816	191.804	91.5826	77.3313	16.088	10.2807	79.7269	205.572
	Proteoglycan protein	CD74	89.1389	810.701	96.8705	2264.55	949.483	1776.73	531.173	740.83	682.175	415.296	797.595	1770.57
	Proteoglycan protein	SRGN	20.6337	62.0552	7.88886	95.7142	101.054	56.5508	50.9487	32.6714	34.6542	34.0117	69.8885	45.711
	Proteoglycan protein	HSPG2	2.21046	5.02531	16.5288	128.043	142.024	50.2124	121.642	37.3481	71.11	44.0469	143.658	61.6478
	Proteoglycan protein	AGRN	20.8566	56.2575	20.5623	78.0855	27.6259	50.1776	32.7395	33.3117	3.99069	5.62847	81.7408	100.949
	Proteoglycan protein	SDC1	0.470066	1.81999	5.41039	142.338	9.7598	127.247	42.0851	32.2216	12.9591	39.5598	11.6995	54.8521
	Proteoglycan protein	SDC2	21.2948	31.384	21.6596	34.4167	61.3919	54.7761	33.9417	37.3481	71.11	44.0469	143.658	61.6478
	Proteoglycan protein	SDC3	46.7686	187.272	2.53051	11.8917	18.4548	7.30965	6.63175	4.04081	6.91051	2.26006	35.8142	9.02446
	Proteoglycan protein	SDC4	26.0002	23.8008	26.8704	193.611	70.7658	142.913	47.2907	47.5038	44.5999	54.1907	51.5169	431.883
	Proteoglycan protein	GPC1	45.8856	70.9132	8.37929	38.5449	27.5876	26.9824	71.8059	24.7944	70.6188	60.0868	19.7178	12.6572
	Proteoglycan protein	GPC2	1.16003	9.84474	0.230006	0.794994	1.96001	0.985006	1.94	0.700007	0.629995	0.350111	2.64443	0.315041
	Proteoglycan protein	GPC3	0.40994	0.849982	2.99908	7.58592	68.3552	6.43873	4.76408	4.1602	8.54945	2.48013	23.7269	0.495038
	Proteoglycan protein	GPC4	1.86999	8.24675	3.86007	11.4114	4.66116	12.016	4.88957	5.89199	5.60123	2.23978	6.57406	8.57326
	Proteoglycan protein	GPC5	3.61903	2.41062	0.0100027	0.640002	0.0500127	0.310003	0.340067	0.0899993	5.06905	0.570015	0.0700018	0.130033
	Proteoglycan protein	GPC6	0.460052	2.38568	0.179992	4.51018	1.58996	2.44089	2.55455	2.13069	0.460052	0.479964	1.36997	0.649987

## Sheet: Table S5
Table S5: PG genes changed in tumor tissues (Xena data)
	Brain	Pancreas	breast	Prostate	Adrenal Gland	Thyroid Gland
Highly express in tumor (Top5)	BCAN	CD74	CD74	CD74	CD74	CD74
	CD74	LUM	LUM	LUM	BGN	SDC4
	SDC3	BGN	DCN	BGN	GPC1	CD44
	CSPG5	DCN	BGN	DCN	SDC3	SDC2
	NCAN	SDC4	CD44	CD44	SDC4	BGN
Highly express in normal (Top5)	CD74	CD74	DCN	CD74	CD74	CD74
	BCAN	CD44	CD74	DCN	DCN	DCN
	SDC3	DCN	LUM	LUM	LUM	BGN
	GPC1	SDC4	HSPG2	BGN	BGN	SDC2
	CSPG5	LUM	CD44	HSPG2	SDC3	LUM
Five most upregulated genes with TPM>1 in tumor	CD44	VCAN	ESM1	CSPG5	ESM1	SDC4
	BCAN	ESM1	SDC1	COL9A2	ACAN	ESM1
	VCAN	LUM	ACAN	CD74	SDC1	SDC1
	CD74	BGN	BGN	FMOD	SDC2	CD44
	GPC2	SDC1	VCAN	SMC3	AGRN	CD74
Five most downregulated genes with TPM>1 in normal	GPC5		GPC3	CSPG4	DCN	GPC3
			DCN	HSPG2	LUM	DCN
			CSPG4	DCN	FMOD	THBD
			HSPG2	GPC1	VCAN	LUM
			THBD	GPC2	GPC3	FMOD

## Sheet: Table S6
Table S6: Expression of GAG-related genes and PG genes in normal and tumor tissues (original values from Xena data)
	Tissue	Type	XYLT1	XYLT2	B4GALT7	FAM20B	B3GALT6	B3GAT3	PXYLP1	EXTL2	EXTL3	EXT1	EXT2	EXTL1	CSGALNACT1	CSGALNACT2	CHSY1	CHPF	CHSY3	CHPF2	DSE	DSEL	NDST1	NDST2	NDST3	NDST4	GLCE	HS2ST1	HS6ST1	HS6ST2	HS6ST3	HS3ST1	HS3ST2	HS3ST3A1	HS3ST3B1	HS3ST5	HS3ST6	SULF1	SULF2	CHST11	CHST12	CHST13	CHST14	UST	CHST3	CHST15	CHST5	CHST2	CHST6
GTEX-WL46-0011-R10A-SM-3MJFQ	Brain	Normal Tissue	9.31687	6.61977	18.1881	32.8076	12.4311	49.5554	12.8161	40.4191	24.3515	7.3503	15.0836	39.505	16.2561	6.10827	3.73113	26.9824	2.93937	13.8508	1.66006	1.66999	22.3149	14.3891	7.52039	0.060002	11.7036	10.083	74.4903	10.5697	41.0686	1.99001	11.7687	0.159985	0.0899993	3.15917	0.0500127	5.60123	24.5039	3.66956	7.09005	0.500006	0.599985	6.35888	0.729978	15.8555	1.19997	15.735	0.460052
GTEX-Q2AG-0011-R10A-SM-2HMLA	Brain	Normal Tissue	9.04952	9.91666	18.1503	31.5147	12.6748	57.9194	15.5292	33.6365	32.6487	9.2782	19.2252	41.3256	21.7499	7.2491	5.35071	37.5818	3.58904	14.5697	2.14999	2.03961	29.2213	18.6218	6.43873	0.0899993	10.9122	11.1106	94.4831	10.2309	37.66	3.7597	13.1309	0.119993	0.440046	2.64901	0	5.06905	32.7167	6.6797	10.5331	0.269931	2.19062	8.46101	2.50954	16.3126	0.860009	17.0053	1.70002
GTEX-Z93S-0011-R3b-SM-4RGNH	Brain	Normal Tissue	8.80813	4.83898	15.9436	24.5039	11.3835	44.6927	8.86326	10.6432	15.2518	7.26922	9.90979	31.8	14.3592	4.76904	2.78076	22.2531	1.55	6.72151	0.949989	3.2211	21.1551	7.46844	4.37011	0.119993	5.71102	10.111	45.3795	5.18996	20.0694	1.41999	12.8339	0.190047	0.130033	1.86999	0	3.53962	31.4493	5.75873	5.0796	0.320079	1.13	2.09989	1.44995	9.11879	1.16997	12.4916	0.99003
GTEX-131XH-0011-R1a-SM-5DUWA	Brain	Normal Tissue	8.6508	11.5825	22.3769	20.8928	15.5399	52.0553	13.305	12.9321	23.006	7.02157	14.2303	28.5407	14.6914	7.00213	4.49923	56.492	2.32041	12.9142	1.94	2.44089	27.2266	14.5495	1.82996	0.060002	6.4209	13.8508	47.7348	5.41039	25.9911	0.389935	1.40998	0.0500127	0.199963	1.07003	0.0500127	0.999971	74.6454	15.115	20.4628	0.640002	2.06953	6.61977	5.69125	15.1045	1.51998	12.7452	2.78076
GTEX-Q2AG-0011-R3A-SM-2HMJ9	Brain	Normal Tissue	8.46688	10.09	20.8638	30.0429	14.399	56.2185	12.2515	24.1331	27.5876	9.88235	18.1377	41.0686	19.7931	6.28002	3.90042	35.9759	3.41901	13.6412	1.64003	2.29004	26.9824	15.1464	4.93041	0.0500127	9.0182	10.3235	64.3103	8.82035	26.2809	1.36997	35.6532	0.0199922	0.159985	3.52004	0	10.5185	36.0758	6.81063	9.34274	0.380036	1.90996	6.51055	1.84999	20.4344	1.66999	15.735	1.81002
GTEX-YFC4-0011-R11a-SM-4SOK6	Brain	Normal Tissue	8.46101	20.7053	18.8949	22.8154	8.33873	83.1695	4.53054	19.1321	19.602	5.18996	22.8312	2.23978	2.87089	12.6309	6.4209	32.99	0.0799963	10.7694	2.59988	3.59901	14.5294	30.4412	9.73953	0.0400066	73.0585	7.25915	42.7534	4.80888	2.79042	12.3795	0.28007	0.130033	0.620015	0.420031	0.060002	3.43088	19.8618	5.38047	14.6507	0.060002	2.21968	14.5596	2.00039	2.0796	2.33008	14.449	4.60975
GTEX-145MH-0011-R3b-SM-5P9JQ	Brain	Normal Tissue	8.37929	8.5376	26.4821	22.3924	13.9085	62.5517	9.59212	19.0263	21.8708	8.36768	14.2008	40.8982	14.2996	6.12099	3.13082	33.0358	2.45958	13.7742	1.21	1.70995	22.8946	15.7678	4.3309	0.0700018	7.53083	7.85067	63.7334	7.11961	19.7246	2.0796	34.6782	0.0799963	0.130033	3.36026	0	7.71044	36.9874	5.05151	9.34274	0.449938	1.33999	4.60975	1.31003	16.4374	0.780003	16.1999	1.31003
GTEX-12126-0926-SM-5FQTW	Brain	Normal Tissue	8.22961	18.506	17.0525	13.4813	6.73084	88.769	5.18996	15.0731	18.7644	8.9373	19.9446	1.14	2.45958	9.42732	5.62847	40.8415	0.119993	13.472	1.99001	1.22997	13.7646	42.5464	6.81063	0.0199922	52.4901	5.17917	45.0973	2.31077	2.75963	12.7188	0.890002	0	0.579996	0.720014	0	2.59988	16.29	5.45937	14.7936	0.0500127	2.90896	10.2167	3.20106	2.58012	3.609	19.6156	6.09135
GTEX-P44G-0011-R3A-SM-2I3FC	Brain	Normal Tissue	8.20114	10.1461	20.3355	22.9264	13.6601	60.6307	12.041	22.8946	24.6231	7.69976	14.5294	35.0893	20.2792	5.00966	6.28002	38.7994	2.58012	14.0441	1.58996	1.73998	23.9166	16.7828	4.16886	0.0799963	6.92009	8.36188	74.1811	6.55129	22.8154	1.90005	27.4541	0.130033	1.05003	2.56052	0	3.40954	30.0846	6.56949	9.09984	0.179992	1.40998	4.81889	5.02009	15.9326	1.19997	17.2547	2.61072
GTEX-WVLH-0011-R2A-SM-3MJFJ	Brain	Normal Tissue	8.15013	8.15013	18.4037	19.5748	11.9827	51.8033	11.5504	18.6089	19.1056	7.07042	12.8695	28.4026	20.4912	6.38982	4.30993	32.694	2.09989	11.9412	1.66006	2.41062	23.6364	17.3747	5.42166	0.0500127	6.90093	11.1802	43.3202	5.8716	18.8818	1.92006	27.9727	0.460052	0.230006	2.74057	0.0199922	8.72911	44.0163	5.83104	8.53169	0.380036	1.88994	5.36929	1.8	14.7118	0.510002	11.431	2.41062
GTEX-WWYW-0011-R1A-SM-3TW8G	Brain	Normal Tissue	8.03234	6.91051	16.1103	21.6446	9.23328	59.4241	7.31979	12.066	19.4531	8.44929	12.6134	21.6146	13.5188	8.03791	9.61209	31.7339	1.94998	10.1461	2.66006	1.84999	19.2385	11.4706	1.84001	0.0700018	5.00966	9.29107	47.1756	3.80955	20.5623	1.46004	7.57796	0.0299911	0.130033	1.22997	0	7.10974	43.8033	6.56038	7.16913	0.0799963	2.05951	12.2685	5.21882	10.0621	1.34997	11.011	4.58107
GTEX-131XH-0011-R10a-SM-5EGLJ	Brain	Normal Tissue	8.02121	10.1602	21.391	25.8115	14.6203	58.6873	11.7036	18.5574	31.4493	7.89981	15.5831	46.7848	22.7522	5.67943	4.37011	42.9018	3.9412	12.7629	1.79004	1.90996	26.9824	17.7275	4.53997	0.0799963	8.75942	11.8587	67.2275	5.17917	20.5054	1.57002	37.5818	0.219982	0.530006	2.6693	0.0400066	5.02009	40.672	6.90093	9.42078	0.560011	1.32999	5.65978	3.10057	16.5747	1.11003	17.5198	1.13
GTEX-145MH-0011-R10b-SM-5PNUK	Brain	Normal Tissue	7.98792	8.02121	19.3053	26.6848	12.7276	55.8689	10.4097	29.5677	22.8154	9.18222	15.1464	39.2593	20.5196	7.93823	3.56919	27.7987	3.51029	12.3881	1.24	1.88	20.6194	15.3685	5.20076	0.0899993	8.9373	9.44039	50.282	6.4209	16.5977	2.66006	37.1415	0.060002	0.350111	4.02962	0	10.1602	39.3956	4.58107	7.46844	0.250042	1.12001	7.16913	1.21	15.5292	0.99003	17.888	1.37999
GTEX-WVLH-0011-R10A-SM-3MJFM	Brain	Normal Tissue	7.96028	9.03072	23.3272	30.4834	14.3194	61.1371	12.968	37.7384	31.1887	10.097	18.5445	39.2321	30.2309	10.1673	4.04922	33.0816	4.5086	14.969	2.39064	2.70095	27.0011	22.1301	6.83902	0.060002	14.2402	13.9375	53.4076	9.34274	25.158	2.13958	39.3956	0.230006	0.530006	7.05084	0	12.066	33.7299	4.8794	9.38819	0.599985	1.28003	11.4866	1.90996	20.3214	0.589988	16.0434	4.16886
GTEX-NL3H-0011-R10A-SM-2I3E9	Brain	Normal Tissue	7.81809	10.7918	21.1258	28.4223	10.8368	70.2282	12.561	33.1275	24.1833	8.28112	13.1218	34.8228	18.2765	6.19785	5.15053	26.1175	3.68997	17.4713	2.49047	2.08972	18.4548	12.8072	4.4496	0.060002	6.35007	9.31687	97.4091	6.38982	19.0791	2.32041	29.3838	0.110028	0.520016	3.56919	0	3.86007	34.8469	5.65978	6.07028	0.15004	0.900001	4.90994	1.58996	20.5766	2.12038	18.3654	0.909986
GTEX-11GSO-0011-R3b-SM-57WB2	Brain	Normal Tissue	7.81267	6.96823	19.0263	17.7152	10.1673	47.5697	7.63068	13.0673	15.4647	5.29903	11.5584	27.435	17.5929	5.25877	4.40968	38.1857	2.3398	11.9495	1.16003	1.88	16.7364	14.0539	3.41901	0.0400066	6.412	9.18222	36.0009	5.58959	12.0243	0.810015	37.8694	0.15004	0.239982	2.64901	0	5.60123	36.0009	5.42918	7.76946	0.589988	1.46004	3.609	1.94	12.277	0.709989	10.9273	1.33999
GTEX-RVPV-0011-R3A-SM-2TF63	Brain	Normal Tissue	7.76946	6.228	15.6806	13.2497	8.12193	33.9881	5.89199	10.3809	12.4225	5.05852	9.59212	20.9362	18.1629	5.69915	4.75913	29.445	1.25002	7.72114	2.44937	2.61979	19.752	10.9273	2.29004	0.119993	5.05151	8.29261	25.2453	4.37011	8.49039	0.800014	11.6066	0.49007	0.159985	1.70002	0	3.36026	39.7798	7.56222	6.12099	0.560011	2.39064	3.78061	2.9009	8.11068	0.460052	7.209	2.26006
GTEX-13O3O-0011-R1b-SM-5KM2K	Brain	Normal Tissue	7.74795	12.4743	18.6865	15.2095	13.5094	54.9091	11.9412	13.8796	15.9879	4.12002	11.8834	21.7499	5.09018	7.64126	4.82892	57.3998	0.520016	12.8161	1.27003	2.42067	15.1885	10.9805	1.57996	0	4.1602	8.47862	32.4008	3.30939	15.1674	0.530006	4.33992	0	0.0500127	0.890002	0	0.460052	137.472	12.3196	18.5831	0.599985	1.67998	1.75003	3.17014	8.16144	1.26003	13.4533	2.49912
GTEX-WHSE-2926-SM-3NMBG	Brain	Normal Tissue	7.73185	19.3053	13.2773	13.6885	8.6628	97.6796	6.228	12.8963	20.691	5.32112	17.975	2.89086	1.99001	10.7993	7.94925	49.4868	0.0899993	14.2402	2.74057	1.14	17.7152	40.3911	5.00966	0.0799963	56.6096	7.23905	54.492	4.27126	2.89086	10.9881	1.76001	0.0799963	0.359982	0.679987	0	5.8594	26.2082	5.35813	15.8885	0	2.26948	12.243	7.07042	2.72919	4.31891	28.7392	3.79111
GTEX-WL46-0011-R3A-SM-3TW8E	Brain	Normal Tissue	7.71044	8.44929	23.9166	23.8338	14.9586	60.8412	10.8895	27.3401	23.15	6.63816	13.736	38.0009	12.6221	4.06892	3.05999	33.8705	2.28053	14.2008	1.40998	1.27003	21.2138	15.1045	4.92017	0.0299911	7.18904	7.72114	81.345	9.34274	33.7767	1.81002	18.2259	0.0700018	0.0999701	3.05999	0	5.41039	25.4033	3.88962	8.57913	0.350111	0.920017	3.27061	1.02997	17.1474	1.56003	14.0247	0.739977
GTEX-Z93S-0011-R10a-SM-4RGNM	Brain	Normal Tissue	7.68909	4.48056	16.1103	22.4079	11.9082	49.2472	8.91255	10.4821	18.1251	6.09135	9.61209	31.5803	15.8885	4.79889	3.00949	23.8173	1.54004	8.0101	0.949989	2.06953	21.9772	10.7619	3.9494	0.110028	5.90835	8.54945	52.0192	3.07915	17.0171	1.31003	15.7897	0.239982	0.169992	1.64003	0	4.28907	30.2728	4.53054	5.22969	0.239982	1.05998	3.10918	1.44995	8.44929	0.679987	11.6712	1.22003
GTEX-13OVL-3026-SM-5IJF1	Brain	Normal Tissue	7.6201	19.3858	23.2787	10.5697	11.2892	82.4806	4.06892	13.3789	16.6785	5.29169	20.7053	2.80984	2.42907	9.79369	4.88956	38.0273	0.0700018	9.78012	2.85105	2.29004	16.1662	41.9025	5.77071	0	50.3169	4.47125	37.6339	2.03961	2.45958	9.73953	0.530006	0.119993	0.640002	0.549991	0	1.90996	20.2651	4.49923	17.4956	0.0799963	2.58909	7.98238	2.95983	2.36919	1.88994	18.0499	3.79111
GTEX-11OC5-0626-SM-5HL6M	Brain	Normal Tissue	7.38094	13.2497	11.3127	10.4967	8.5376	50.5967	8.91873	6.81063	12.6309	9.80048	14.0539	1.44003	2.05951	14.2501	10.9577	55.0616	0.119993	20.2651	4.53054	7.39118	17.5563	43.1404	3.30939	0.0700018	43.8033	4.75913	40.5875	2.28053	2.45958	12.26	1.24	0	0.230006	0.460052	0	17.9128	28.5605	4.10861	23.983	0.130033	2.63985	9.20134	9.40773	5.77872	1.07003	20.6623	4.4496
GTEX-WZTO-2926-SM-3NM9I	Brain	Normal Tissue	7.38094	9.29107	22.2069	22.3304	14.4691	52.381	9.04324	17.5077	26.0813	13.6223	14.3592	44.5999	21.317	5.35813	4.5086	44.8479	2.98042	12.3025	2.42067	1.70002	25.5092	17.5807	5.29169	0.0999701	8.25247	10.238	80.8952	3.56919	19.8343	1.31997	18.1251	0.230006	0.440046	1.88	0	11.6631	34.9679	4.8794	10.4531	0.510002	2.9292	4.58107	3.27969	15.6697	0.420031	16.8879	0.879991
GTEX-RNOR-0011-R5A-SM-2TF4J	Brain	Normal Tissue	7.38094	8.78983	15.999	29.445	9.91666	52.2722	12.3881	37.9746	23.571	5.18996	17.8014	35.3089	17.423	8.5376	4.64826	33.0587	3.17014	11.6874	2.5393	2.46984	25.158	11.8834	8.21252	0	10.6728	12.4484	68.7829	11.7117	36.4529	2.19976	22.8946	0.130033	0.230006	4.18044	0	8.07141	34.9679	6.3281	9.69238	0.0799963	1.86003	6.34127	1.94998	18.2765	1.31003	15.0418	2.38071
GTEX-PVOW-2526-SM-2XCF7	Brain	Normal Tissue	7.25915	5.81086	14.9379	25.8115	10.5331	37.9483	12.5523	28.3829	23.4569	7.1592	14.8347	40.8982	18.5831	7.86156	3.07062	24.8805	3.18998	9.18859	1.86999	1.81002	20.7772	17.2547	8.11068	0.15004	10.9501	10.0621	65.2985	6.04927	30.5681	1.25002	22.7365	0.0899993	0.380036	3.45955	0	2.9292	29.7734	4.62896	4.62896	0.15004	0.999971	7.81267	0.810015	15.3047	1.64003	14.5294	0.769999
GTEX-X261-0011-R8A-SM-4E3I5	Brain	Normal Tissue	7.14928	5.05852	20.0277	13.1582	10.7173	54.9472	6.34127	13.2773	9.99257	3.23901	18.3273	3.13082	9.55231	10.2807	10.9273	61.2644	0.900001	15.7678	5.03054	3.78061	23.0699	11.9082	0.940022	0.199963	6.16784	6.79177	22.2223	9.18222	9.09984	1.64995	81.1198	0.159985	0.389935	1.79004	0	5.92887	31.9104	6.3677	7.81267	0.130033	2.71974	19.0791	7.69976	6.96823	0.629995	18.6347	4.83898
GTEX-Q2AG-0011-R4A-SM-2HMKA	Brain	Normal Tissue	7.12948	6.92009	20.3355	22.5481	12.7718	42.4286	10.6211	8.29261	14.6711	6.12948	15.0209	27.4541	25.6155	6.75889	5.90835	28.2455	1.81996	10.09	2.05951	3.44041	26.0632	12.8606	2.49047	0.0700018	8.12193	14.5798	34.7745	9.65215	11.4468	0.769999	3.20106	0.0500127	0.0199922	2.11011	0	2.13958	35.5545	6.47005	10.2735	0.330022	2.75963	2.94958	3.61903	7.87793	1.11003	11.0339	2.8196
GTEX-14DAQ-3026-SM-5S2QZ	Brain	Normal Tissue	7.09989	22.1147	26.889	15.1779	9.04952	91.012	7.4788	15.1779	21.4802	5.57025	22.3924	2.0796	3.61903	10.2735	4.60975	41.4691	0.0199922	10.8895	3.15917	3.10057	18.34	33.381	6.45213	0.0799963	62.2489	5.77071	50.6669	3.49087	2.76922	14.1418	1.09004	0	0.250042	0.500006	0	3.10057	21.5547	5.87975	18.3273	0.0899993	2.9292	13.7742	3.00949	3.80955	2.18002	22.3149	4.04922
GTEX-13FHO-2926-SM-5L3ES	Brain	Normal Tissue	7.09989	19.7246	23.8504	10.2309	6.27132	81.5709	6.79177	10.4821	16.1215	5.52793	15.1045	2.74057	1.92994	8.51987	4.40968	37.4258	0.0199922	8.91255	2.35935	1.40004	15.2412	50.1776	3.39068	0	38.7994	5.02009	34.9437	1.96996	1.86003	9.49289	0.609981	0.15004	0.570015	0.449938	0.060002	1.40004	20.9362	3.87885	11.5264	0	4.12859	8.68685	5.87975	3.90042	1.96996	18.5445	3.79111
GTEX-RNOR-0011-R3A-SM-2TF5J	Brain	Normal Tissue	7.09005	9.18222	15.326	25.8832	6.58773	54.0407	9.57219	31.4493	15.9879	8.44929	15.8006	25.0535	13.5094	8.59104	3.93028	23.3595	1.81002	10.9881	1.96996	2.88086	18.6218	10.882	5.99916	0.0899993	5.42166	8.33295	42.9613	10.9197	18.9868	1.05003	39.8626	0	0	4.89974	0	11.7279	40.0287	5.00966	6.19785	0.300034	2.40061	4.44036	2.21968	20.4628	2.87089	14.7526	2.85105
GTEX-XOTO-0011-R1B-SM-4B65C	Brain	Normal Tissue	7.01185	6.5786	22.4701	10.0273	11.7523	47.3722	4.20078	7.34012	12.977	3.64926	11.9827	18.9736	12.9591	7.17908	8.1671	41.1827	1.36003	8.75942	1.71994	3.38129	17.2547	13.305	1.81996	0.130033	3.7597	8.82035	18.5574	7.14928	6.01165	0.769999	11.6793	0.140023	0.0899993	2.54989	0.0299911	3.10918	81.5709	8.0101	8.62087	0.369874	2.49912	5.3285	6.0787	5.67943	0.999971	12.8785	2.9009
GTEX-YFC4-0011-R10a-SM-4SOK5	Brain	Normal Tissue	6.99243	9.57219	21.6896	28.6994	14.3891	62.6385	9.47974	29.2822	25.2628	10.2878	15.9216	44.7857	22.6421	7.92724	4.48989	44.7547	3.84938	12.8428	1.99001	3.03043	25.7579	15.7023	5.77071	0.0999701	10.9501	13.9375	60.1701	7.38094	21.3466	2.50954	32.9215	0.060002	0.560011	4.77896	0.060002	7.76946	36.681	5.21882	8.68685	0.739977	1.49998	7.12948	2.42067	14.5495	1.92994	17.195	2.93937
GTEX-13VXU-0011-R3b-SM-5O9CU	Brain	Normal Tissue	6.94894	6.56949	19.1454	16.6553	11.7687	45.4739	7.72114	16.8879	14.6507	4.74924	9.59877	27.4541	9.51925	5.609	2.95983	25.0535	2.13069	10.0691	1.09999	1.96001	17.2308	14.449	3.77014	0.060002	5.69125	7.599	42.783	5.10078	15.0314	1.60003	20.477	0.0899993	0.0899993	2.13958	0	11.1183	29.9182	5.25877	6.67045	0.310003	0.999971	3.18998	1.05003	12.1584	0.720014	10.2593	1.01001
GTEX-13N2G-0011-R11a-SM-5MR3F	Brain	Normal Tissue	6.92009	18.9342	18.3654	16.1662	8.13884	82.8818	4.08022	17.8014	16.97	8.03234	22.7996	2.56052	3.99069	10.8669	5.8716	32.5809	0.0400066	10.9197	3.15042	3.05999	14.1909	32.1546	8.03791	0	58.3223	5.5088	40.9265	2.41062	2.89086	16.8879	0.430072	0.110028	0.549991	0.340037	0	1.75003	22.6735	5.18996	15.9879	0	3.41901	11.5584	3.27969	2.42907	2.19976	15.5723	6.09981
GTEX-13X6K-0011-R3b-SM-5PNUD	Brain	Normal Tissue	6.84851	8.29261	22.1915	16.6438	9.65215	59.1364	12.226	11.8917	17.1236	6.63816	16.8879	27.378	40.8982	11.1879	6.60144	43.0209	2.12038	10.3378	3.25026	2.9009	29.5063	15.8555	1.66999	0.0400066	9.2782	10.2735	36.9874	3.73113	7.16913	0.840013	25.4562	0.159985	0.340037	4.85915	0.0400066	16.8411	45.6318	8.09944	9.95799	0.199963	3.17894	6.48802	8.49039	14.969	1.22003	11.2268	7.6678
GTEX-P44G-0011-R4A-SM-2I3FB	Brain	Normal Tissue	6.80119	3.86007	8.77157	12.3111	5.47074	34.6782	4.92017	5.29169	9.77334	3.27061	6.80119	15.5184	15.9326	4.28015	6.24096	16.923	0.739977	4.22121	1.86999	1.88994	17.7152	8.17843	0.739977	0.0199922	1.86003	6.21937	40.8415	3.23004	10.0203	0.570015	3.07062	0	0.15004	0.729978	0.0299911	1.34997	25.6688	10.1814	5.81892	0.0400066	2.25068	4.14006	9.38168	4.37011	0.649987	5.89199	4.23881
GTEX-WZTO-2826-SM-3NM8P	Brain	Normal Tissue	6.76827	20.3355	20.1252	18.5831	9.06836	83.632	5.57797	18.908	17.3868	5.65193	19.6156	2.06953	2.48013	13.14	4.80888	24.9842	0.269931	10.2167	2.36919	4.02124	18.9342	31.4275	7.34012	0.0100027	82.4806	6.16784	44.5999	3.23901	2.34955	11.7523	0.69002	0.159985	0.629995	0.769999	0	1.57002	23.7843	4.20078	17.3988	0	2.63985	8.39091	2.54989	2.34955	1.58996	16.2336	4.99925
GTEX-X4XX-0011-R2A-SM-3P623	Brain	Normal Tissue	6.74953	7.29952	15.7569	12.0076	10.7173	70.7167	3.93028	14.2008	17.6173	3.84938	18.1126	2.93937	4.1602	14.1516	9.20772	16.7016	0.140023	5.7388	4.02962	7.56222	66.0267	15.6915	0.0299911	0.0199922	12.3367	5.16841	32.7167	0.530006	0.700007	0.589988	0.130033	0	0.0299911	7.22902	0	0.420031	29.2213	2.9009	16.0212	0.199963	5.1114	7.3605	24.1833	3.43088	0.679987	45.537	14.4891
GTEX-12WSE-0011-R10b-SM-5P9JV	Brain	Normal Tissue	6.72151	7.80184	23.8008	24.1833	16.4945	56.2575	9.44039	28.9994	27.741	9.69238	15.5615	45.4424	20.6194	5.48974	2.97011	39.8626	3.43088	13.7933	1.40004	1.63005	22.7365	18.7904	5.35071	0.060002	9.23328	10.7321	61.8618	8.02121	28.2259	3.49087	40.0565	0.230006	0.579996	4.06892	0	6.7122	23.0379	3.56919	9.11247	0.700007	0.789973	8.60296	0.599985	16.6207	1.36003	18.1629	0.609981
GTEX-12WS9-2826-SM-5FQU9	Brain	Normal Tissue	6.69825	18.7254	16.5977	10.5113	4.12002	73.1599	7.999	12.7452	16.29	5.11849	15.115	2.97011	2.89086	8.0101	5.26972	45.7268	0.250042	12.6572	2.9292	1.44003	15.7787	32.694	1.92994	0.0299911	36.9105	4.95096	43.6517	3.27969	3.20106	9.06836	23.2787	0	0.440046	0.300034	0	5.36929	16.0545	4.93041	13.1218	0.060002	3.13951	10.3021	10.111	6.09981	2.8196	23.8338	6.04927
GTEX-N7MT-1226-SM-2D7W4	Brain	Normal Tissue	6.65198	20.806	16.1103	11.4786	6.63816	75.0604	4.49923	8.86941	17.9999	3.61903	16.7945	1.48003	3.30022	8.85098	5.90017	28.4617	0.060002	7.42199	3.18998	2.70095	15.7132	34.9437	7.14928	0.0400066	42.4286	5.25148	36.2513	2.45958	2.02973	10.6876	0.209954	0	0.140023	0.289982	0	1.22003	14.7424	4.80888	17.435	0.15004	3.59901	10.9122	4.18914	2.21968	3.82013	9.69238	4.48056
GTEX-13OW6-0011-R8a-SM-5L3GF	Brain	Normal Tissue	6.62896	8.9002	27.7795	21.6146	15.199	61.1795	8.44929	14.8862	18.3146	4.40968	20.5054	8.68083	14.1811	8.54945	6.18068	41.0117	0.99003	17.7521	1.78002	3.17894	27.7602	24.5039	1.53003	0.359982	11.2579	10.0273	31.1024	17.8508	12.6221	2.48013	4.12002	0.0199922	0.179992	2.48013	0	11.1724	44.5072	11.0569	14.9897	0.310003	2.72919	15.6806	3.3301	6.15076	1.24	16.6438	4.45886
GTEX-Q2AG-0011-R1A-SM-2HMJI	Brain	Normal Tissue	6.60144	8.3503	16.8178	22.9741	15.7678	63.2493	5.03054	9.73278	33.4042	15.3047	14.399	34.272	8.46101	6.94894	4.37011	73.5667	3.4001	11.2268	2.04953	2.97011	32.5132	16.0212	5.03054	0.0799963	4.48056	8.50217	32.8076	7.48918	41.2112	2.49047	19.6564	0.0700018	0.190047	2.39064	0.0299911	1.48003	57.679	5.12915	11.6712	0.190047	2.63985	2.9292	4.86926	16.2224	0.729978	13.9665	6.12948
GTEX-131YS-0011-R10b-SM-5EQ5N	Brain	Normal Tissue	6.5786	7.72114	18.2639	19.0924	12.243	44.2611	9.55893	26.0994	18.9868	6.24096	13.9278	26.9077	15.454	5.62847	3.32088	27.6642	1.92006	8.88171	2.0199	1.62002	20.2651	12.5089	5.35071	0.140023	8.08822	8.77766	65.2985	7.80184	27.0573	3.08984	7.72114	0.320079	0.130033	2.35935	0	5.06905	28.2064	5.36929	8.39091	0.15004	1.51	5.00966	1.49002	14.6812	0.340037	10.8368	1.31003
GTEX-117XS-3126-SM-5GIDP	Brain	Normal Tissue	6.51958	18.6994	19.0791	14.2501	9.84133	76.4254	7.2491	17.1355	16.69	6.21075	19.4261	1.47	2.26006	13.7742	4.73937	33.8705	0.199963	9.6321	2.59988	2.34955	15.4433	34.0588	5.609	0.0400066	57.5991	5.05852	41.4404	2.33008	1.69003	11.0799	0.709989	0.0299911	0.530006	0.999971	0	2.52001	24.6915	3.90854	14.9794	0.0700018	2.46984	9.8892	3.07062	3.44041	2.08972	21.8254	6.18068
GTEX-P44H-0011-R1A-SM-3NM8J	Brain	Normal Tissue	6.51958	6.48802	16.6438	12.1922	14.3194	61.0947	5.8716	9.04952	22.6578	6.65198	10.5697	22.8312	20.4486	12.277	9.6321	63.601	1.64003	9.20134	2.00039	3.71049	36.1008	13.305	2.23978	0	7.44776	10.5113	25.3681	6.3677	24.7086	1.70995	9.25892	0.0100027	0.179992	3.73113	0.0299911	1.05003	65.4798	6.92969	7.10974	0.320079	3.0494	2.82939	6.35888	9.27177	0.700007	7.58847	4.70989
GTEX-N7MS-0011-R10A-SM-2HMJK	Brain	Normal Tissue	6.51055	7.4117	14.3293	19.7931	9.69238	41.7576	10.09	21.886	15.5939	5.22969	11.6712	34.3195	15.9879	5.22969	3.49087	21.5547	2.00039	8.9311	1.44995	1.29998	16.1326	11.6793	3.87885	0.0899993	6.82954	7.34012	64.8025	4.7197	17.5563	1.44003	9.55231	0.0500127	0.269931	2.01012	0	4.06892	28.3436	4.20952	5.87975	0.359982	1.31003	7.3605	0.959994	9.51925	1.01001	11.4072	1.12001
GTEX-13N1W-0011-R3a-SM-5MR5E	Brain	Normal Tissue	6.47903	7.09005	29.2416	14.1713	11.8341	60.8834	10.4531	11.8834	16.4033	4.89974	13.2039	30.2938	13.8124	5.90017	7.32995	41.1256	2.00039	13.717	3.13951	2.13958	17.1236	12.9501	3.20106	0.0500127	7.209	7.74258	45.1285	4.47125	14.5193	1.40998	21.1844	0.54	0.750008	1.57002	0.0299911	6.50152	26.0452	7.18904	7.4788	0.829988	1.49002	2.94958	6.82008	12.041	0.769999	12.1584	1.37999
GTEX-XOTO-0011-R3A-SM-4B64W	Brain	Normal Tissue	6.43873	7.23905	21.8102	13.6696	12.3367	50.004	7.65187	21.8102	16.6553	4.61934	12.1331	28.5407	11.7198	4.39137	6.55129	37.5037	1.64995	11.297	1.31997	1.40004	15.1674	11.4706	3.56919	0.0500127	4.23	7.53083	44.6308	5.20076	14.8347	1.73998	22.0535	0.15004	0.119993	2.61072	0.0799963	5.39167	36.0758	4.52112	7.46844	0.310003	1.63005	5.52027	2.0796	10.5404	1.07003	12.7011	1.01001
GTEX-Z93S-2926-SM-57WB9	Brain	Normal Tissue	6.412	6.07028	16.7945	18.5831	13.0402	48.5356	7.209	10.747	22.6421	7.1592	9.32979	48.8732	10.6285	3.43088	2.26948	28.3632	1.57002	10.5185	1.09999	1.19002	21.7197	13.3327	3.33935	0.0299911	4.69034	6.09981	94.091	2.12038	18.4164	2.41062	14.9586	0.0199922	0.119993	1.24	0	1.16997	22.0535	3.36959	6.68897	0.239982	1.05998	4.04922	0.93003	10.3593	0.739977	13.3975	0.769999
GTEX-RNOR-0011-R9A-SM-2TF52	Brain	Normal Tissue	6.38982	7.03132	10.083	15.0314	4.76904	55.2527	13.0311	15.3047	18.8818	3.13082	15.199	9.15679	10.5185	16.3352	12.0326	24.9496	0.199963	6.74017	6.67045	8.62684	62.1196	19.9861	1.38998	0.840013	14.6507	7.599	28.5012	5.57797	4.4496	2.03961	1.78002	0.700007	0.649987	10.0064	0	5.41039	25.4033	10.0273	15.7787	0.470066	5.50117	14.6304	16.0212	7.27931	0.340037	44.6308	14.3691
GTEX-13OW6-0011-R1a-SM-5L3HQ	Brain	Normal Tissue	6.38096	6.68897	14.3691	17.1118	11.2658	48.4012	4.83898	7.18904	12.8695	2.89086	10.2167	25.1929	9.59877	7.6201	4.04081	29.5472	1.28003	8.15013	2.05951	3.07062	25.6866	12.2685	1.73998	0.179992	5.32112	5.90835	24.6061	3.52981	7.29952	1.54004	10.0203	0.0799963	0.0899993	2.99908	0.0400066	2.34955	49.1109	6.50152	10.4025	0.259978	2.12038	6.77766	3.96037	5.55867	0.810015	10.2593	4.7197
GTEX-13O3O-3026-SM-5KM42	Brain	Normal Tissue	6.3677	18.2386	18.4164	10.577	8.04906	67.9772	4.25058	10.4894	15.5292	4.53997	18.3654	1.19002	3.13951	12.8339	5.47833	53.4076	0.0100027	13.8508	2.08972	1.48003	13.736	42.1648	7.78024	0.0500127	56.0629	4.72952	35.5791	3.15042	2.04953	9.71929	0.769999	0.0999701	0.739977	0.28007	0	1.61005	12.4311	4.22121	17.0289	0	2.74057	18.7644	3.32088	3.10918	2.12038	13.0131	2.59988
GTEX-13OVJ-2726-SM-5IJG6	Brain	Normal Tissue	6.35888	17.5441	24.2337	8.72306	5.83913	82.7669	3.3301	7.87793	12.4139	6.18926	15.8775	0.760017	3.97964	10.9881	8.9373	30.5893	0.0400066	12.5002	3.40954	2.09989	14.1713	42.1648	4.44036	0.0199922	48.8732	3.96037	25.9191	1.38998	1.33999	6.67045	1.09004	0	0.470066	0.359982	0	4.48056	10.1673	4.6386	10.4967	0.0500127	3.77014	10.09	6.46109	3.25026	2.88086	2.61072	3.83872
GTEX-139TT-2626-SM-5LZUB	Brain	Normal Tissue	6.3281	22.284	25.1231	14.4691	9.67895	82.7096	5.55867	16.2111	19.6292	8.12193	23.4569	3.15042	3.32088	10.9122	6.67045	34.8952	0.570015	11.9495	3.08984	1.99001	17.8014	38.7994	8.03234	0.060002	53.891	5.32112	44.2918	3.15917	2.28053	12.1079	0.709989	0.0199922	0.589988	0.589988	0	2.87089	30.5046	5.10078	18.075	0	3.04096	11.933	2.49047	5.62847	3.40954	21.1991	4.08022
GTEX-11EMC-3326-SM-5P9JH	Brain	Normal Tissue	6.3281	17.3386	17.8137	9.38819	5.26972	73.7709	4.85915	10.4676	15.0731	4.62896	17.4834	1.62002	2.56052	7.4788	4.60975	29.691	0.0899993	8.77766	2.21968	1.82996	12.3025	29.4246	3.88962	0	39.2593	4.10007	37.4258	2.09989	2.29958	6.68897	0.269931	0	0.310003	0.230006	0	2.80011	19.8206	4.52112	10.8895	0	2.19976	6.15076	3.73113	3.32088	2.23978	12.26	2.74057
GTEX-139UW-0011-R9b-SM-5LZYT	Brain	Normal Tissue	6.3281	3.05999	15.5615	10.1461	9.44694	68.1187	2.42067	9.59212	18.0499	2.76922	13.2039	6.75889	2.0199	14.0831	10.7918	13.3975	0.190047	4.61934	4.45886	6.412	99.7321	12.8695	0.0500127	0	15.4005	4.49923	13.2497	0.119993	0.15004	0.440046	0.0899993	0.060002	0.0500127	11.2658	0	0.520016	5.16125	2.01012	18.1377	0.0400066	3.5791	12.8517	30.7593	2.11011	0.28007	111.044	10.7098
GTEX-1313W-0011-R10b-SM-5DUXA	Brain	Normal Tissue	6.31933	6.31057	23.2464	21.6446	16.0212	52.0553	7.85067	24.915	21.5846	8.3503	13.5375	36.0508	14.5697	4.49923	2.45958	31.3404	2.16045	10.6138	0.999971	1.13	16.3919	15.5507	5.13983	0.060002	8.50217	7.34012	66.9484	5.71102	24.0329	2.85897	17.1593	0.250042	0.140023	2.14999	0.0400066	3.999	28.9191	3.36026	8.3214	0.560011	0.629995	4.18914	0.65999	11.1879	1.07003	15.5399	0.400091
GTEX-12ZZX-2926-SM-5GCOQ	Brain	Normal Tissue	6.28874	8.86941	20.6051	18.1126	13.4254	61.605	9.08094	14.459	24.3684	8.26965	13.0131	50.6669	16.5977	5.60123	3.11998	43.7426	2.29004	12.8517	1.28003	1.38998	24.6744	17.4592	4.82892	0.130033	6.89137	8.74728	82.7096	2.63985	16.9935	1.70995	16.7248	0.269931	0.420031	2.05951	0.0400066	2.11011	22.7365	5.15053	8.15013	0.40994	1.88	4.86926	2.89086	13.2865	1.11003	19.1587	1.61005
GTEX-RNOR-0011-R3A-SM-5SI8E	Brain	Normal Tissue	6.28874	6.5786	13.1309	19.4396	9.80048	48.6366	7.4788	20.7772	16.0323	5.64019	11.6469	26.796	9.95799	4.48989	2.72919	25.0188	2.39064	9.36219	1.28003	1.90005	16.29	10.417	3.609	0.060002	5.21159	7.74258	39.5872	6.5786	17.1474	2.23048	34.5104	0.0700018	0.0799963	2.91906	0.0299911	8.43173	35.3824	4.88956	7.2491	0.320079	0.860009	3.63916	1.44995	12.561	0.940022	13.1309	1.16003
GTEX-XMD1-0011-R1A-SM-4AT4C	Brain	Normal Tissue	6.27132	4.10007	8.08822	5.90835	3.17014	24.1164	3.49087	3.64926	6.69825	2.8196	8.47862	2.89086	12.243	11.4706	8.44929	9.44039	0.179992	2.89086	2.56941	2.71033	17.1474	10.083	0.179992	0.0400066	3.49087	4.20952	15.1674	1.15001	1.19002	1.94998	0.700007	0	0.119993	1.67998	0	1.05998	31.6241	10.0691	6.0787	0.060002	3.44041	3.30939	11.5105	4.20078	0.239982	6.21937	3.45955
GTEX-Q2AG-0011-R11A-SM-2HMKZ	Brain	Normal Tissue	6.19785	25.9551	21.1844	27.6834	9.46005	71.555	5.38047	19.8343	27.1324	6.94894	29.2416	3.23901	2.49047	15.5507	8.03791	29.2619	0.0199922	11.7198	3.44041	5.00966	23.0859	42.048	14.6102	0.15004	65.7527	8.04906	49.3156	12.3624	2.95983	19.6973	0.510002	0	0.49007	1.09004	0	1.36003	25.4209	7.63068	24.7257	0.0700018	2.45958	18.7644	3.23901	2.06953	3.43088	12.8874	6.4209
GTEX-13S7M-0011-R10b-SM-5PNZB	Brain	Normal Tissue	6.19785	8.03234	19.5341	19.3589	12.0995	55.5215	12.561	20.4061	19.7383	5.16125	13.9471	26.6294	20.477	5.3285	5.53944	34.5582	2.41062	10.4967	1.81002	1.88994	20.5766	11.5986	3.90042	0.0700018	6.3677	8.02121	62.2058	4.28907	20.0139	2.26006	21.391	0.0999701	0.320079	2.42067	0	5.16841	24.6231	5.39167	10.1884	0.130033	2.29004	3.87079	3.86007	11.867	1.15001	12.2006	1.63005
GTEX-N7MT-1226-SM-2TC6K	Brain	Normal Tissue	6.18926	19.4666	16.8645	11.4706	6.21075	71.903	4.10861	9.97181	17.423	5.09018	16.8879	1.55	2.9009	8.29836	5.60123	29.7528	0	9.78012	3.04096	2.49047	14.6507	41.2398	7.12948	0.0700018	44.4148	4.54942	34.5104	2.54989	2.21968	13.5751	0.380036	0.0100027	0.119993	0.340037	0	1.70002	14.7731	5.52027	17.4956	0.0899993	3.51029	10.7993	3.67975	2.26006	2.23978	10.2096	3.82013
GTEX-13QIC-0011-R10a-SM-5O9C7	Brain	Normal Tissue	6.18926	8.3503	14.5697	16.5518	11.6469	51.6957	9.01195	22.8629	17.5929	5.90017	12.6221	31.778	17.0053	4.89974	3.87079	30.1681	2.29004	10.7321	1.57002	1.55	17.7521	16.9582	4.23	0.0299911	8.9002	8.78983	58.891	4.40968	17.7767	1.38998	19.9308	0.169992	0.289982	2.83921	0	2.44089	39.1235	4.60975	8.85098	0.560011	1.64995	5.52027	1.79004	10.2735	1.13	11.5825	1.26003
GTEX-13X6K-0011-R10a-SM-5P9JR	Brain	Normal Tissue	6.16784	10.5404	27.0761	18.9342	12.5089	70.1796	13.305	17.8385	23.3757	7.09989	16.7596	31.297	30.399	6.9779	4.90994	49.9693	2.58012	10.1814	2.68043	2.25068	25.8473	15.3153	3.39068	0.0999701	8.3503	10.8971	66.7631	4.66116	14.7629	2.54989	24.3515	0.350111	0.609981	3.71049	0	8.78983	32.9443	6.79177	13.1491	0.250042	2.94958	5.64019	5.87975	12.8428	1.15001	13.7742	4.18914
GTEX-13OVL-0011-R10a-SM-5L3GS	Brain	Normal Tissue	6.1593	7.52039	16.5862	16.8645	13.14	46.0768	7.80184	15.326	17.1831	6.56949	13.1765	32.0878	19.3589	5.71894	3.47879	34.3671	2.0199	10.4604	1.60003	1.94998	24.1498	18.9211	2.8196	0.0799963	6.46109	10.09	45.1285	3.999	12.3111	2.23978	22.0077	0.269931	0.209954	3.87885	0	7.09989	24.7257	5.8716	8.99947	0.700007	2.8196	6.93931	2.87089	9.90292	1.01001	10.9273	2.44089
GTEX-WHSE-3026-SM-3P5ZH	Brain	Normal Tissue	6.15076	6.5786	17.4834	16.8645	13.3975	72.4533	6.27132	12.6221	29.3635	10.8068	14.6406	61.605	26.5925	9.34274	10.7396	44.2304	3.10057	17.6051	1.86003	2.29004	29.5882	23.6364	1.63005	0.130033	8.18978	8.80203	53.1491	3.25929	9.31041	1.24	40.0287	0.400091	0.820026	3.50057	0.0299911	9.99257	27.3212	6.95858	9.93042	0.389935	1.81996	9.55231	7.7587	13.4068	1.55	18.1251	3.50057
GTEX-111FC-3326-SM-5GZYV	Brain	Normal Tissue	6.12948	20.5338	19.5748	13.1127	9.59212	81.4014	4.37011	12.8606	15.5615	7.09005	17.7521	2.6693	1.99001	9.67225	4.48056	35.4806	0.140023	11.8013	2.8196	2.16045	14.439	34.2482	5.87975	0.0299911	51.2319	4.20952	34.8469	2.02973	2.38071	8.62684	0.549991	0.0299911	0.209954	0.289982	0.0500127	1.86003	20.6051	3.07915	14.0441	0.0700018	3.07915	9.40121	2.52001	2.44937	1.97996	17.2308	3.29108
GTEX-S7SE-0011-R10A-SM-2XCDF	Brain	Normal Tissue	6.12948	8.46101	19.8068	24.0496	13.8989	60.6727	11.7198	38.3981	25.4209	8.39091	17.975	37.5297	22.0841	6.83902	3.86007	36.8594	4.10861	13.0764	1.32999	2.16045	22.99	18.5703	5.79879	0.0299911	12.15	11.7932	55.6371	8.74122	24.2841	3.7597	24.2673	0.729978	0.589988	5.79879	0	6.83902	25.5268	4.72952	10.3522	0.449938	1.75003	8.86941	1.70002	14.0441	0.649987	16.1215	1.70002
GTEX-131XH-0011-R3b-SM-5DUWM	Brain	Normal Tissue	6.09981	9.65215	20.209	22.2685	13.4533	52.4537	14.0247	19.8894	20.8349	7.00213	12.26	30.21	15.0001	5.26972	3.49087	35.065	1.86999	11.5905	1.63005	1.63005	22.1761	18.6865	5.00966	0.0999701	6.91051	9.77334	63.5569	6.92969	27.741	2.34955	23.5546	0.060002	0.320079	2.78076	0	4.39137	26.8146	5.97011	8.71098	0.380036	0.959994	2.89086	2.8196	15.115	0.69002	14.429	0.890002
GTEX-R55F-0011-R8A-SM-2TF4F	Brain	Normal Tissue	6.0787	7.93823	30.5893	13.9278	7.54128	44.2304	9.7598	17.2427	12.7011	5.5088	15.1674	2.16946	9.6991	10.8895	10.1391	38.6116	0.959994	13.8892	5.15053	3.9494	14.5193	12.5176	1.13	0.420031	8.72911	10.6802	16.1887	6.47005	8.86326	0.769999	16.0545	0.879991	0.199963	1.40998	0	8.3503	44.569	6.42981	5.48974	0.300034	2.99908	32.4457	6.3677	7.42199	1.16003	26.7403	5.97011
GTEX-NPJ8-0011-R10A-SM-2YUMO	Brain	Normal Tissue	6.07028	12.7895	24.5039	21.5846	10.2593	65.9353	11.7036	23.4569	19.7931	6.73084	18.5831	24.4361	23.5873	7.14928	8.42005	27.7218	1.97996	16.3806	3.29108	2.19062	21.9467	13.9182	3.5593	0	5.97011	11.3993	102.963	3.07915	16.0545	1.66999	19.5612	0.250042	1.05003	3.27061	0	3.39068	29.6498	6.01999	10.5697	0.0500127	3.58904	3.96037	7.7587	20.477	1.31997	14.7322	1.73998
GTEX-WWYW-0011-R10A-SM-3NB35	Brain	Normal Tissue	6.06187	8.28112	18.3019	27.8953	12.6221	78.6286	10.9501	35.7522	25.1929	7.73185	14.6304	32.3783	27.9921	11.4866	9.6991	40.1121	2.90896	12.8963	3.3301	3.609	22.3149	16.8294	3.87885	0.0700018	11.011	14.132	60.7569	6.06187	15.2412	1.90996	40.9833	0.0199922	0.820026	6.93931	0	9.86866	30.7807	6.16784	8.28112	0.15004	1.86999	8.29261	7.43744	18.0124	1.01001	17.9501	4.94067
GTEX-P44G-0011-R1A-SM-2I3FE	Brain	Normal Tissue	6.04089	6.412	14.9794	13.2497	10.1673	46.3009	5.48974	8.07141	15.3579	4.44036	10.3737	23.983	20.8783	4.14868	6.04927	29.2822	1.51998	7.91077	1.90005	1.51	21.1844	10.097	1.66999	0.0400066	3.25929	8.9002	59.4653	2.09989	10.3881	0.829988	9.38819	0.0199922	0.359982	0.849982	0.0299911	1.36997	26.7033	8.80203	8.44929	0.15004	2.25068	3.39068	9.34274	5.65193	1.05003	8.28112	4.16886
GTEX-14BIM-0011-R3b-SM-5S2RL	Brain	Normal Tissue	6.01165	8.68083	22.2069	21.5697	10.3235	57.2409	10.2167	16.1215	16.8411	4.39137	9.22049	27.6067	18.4037	5.00966	4.8794	37.1415	1.92994	10.2735	2.14999	1.54004	18.6865	15.0731	4.60017	0.0799963	5.58959	8.72306	58.8094	4.58107	18.5188	1.71994	28.1478	0.0299911	0.49007	1.84999	0	8.69891	32.8076	4.90994	8.21252	0.230006	1.60003	2.16045	1.66006	15.6263	1.94	12.7276	1.32999
GTEX-N7MS-0011-R4a-SM-2HMKW	Brain	Normal Tissue	6.01165	5.13983	9.44039	10.4894	5.28069	32.3783	5.52027	7.94925	8.96211	3.71049	11.5424	8.18978	10.0412	13.0582	3.90042	11.5424	0.890002	3.47879	2.31077	5.57025	25.8832	11.3206	0.670007	0.219982	7.14928	4.60017	17.6173	3.13082	2.80984	0.829988	1.42998	0.140023	0.0199922	3.10918	0	2.13958	46.9798	7.22902	5.44048	0.110028	2.99077	4.12002	5.39167	4.30098	0.530006	4.69034	8.77766
GTEX-1313W-0011-R3a-SM-5EGLI	Brain	Normal Tissue	6.01165	4.68059	15.6589	16.3806	10.4676	38.5047	6.3677	11.0339	13.3882	4.41886	8.83872	26.9824	12.7011	3.90854	2.0199	21.7951	1.77004	6.3281	0.750008	1.8	18.8949	10.7321	2.99908	0.0899993	5.83913	7.08023	39.1506	4.5086	14.409	1.19997	19.1587	0.0299911	0.060002	1.55	0	5.81086	28.4223	4.12859	6.43873	0.230006	1.11003	2.8196	0.999971	9.32979	0.380036	10.4386	0.969971
GTEX-12WSH-0011-R10a-SM-5LZUS	Brain	Normal Tissue	5.96184	8.46101	17.2069	15.5615	12.8161	62.2489	8.9373	20.1531	15.2306	3.40954	10.4531	31.2537	15.1045	4.64826	4.78891	28.9191	1.51998	11.867	2.13069	1.88	15.094	11.8423	3.7389	0	5.8594	8.46101	75.7924	3.47879	20.1531	0.879991	12.9411	0.760017	0.54	2.88086	0.0400066	2.19976	26.6848	5.64019	7.60955	0.430072	1.47	2.61072	2.40061	14.3791	0.789973	11.6631	0.780003
GTEX-NPJ8-0011-R8a-SM-2HMLG	Brain	Normal Tissue	5.92065	7.2491	26.4454	31.5366	10.0412	52.381	13.679	28.0698	19.8756	7.34012	31.778	2.11011	13.6696	17.0407	11.8177	34.6782	2.9009	18.1503	6.85801	7.11961	17.6539	20.2511	1.29001	0.330022	13.305	16.5403	30.3359	35.6779	16.3579	2.83921	4.5086	0.209954	0.479964	4.4496	0	18.0499	51.3386	13.1218	8.25247	0.0899993	4.93041	15.9436	7.85067	13.5188	1.86999	24.0163	3.78061
GTEX-X4XX-0011-R3B-SM-46MWK	Brain	Normal Tissue	5.92065	7.19902	22.4234	20.1252	12.1163	45.2538	8.74122	13.679	14.26	3.08984	12.8606	23.3433	18.2639	5.64019	5.5088	29.7734	1.63005	12.2855	2.33008	2.13958	17.8014	15.8555	2.98042	0	4.81889	10.3737	68.3552	2.59988	16.2111	0.670007	14.439	0.739977	0.849982	1.86003	0	4.30993	30.2728	9.03072	9.80728	0.300034	3.27969	4.12002	4.04922	12.2175	1.19997	9.77334	3.01995
GTEX-14ABY-0011-R9a-SM-5PNZK	Brain	Normal Tissue	5.92065	6.34127	16.8528	13.2222	8.33873	61.2219	8.98077	10.9577	14.2008	4.80888	17.1474	2.23978	5.33959	15.6372	5.02009	16.2787	0.369874	4.45886	4.12002	5.36929	71.7039	10.7694	0.259978	0.0400066	19.67	7.43229	18.6606	0.679987	1.22997	1.57996	0.500006	0.219982	0.310003	9.71256	0	2.88086	19.8206	4.04081	13.6601	0.549991	4.01011	38.3981	13.1036	3.84938	0.449938	51.303	12.2685
GTEX-N7MS-0011-R1a-SM-2HMJG	Brain	Normal Tissue	5.89199	12.9591	17.7152	14.2501	13.9471	53.7791	5.29169	10.09	14.3492	4.37011	11.6712	21.4504	4.53997	6.51958	3.05999	38.7188	0.979983	10.1461	1.37999	2.03961	15.5831	8.50806	1.38998	0.0100027	3.609	6.16784	27.8953	2.06953	12.5872	0.599985	2.21046	0.0100027	0.130033	1.09999	0.0299911	0.900001	146.219	9.42078	15.6047	0.69002	2.01012	4.04081	2.44937	9.08723	0.909986	8.3503	3.97137
GTEX-145LS-0011-R10a-SM-5PNUQ	Brain	Normal Tissue	5.87975	8.20114	16.0657	17.6784	9.46661	41.6419	8.68685	18.9868	16.3919	5.26972	12.6309	27.0573	14.5596	4.90994	4.64826	28.879	2.01012	11.1338	2.02973	1.44003	17.0407	12.8161	3.46915	0.0299911	5.79075	8.16144	54.1532	4.14868	17.1355	1.02001	15.6155	0.0700018	0.219982	1.63005	0.0299911	3.46915	30.7807	6.15076	7.97132	0.230006	1.44995	4.62896	2.18002	11.5825	0.760017	9.34922	1.08003
GTEX-QVUS-0011-R3A-SM-3GAFD	Brain	Normal Tissue	5.85128	6.12099	14.2205	22.7838	8.9373	37.6078	11.297	21.7047	14.969	7.2491	19.9861	18.5445	27.0386	7.55174	8.02121	19.6292	2.42067	6.52862	2.41062	2.42067	17.6784	13.9665	3.3301	0	10.5697	12.2685	25.0883	5.79075	13.0221	0.49007	47.0124	0.0999701	0.0199922	3.52981	0	6.6106	42.5759	6.51055	5.03054	0.110028	2.42067	3.7389	3.0494	12.3795	0.810015	8.42005	1.33999
GTEX-WHSE-0011-R1A-SM-3P5ZK	Brain	Normal Tissue	5.83913	11.1569	19.2518	13.472	15.115	73.4138	6.21937	8.25247	23.3272	8.02121	12.226	24.9323	6.35007	8.74122	7.999	58.9727	1.16003	16.3239	1.54004	1.99001	25.7579	14.6203	1.33999	0.0700018	4.1602	8.30987	48.5019	2.54989	20.0277	0.640002	3.67975	0.15004	0.119993	0.709989	0.0199922	1.40998	97.8829	13.3789	21.7951	0.549991	1.75003	4.4496	6.90093	10.2309	1.55	12.1668	5.85128
GTEX-WHSE-0011-R3A-SM-3P5ZM	Brain	Normal Tissue	5.81892	3.58904	11.7932	12.6484	9.55231	45.0973	6.62896	5.77071	12.8695	3.799	7.67843	25.0535	16.2561	6.09981	11.8834	23.9664	0.65999	7.63068	2.01012	1.40004	24.589	15.8445	1.40004	0.0799963	3.32088	7.44776	48.8393	3.3301	11.0415	0.359982	10.0621	0.350111	1.15001	1.02997	0.0199922	3.97137	28.1868	9.55231	6.92969	0.269931	1.51998	3.18998	6.7122	6.47903	0.589988	10.1321	2.68043
GTEX-12126-0011-R10b-SM-5BC6T	Brain	Normal Tissue	5.81086	4.8794	11.2892	20.6194	9.04324	33.0358	6.52862	16.7828	14.2897	4.53997	8.82035	17.6051	12.0912	4.3309	3.13082	29.5472	1.71994	6.3677	1.22997	1.73998	18.6477	11.0339	4.31891	0.0999701	5.85128	10.1461	61.9047	5.13983	27.7026	1.19002	2.29958	0.169992	0.310003	2.85105	0	1.8	18.2259	8.21821	5.9784	0.259978	1.09999	4.5086	1.34997	8.63881	1.17999	10.0273	1.13
GTEX-ZAB4-0011-R3a-SM-4RGNQ	Brain	Normal Tissue	5.79075	7.56222	20.2792	21.4653	9.69238	45.6002	8.99947	16.3352	16.6323	5.77872	12.8606	20.0834	20.7053	5.99916	5.90835	36.2513	2.09989	7.72114	2.05951	2.05951	18.075	11.8095	4.31891	0.0799963	6.24096	12.1668	39.7247	5.25877	16.9935	0.800014	21.317	0.230006	0.289982	2.29958	0.0299911	6.5786	26.2809	5.52027	7.31979	0.259978	1.76001	2.35935	3.47879	11.9495	1.02001	10.7918	0.849982
GTEX-12126-1026-SM-5P9JJ	Brain	Normal Tissue	5.79075	7.12948	19.4531	14.9172	11.4072	48.8732	5.89199	11.0033	22.9741	8.09944	10.4531	37.3999	8.68685	3.49087	3.27969	39.1235	1.88	11.0415	1.47	1.16003	19.3187	18.1755	2.85897	0.060002	5.26972	6.65198	85.0349	2.06953	14.8039	2.41062	17.2308	0.060002	0.389935	2.05951	0	2.75963	25.1057	4.9785	7.7587	0.350111	1.94998	5.73085	1.44003	12.9411	1.02001	15.1254	1.05003
GTEX-N7MS-0011-R8a-SM-2YUMK	Brain	Normal Tissue	5.79075	4.84905	10.5477	12.8428	3.7208	31.778	3.90854	9.0182	8.33295	4.90994	13.4254	4.31891	9.20134	17.2547	7.28941	9.9995	0.199963	3.40954	3.23901	5.02009	27.5112	7.55174	0.199963	0.0400066	6.28874	4.58107	14.8965	2.39064	2.80011	1.24	1.31003	0.0400066	0.0700018	4.37011	0	1.12001	47.9337	7.67843	5.48974	0.060002	2.76922	8.62684	5.50117	4.20078	0.119993	7.8398	9.15045
GTEX-T2IS-3026-SM-32QPM	Brain	Normal Tissue	5.75075	5.90017	18.7124	18.6606	9.63878	41.2684	6.43873	15.4219	18.3146	4.40968	9.11247	37.1673	9.59877	4.16886	2.5393	26.5005	1.82996	7.98238	1.48003	1.34997	19.752	17.3146	3.999	0.060002	6.54222	7.98792	54.7191	4.53054	23.1821	0.65999	10.1461	0.0299911	0.199963	2.04953	0	1.61005	27.818	3.59901	5.03054	0.239982	1.49002	5.48974	0.840013	13.2222	0.649987	10.4097	0.530006
GTEX-QVJO-0011-R10A-SM-2S1QJ	Brain	Normal Tissue	5.7388	10.083	16.97	30.3359	10.6211	46.9473	11.5905	38.7994	20.2371	8.24103	17.3747	29.8975	37.66	8.82035	8.1671	21.4504	3.9412	11.6308	4.52112	3.15042	24.7257	18.3146	5.21159	0	11.9082	13.0221	61.4771	6.39868	21.6746	1.88	24.9323	0	0.599985	5.15053	0	6.28874	36.2764	7.29952	6.72151	0	2.87089	8.0101	3.49087	17.9004	1.05998	11.7117	2.0199
GTEX-WL46-2926-SM-3LK82	Brain	Normal Tissue	5.7388	7.55174	20.4628	21.3022	15.3472	62.2058	8.29836	14.8862	23.1339	7.09989	9.82089	61.9047	15.9547	4.96127	2.49912	34.1297	2.19976	13.472	1.12001	1.77004	28.2259	19.0659	3.03043	0.0199922	7.55174	6.09135	59.3829	3.68997	12.0076	1.84001	43.0209	0.130033	0.159985	3.90854	0.0299911	7.16913	26.3905	2.82939	9.63878	0.599985	1.36997	5.69125	1.64003	16.5174	1.47	18.7254	1.49998
GTEX-11DXW-1026-SM-5H11K	Brain	Normal Tissue	5.69915	20.0555	16.5403	9.57883	9.97181	79.5055	3.86007	11.423	16.2336	3.9494	24.9496	0.93003	1.88994	8.03234	2.80984	28.4814	0.0799963	10.7769	2.44089	1.40004	14.2106	38.6116	5.3285	0	47.8342	4.40051	41.2684	1.61005	2.02973	9.46661	0.890002	0	0.510002	0.589988	0.110028	2.76922	18.3019	5.18996	13.8989	0.0400066	2.45958	5.62067	3.4001	2.34955	2.39064	18.7774	4.67087
GTEX-13FXS-3026-SM-5LZYO	Brain	Normal Tissue	5.67156	22.0229	19.3992	13.3697	10.1884	86.5213	6.55129	12.8072	18.3146	6.62896	20.0277	2.13069	1.64003	9.0182	3.97137	34.9437	0.0299911	12.7364	2.16946	2.26006	17.5563	42.8127	5.71102	0.0299911	50.7724	4.4496	40.0565	2.48013	1.97996	12.0828	0.840013	0.130033	0.670007	0.520016	0	2.64901	19.4666	2.31077	14.5394	0.0700018	3.74928	9.47974	2.89086	2.44089	2.78076	16.29	6.5786
GTEX-ZAJG-3026-SM-5HL92	Brain	Normal Tissue	5.67156	21.5697	15.6263	15.4969	7.32995	102.821	6.74953	12.4139	19.2119	5.18996	19	1.66006	1.66999	11.6874	5.20076	38.7725	0.110028	14.1516	3.30022	2.80011	12.8428	43.5913	3.71049	0.0299911	51.5526	5.15053	54.0407	2.13069	1.70002	12.7806	1.29998	0	0.820026	0.340037	0	4.31891	17.4592	3.9194	12.8339	0.119993	2.91906	8.30987	4.64826	2.42907	3.56919	15.1464	6.4209
GTEX-R55E-0011-R9A-SM-2TC6C	Brain	Normal Tissue	5.65978	7.21901	21.3022	13.9375	10.3522	60.1285	6.56038	17.3868	15.3366	4.54942	19.1587	7.37071	7.28941	9.80048	8.83872	27.0198	0.629995	8.72911	2.3398	4.44036	43.3803	10.6138	0.940022	0.810015	10.882	4.88956	25.0709	4.79889	4.86926	2.6693	3.08984	0.289982	0.380036	7.25915	0	5.62847	45.0973	5.21882	11.3914	0.190047	3.799	7.81267	7.88886	6.15076	0.359982	26.2627	8.74122
GTEX-12WSE-0011-R1b-SM-5GU4V	Brain	Normal Tissue	5.65193	4.95096	19.7794	14.6914	14.7629	52.9285	3.90042	6.228	20.6051	4.31891	8.72911	30.3148	10.1391	6.04089	2.49912	59.4241	2.9292	8.57913	1.09999	1.96001	17.8137	10.5624	4.66116	0.28007	2.11011	6.79177	25.1231	3.7597	17.3988	2.03961	29.7115	0.0199922	0.140023	1.61005	0	0.449938	72.0527	5.05151	10.9197	0.570015	1.44995	3.29108	1.40998	10.8594	0.840013	9.20134	1.77004
GTEX-14BMV-3026-SM-5S2PQ	Brain	Normal Tissue	5.62067	10.2522	26.9263	16.6092	15.6047	60.3372	9.84816	17.1355	23.1339	7.18904	12.3709	45.0348	15.3898	4.52112	3.32088	45.4739	2.29004	12.6134	1.77004	1.48003	23.166	26.8146	4.86926	0.0299911	7.42199	8.03234	80.4479	3.15042	19.0131	1.05998	14.2205	0.470066	0.340037	1.90996	0	2.31077	22.7365	4.95096	7.89981	0.549991	2.5393	3.52004	2.01012	13.3975	1.57002	14.399	1.57996
GTEX-13OVH-2926-SM-5IJFH	Brain	Normal Tissue	5.609	21.2727	15.8665	11.6469	6.83902	89.6968	6.93931	14.2501	15.326	5.13983	18.0499	2.42907	3.17014	11.3284	5.18996	33.2655	0.0100027	14.5294	2.42907	2.49047	14.2699	40.1121	4.04081	0.0100027	57.7991	4.25058	44.2611	2.38071	2.23048	10.658	0.879991	0.110028	0.599985	0.369874	0	2.44937	23.7514	4.45886	14.7424	0.0999701	3.07062	10.2878	3.66956	3.25929	3.11998	23.1179	3.799
GTEX-131YS-0011-R3b-SM-5DUXB	Brain	Normal Tissue	5.57025	7.01185	22.5481	14.8759	15.7787	59.5891	7.27931	12.6221	14.3293	4.06046	9.99257	26.6109	15.3472	4.30993	2.26006	33.8705	1.32999	9.1695	1.05998	1.70002	16.0545	10.2807	2.75008	0.0400066	5.44048	7.16913	37.7384	4.39137	10.5404	0.829988	31.5366	0.15004	0.199963	2.42907	0.0400066	8.47862	43.3202	5.31006	7.7587	0.530006	1.28003	3.20995	1.66006	11.1183	0.350111	10.5991	1.11003
GTEX-14ASI-3026-SM-5S2PN	Brain	Normal Tissue	5.53944	10.097	22.7207	17.888	14.7936	59.0955	9.53246	19.5071	21.1551	6.68897	13.14	48.2337	17.2308	4.80888	3.13082	43.7426	2.33008	14.6203	2.11011	1.28003	24.6231	16.748	3.36959	0.110028	6.04927	8.15013	68.3078	2.76922	14.1516	1.29001	28.0309	0.0999701	0.620015	2.82939	0	3.07915	31.6022	5.79075	9.59212	0.620015	2.94958	5.17917	2.32041	13.7837	2.09989	17.1355	0.93003
GTEX-11GSP-3126-SM-5A5LL	Brain	Normal Tissue	5.52793	18.8426	21.2727	10.8293	8.53169	88.0337	3.46915	11.2501	15.6155	5.22969	18.442	1.84001	2.0199	9.1695	5.7388	32.0212	0.0299911	11.8834	2.08972	3.64926	13.305	34.3195	6.21075	0.0199922	54.9091	4.69034	36.2262	3.0494	1.53003	10.9729	0.230006	0	0.199963	0.259978	0	1.90005	9.22049	5.16125	14.449	0.0500127	3.3301	8.77157	1.79004	1.44003	2.61979	5.11849	4.70989
GTEX-13QIC-0011-R3a-SM-5P9HT	Brain	Normal Tissue	5.52027	6.16784	11.7279	9.08723	9.90979	41.0971	6.12948	6.35888	9.71256	3.54945	8.85098	20.648	16.4488	2.75008	3.05999	30.5257	0.840013	5.96184	1.21	1.32999	15.5831	12.9411	1.51	0.0299911	3.56919	6.94894	32.311	2.08972	7.07042	0.760017	6.51055	0.320079	0.289982	1.09004	0	0.820026	38.6384	6.09135	7.30965	0.420031	2.58909	1.72999	2.71974	5.79075	0.530006	5.8594	1.19002
GTEX-1269C-3126-SM-5EGI6	Brain	Normal Tissue	5.5088	10.2309	9.82089	6.24096	4.58107	39.9456	2.45958	6.75889	8.07701	3.5593	10.1673	1.96001	2.82939	5.04101	5.45937	23.6364	0.0500127	6.42981	2.5393	1.55	9.03072	12.7011	2.68973	0	21.1404	2.68973	22.3149	0.400091	1.72999	5.7388	0.300034	0.0199922	0.230006	0.0700018	0.169992	2.75008	12.4743	2.21968	7.38094	0.0299911	3.36026	4.08022	3.17894	2.46984	0.99003	7.05084	1.88
GTEX-12ZZZ-0011-R10a-SM-5P9HC	Brain	Normal Tissue	5.5088	6.72151	17.2667	17.1593	10.417	44.9412	7.71044	21.1844	15.1464	5.67156	9.0182	25.7579	11.431	3.9194	3.17894	27.6642	1.60003	9.38168	1.25002	1.44995	16.923	9.91666	3.78061	0.110028	5.11849	8.29836	59.8374	4.9785	18.2259	1.78002	7.67843	0.060002	0.159985	1.82996	0	4.30098	24.7086	4.83898	7.65187	0.239982	1.37999	3.88962	1.29998	10.8218	1.19997	11.1492	0.860009
GTEX-1313W-0011-R1b-SM-5EQ4A	Brain	Normal Tissue	5.5088	5.22969	15.3898	14.1027	9.13144	43.7123	3.29108	6.74953	13.5375	5.39915	9.08723	19.9861	8.13884	7.45809	2.42907	25.0709	1.46004	5.55867	0.99003	3.47879	18.8818	8.0101	1.75003	0.560011	4.83898	6.27132	18.4548	4.55889	5.97011	1.75003	17.9999	0.0899993	0.0500127	2.80984	0.0799963	3.83074	60.4628	5.52027	6.09981	0.190047	1.90996	6.50152	2.40061	7.48918	0.340037	9.69238	3.49087
GTEX-11ONC-3026-SM-5985W	Brain	Normal Tissue	5.50117	22.8946	21.962	9.67225	5.92065	76.0028	4.20078	9.59212	14.0441	4.47125	17.4956	1.16003	2.05951	7.599	4.06892	34.8228	0.0299911	13.2222	1.61005	1.19002	12.8428	31.8441	3.41901	0	51.9111	3.6594	37.5818	1.29998	1.82996	7.37071	0.599985	0	0.380036	0.300034	0.0899993	2.85897	19.4261	3.30939	11.867	0.0299911	2.44089	14.0734	2.45958	2.54989	3.7208	12.7364	4.76904
GTEX-13X6J-0011-R3b-SM-5P9K5	Brain	Normal Tissue	5.48974	6.82954	15.6263	15.4326	9.04324	39.5872	8.80203	11.1724	15.0314	5.97011	10.9805	24.9496	19.9446	5.45181	3.97964	29.1404	1.64995	8.08822	1.40998	1.92006	20.4912	9.67895	4.30098	0.179992	5.0796	8.53169	47.4051	4.5086	15.648	1.61005	4.78891	0.250042	0.209954	2.02973	0	4.28907	19.0131	6.31933	7.44776	0.310003	2.19062	3.4001	2.05951	9.25892	0.579996	10.2522	1.19002
GTEX-14ASI-0011-R1b-SM-5S2TY	Brain	Normal Tissue	5.48974	5.13983	10.4604	10.8594	9.25251	42.0772	4.06046	8.24103	13.7742	4.22121	9.22049	18.6865	11.7605	5.67943	2.9009	35.1623	1.36997	6.9779	2.28053	2.23048	16.1662	8.96833	1.70002	0.0100027	3.10918	5.87975	18.4676	2.31077	13.6034	1.04002	6.48802	0.0999701	0.250042	1.15001	0.0299911	1.81002	57.5592	5.10078	8.53169	0.259978	2.3398	2.83921	3.45955	6.43873	0.829988	5.94946	2.6693
GTEX-XOTO-3026-SM-4B65M	Brain	Normal Tissue	5.47074	7.71044	18.3654	10.5113	11.5424	50.0734	7.19902	11.9164	18.2892	6.72151	13.3604	38.1064	13.8508	4.5086	4.58107	36.0009	1.61005	13.3604	1.81002	1.72999	21.0673	19.2652	3.30939	0.0199922	5.09018	6.39868	53.0387	2.00039	9.31041	1.42998	20.209	0.330022	0.599985	2.03961	0	3.08984	26.4821	4.37921	7.79103	0.359982	2.09989	4.41886	4.23881	9.34274	1.79004	13.7265	1.79004
GTEX-N7MT-0011-R4a-SM-2I3G9	Brain	Normal Tissue	5.45937	4.06892	12.4311	8.86941	4.47125	24.4022	4.59061	4.78891	6.4209	1.97996	7.93823	7.57796	15.115	6.31933	7.08023	9.9995	0.449938	4.09155	3.00949	4.22121	15.7241	8.88787	0.54	0.0899993	4.08022	5.62847	17.3747	3.3301	2.53051	0.849982	0.470066	0.0700018	0.0799963	0.940022	0	1.09999	25.5445	9.08094	4.12859	0.199963	3.32088	3.0494	6.91051	3.66956	0.780003	5.21159	4.52112
GTEX-13G51-3126-SM-5IJG7	Brain	Normal Tissue	5.45181	24.3515	26.8146	11.6631	11.4389	95.935	3.18998	11.3284	17.4109	5.99084	18.6218	5.35071	1.37999	7.81809	3.20995	32.4907	0	11.5665	1.96001	3.07915	14.5193	44.0163	5.77071	0	48.2003	3.82013	43.2302	2.14999	1.97996	9.49948	0.28007	0.0899993	0.330022	0.359982	0	1.63005	21.2432	4.18914	17.3988	0.0500127	2.3398	5.32112	1.94998	2.16946	2.29958	14.3891	4.33992
GTEX-139TS-3126-SM-5LZWX	Brain	Normal Tissue	5.45181	17.0171	15.4647	10.7024	5.67156	67.5076	2.68043	10.083	15.115	4.28015	13.717	1.77004	1.54004	7.7587	4.30098	27.1889	0.0100027	9.08094	2.26948	2.40061	11.8341	27.3212	5.00966	0	44.4148	4.01011	33.894	1.8	1.48003	9.15679	0.380036	0.130033	0.510002	0.269931	0	1.92006	15.0522	4.16886	11.1879	0	3.20106	7.28941	2.39064	1.70995	2.16946	6.66121	3.83074
GTEX-13RTJ-0011-R3a-SM-5PNX7	Brain	Normal Tissue	5.45181	7.599	16.0545	12.3025	6.93931	39.8902	6.65198	10.7918	12.7364	4.08022	11.6874	15.8555	23.0859	7.71044	8.71098	34.6302	0.969971	6.72151	2.42907	1.51998	19.6156	15.454	2.66006	0.0199922	3.52004	8.72911	39.2321	3.7597	7.7587	0.780003	11.2892	0.289982	0.460052	1.38998	0	2.99908	34.0588	7.25915	7.13938	0.239982	2.83921	3.52981	4.72952	8.33295	0.609981	7.64126	1.51998
GTEX-ZE7O-0011-R10a-SM-57WAZ	Brain	Normal Tissue	5.45181	5.26972	9.31687	9.49948	6.38982	35.8266	4.02124	5.57797	8.39091	2.71974	8.46688	11.5424	10.3235	13.305	3.05999	20.2933	0.49007	4.40968	1.36997	4.39137	16.9348	8.25247	0.400091	0.0299911	5.39167	4.64826	15.4754	1.96001	2.98042	1.05003	6.51055	0.0799963	0.0999701	2.66006	0	2.82939	50.3518	5.8716	5.11849	0.060002	2.68043	5.5088	4.98886	3.9494	0.420031	4.58107	9.08094
GTEX-NPJ8-1526-SM-26GMY	Brain	Normal Tissue	5.45181	2.13069	1.94	12.3538	1.16997	0.800014	7.28941	9.73278	11.3835	3.9494	11.0339	3.04096	10.6211	7.49957	8.06023	0.289982	1.61005	1.86999	4.45886	4.59061	6.96823	3.32088	4.7197	0.320079	5.35071	6.50152	7.89981	1.51	9.09984	0.629995	3.2211	0.0299911	0.239982	2.21968	0	5.67156	5.64019	2.44937	0.920017	0	0.700007	2.25068	5.12915	8.85098	0.179992	1.90005	1.28003
GTEX-11ZUS-2926-SM-5FQSL	Brain	Normal Tissue	5.44048	6.21937	19.6973	15.1569	11.1106	41.6708	5.75873	13.822	16.155	6.7122	9.53907	44.3532	12.5436	6.30183	2.02973	26.0632	1.49002	8.96211	1.27003	1.21	17.5807	14.9379	2.88086	0.0400066	6.0787	5.81086	51.2675	2.88086	15.199	1.31997	18.7514	0.0999701	0.179992	1.97996	0.0700018	3.68997	21.1697	3.30022	6.94894	0.350111	1.02997	4.57155	1.31003	11.2501	0.93003	13.0402	0.900001
GTEX-13X6K-2826-SM-5O9DS	Brain	Normal Tissue	5.42166	21.5249	23.9332	10.4894	6.34127	87.1231	6.42981	9.93042	15.0731	3.83872	19.0263	1.32999	5.33959	10.0273	4.25943	37.1415	0.0199922	8.04906	2.3398	1.67998	17.6173	34.8228	4.78891	0.060002	59.2185	5.39915	40.8698	2.05951	1.94	6.5786	0.389935	0	0.110028	0.49007	0	3.35095	23.7185	5.73085	11.4072	0.0400066	2.95983	10.3307	4.60017	4.55889	2.78076	12.3624	4.82892
GTEX-12WSB-3026-SM-59HKM	Brain	Normal Tissue	5.39915	15.2412	15.9547	7.57796	5.83104	56.9638	4.76904	9.55893	10.8971	2.63071	13.4813	1.22003	2.23978	8.21252	4.18914	36.7573	0.0299911	8.62087	2.38071	1.71994	12.2006	25.9012	2.36919	0	34.9679	3.36959	33.7299	0.69002	2.79042	8.5376	0.40994	0	0.179992	0.230006	0	4.73937	12.8517	4.70989	11.5185	0.0700018	3.45955	11.3206	3.97964	4.04922	2.13958	11.3284	3.5593
GTEX-RNOR-0011-R1A-SM-5SI8F	Brain	Normal Tissue	5.39915	5.73085	10.6138	18.0499	7.599	40.3911	6.3677	14.7834	14.449	5.21159	8.96211	27.397	11.3599	4.6386	3.20106	20.7628	1.56003	7.22902	1.51	1.88	20.4061	11.6793	2.66006	0.0799963	4.68059	6.69825	37.9746	4.81889	11.5986	1.31997	15.7569	0.219982	0.310003	1.32999	0.0299911	4.10007	33.5434	4.43113	6.47005	0.230006	1.37999	4.45886	1.88	8.82035	0.649987	10.5477	1.99001
GTEX-13NYC-2826-SM-5K7WR	Brain	Normal Tissue	5.39167	9.8277	22.0229	17.5929	8.75942	63.999	15.8995	18.4548	21.0673	5.26972	13.6223	21.6446	19.5748	7.92724	13.3789	50.4216	2.80011	8.59104	3.27061	1.47	20	14.7118	4.4496	0.0899993	5.69125	11.2268	96.8705	2.78076	28.9391	0.840013	2.00039	1.60003	3.13082	1.17999	0.119993	2.91906	19.1454	8.47862	10.882	0.0899993	2.32041	2.9009	11.5185	23.4244	1.53003	12.7718	5.8594
GTEX-145MH-3026-SM-5Q5DZ	Brain	Normal Tissue	5.39167	6.88182	19.9446	16.2787	11.1492	42.635	8.85098	14.0247	18.3527	6.24962	10.7619	37.5818	11.5504	5.21882	3.01995	28.1673	2.04953	9.53907	1.51998	0.949989	17.5807	16.3013	4.22121	0.0500127	5.99916	6.72151	65.5706	2.54989	15.7787	1.12001	15.7241	0.359982	0.250042	2.3398	0	2.41062	25.158	3.71049	7.26922	0.599985	1.66006	4.14006	1.41999	11.3363	1.19997	12.7364	0.780003
GTEX-WWYW-3026-SM-3NB36	Brain	Normal Tissue	5.38047	22.0077	16.088	13.5563	5.55867	107.559	6.72151	12.1922	19.2786	5.28069	12.457	3.05999	1.92006	8.40256	5.94121	46.4617	0.0500127	14.015	2.6693	3.17014	13.9859	23.2948	4.45886	0.0100027	47.2083	4.70011	56.2965	2.29958	1.81002	11.219	3.70022	0.15004	0.800014	0.549991	0.0299911	8.13884	25.4033	3.08984	12.3709	0.15004	2.8196	7.96028	4.82892	2.79042	2.19976	23.9664	7.3503
GTEX-X4XX-0011-R10B-SM-46MWO	Brain	Normal Tissue	5.36929	10.0621	22.3924	27.4731	13.9085	60.8412	15.1569	32.5809	19.2119	6.6106	17.8261	33.8705	20.4344	6.63816	5.77071	32.0878	3.29108	16.2224	3.2211	1.90996	18.4037	14.9379	5.38047	0.0500127	7.81809	11.7117	107.485	5.609	26.8518	2.12038	15.1885	0.65999	0.789973	2.68973	0	4.53997	27.7987	8.04906	11.1338	0.140023	2.04953	4.22121	3.20106	15.6589	1.49998	14.2699	2.21046
GTEX-145LU-0011-R9b-SM-5SI66	Brain	Normal Tissue	5.35813	3.799	15.1885	10.3737	8.80813	50.7372	5.26972	8.91873	13.9375	2.28053	11.5025	6.54222	2.61979	11.431	5.32112	13.5469	0.179992	3.6594	2.6693	4.81889	64.9824	7.87247	0.169992	0.0199922	12.0326	5.13983	12.6835	0.620015	0.879991	0.949989	0.350111	0.330022	0.130033	9.61209	0	0.829988	17.2069	2.90896	13.6885	0.0999701	2.42907	26.1175	16.2336	2.08972	0.269931	73.4648	10.9197
GTEX-13PLJ-0011-R9b-SM-5O9DV	Brain	Normal Tissue	5.35071	3.82013	11.7036	10.5185	7.16913	58.5248	2.28053	9.11247	12.2855	2.82939	13.2314	2.97011	2.16946	9.61209	4.88956	10.5477	0.130033	2.71033	2.25068	4.7197	64.2657	4.60975	0.0400066	0.0199922	13.2039	4.23	11.1106	0.230006	0.350111	0.609981	0.169992	0.110028	0.060002	7.46844	0	1.17999	11.8834	2.13069	12.3709	0.179992	2.9009	10.9805	12.5698	2.21046	0.430072	53.2228	7.97132
GTEX-WZTO-0011-R11A-SM-4E3K9	Brain	Normal Tissue	5.33959	20.8638	19.7931	21.51	9.6991	90.5087	5.12915	20.7916	18.4676	6.91051	24.915	2.3398	2.31077	11.9827	5.75075	26.9263	0.060002	9.6991	2.42067	3.17894	16.5403	39.0693	6.18926	0.0299911	71.8034	5.65193	44.9724	4.41886	2.13958	12.7452	0.510002	0.15004	0.649987	0.720014	0.0400066	1.90005	26.2627	5.83104	17.195	0.0500127	2.31077	6.13798	2.45958	1.70002	1.56003	16.0768	5.64019
GTEX-13RTJ-0011-R1a-SM-5O9D9	Brain	Normal Tissue	5.33959	9.2782	17.1355	10.8669	7.65187	50.702	10.7024	10.6802	12.2006	3.46915	15.9547	3.66956	17.2188	27.8759	9.49948	37.7123	0.389935	5.8716	4.8794	6.06187	43.8945	13.3234	0.230006	0	9.93731	6.3281	36.7573	1.21	2.71033	0.640002	0.380036	0.190047	0.330022	5.45181	0	5.79075	34.5104	7.23905	11.0799	0.869973	5.87975	10.9577	19.7931	6.04927	0.679987	5.65193	11.0799
GTEX-ZYY3-3026-SM-5GIEJ	Brain	Normal Tissue	5.3285	18.3527	17.8756	11.5185	5.03054	75.5825	7.00213	13.2681	14.449	4.83898	17.532	1.64995	4.14006	9.40773	5.16841	29.1404	0.0299911	10.0481	2.74057	2.23048	14.7834	29.9597	4.37921	0.0400066	48.5356	4.45886	39.2049	3.01995	2.00039	7.38094	0.549991	0.0999701	0.629995	0.739977	0.0400066	3.20106	24.7772	3.27969	9.61875	0.0500127	2.41062	7.3605	5.05852	3.7597	2.50954	19.0527	3.96037
GTEX-12ZZZ-3026-SM-5BC67	Brain	Normal Tissue	5.3285	8.11068	14.2106	13.4161	9.57219	40.1121	8.29261	16.5747	12.968	4.96127	10.2593	31.4057	13.87	6.3281	3.79111	30.2728	1.70002	9.13777	2.61072	1.62002	17.4834	17.4834	4.04922	0.060002	5.71102	8.66881	54.5676	1.96996	9.7598	1.57996	6.83902	0.15004	0.320079	1.36003	0	4.57155	24.1331	5.28069	6.9779	0.479964	2.78076	4.33992	2.48013	9.40121	0.849982	9.79369	1.42998
GTEX-11TTK-2826-SM-5GU5K	Brain	Normal Tissue	5.32112	16.5518	9.80048	10.0691	3.18998	66.0725	6.28002	8.68685	14.26	5.05852	13.1582	3.62908	3.18998	9.51925	6.25829	33.4505	0.230006	7.38094	3.20995	1.02001	12.3967	34.2008	2.91906	0.0500127	33.2425	4.84905	30.6529	1.33999	2.26948	7.26922	0.259978	0.0199922	0.320079	0.209954	0.0500127	4.16886	20.5623	4.52112	10.7769	0.190047	3.70022	9.06207	5.13983	4.22121	2.44937	17.9004	5.1114
GTEX-13OW7-0011-R8b-SM-5L3HR	Brain	Normal Tissue	5.32112	9.11879	29.9597	15.7459	15.5507	60.5047	8.03234	13.9085	14.0929	3.86007	14.3293	7.49957	10.5624	6.56949	4.06892	44.9412	1.71994	14.3492	1.44003	3.41901	17.5441	16.97	1.90996	0.750008	7.06062	7.60955	28.5012	16.5862	12.9591	0.760017	2.26006	0.0400066	0.0999701	2.42067	0.0799963	11.3363	28.1478	7.49957	11.9082	0.440046	2.8196	31.69	2.40061	5.83104	1.21	10.5697	2.63985
GTEX-TSE9-3026-SM-3DB76	Brain	Normal Tissue	5.31006	7.57271	15.5939	13.305	8.24103	41.2684	10.7619	20.3355	17.2547	5.16841	14.2699	30.6105	12.3795	5.18996	4.10861	40.4471	2.21046	8.9002	2.14999	1.57996	15.7569	12.9321	4.66116	0.0299911	5.7388	7.16913	48.7378	2.94958	15.6372	1.67998	20.7053	0.130033	0.380036	1.73998	0.0199922	1.84001	27.435	4.68059	7.03132	0.449938	1.84001	4.14868	2.26006	10.3809	0.999971	12.8874	0.440046
GTEX-X4EP-0011-R5A-SM-3P628	Brain	Normal Tissue	5.29169	16.3352	15.4647	17.0762	5.42166	59.5891	17.3506	13.1127	33.4737	15.0209	20.195	1.48003	10.8518	44.7237	27.1701	92.667	1.29001	10.9425	18.4932	2.79042	16.4147	27.2455	3.05999	0	7.87247	15.5723	34.7986	20.2651	17.5563	1.15001	15.3579	0.389935	0.449938	5.3285	0	4.18914	48.941	23.166	12.3624	0.219982	5.79075	6.28002	19.4396	35.951	2.28053	47.2411	20.195
GTEX-ZF28-0011-R10a-SM-4WWEH	Brain	Normal Tissue	5.29169	10.9577	21.9315	19.1056	9.08094	54.1532	9.06207	20.6051	18.0249	6.1593	11.2268	21.0819	14.9275	6.04089	4.14006	32.4232	2.44089	10.5404	2.61979	1.34997	16.5174	13.1218	3.78061	0.0100027	4.70989	8.0101	77.2778	3.7597	17.3266	1.29001	14.132	0.169992	0.99003	1.84001	0	2.31077	22.7365	5.64019	10.0273	0.169992	1.62002	3.54945	3.62908	13.6601	0.969971	14.439	1.12001
GTEX-13O3O-0011-R3b-SM-5KM3R	Brain	Normal Tissue	5.29169	5.44048	17.975	9.61875	9.03072	36.0508	10.2309	7.31979	11.5105	3.99069	9.77334	14.5899	13.87	5.48974	4.98886	37.3222	0.99003	8.77157	1.17999	1.61005	15.3579	14.015	2.12038	0.0500127	3.88962	6.74017	36.6302	2.85897	9.59877	0.720014	18.5831	0.199963	0.219982	0.979983	0.0299911	1.25002	24.0663	5.99084	6.18926	0.420031	1.84999	1.97996	5.5088	8.29261	0.700007	6.56949	1.11003
GTEX-P44H-0011-R4A-SM-2XCEW	Brain	Normal Tissue	5.28069	2.33008	5.15053	11.0492	6.85801	22.99	4.73937	5.64019	7.67843	2.01012	5.57025	9.49289	19.9032	6.92969	6.01165	10.2026	0.440046	2.61979	1.19002	2.42067	15.5507	6.16784	1.40004	0.0100027	7.7587	8.63881	18.2512	3.11998	11.7687	0.49007	1.25002	0	0.0999701	2.42067	0.0400066	0.49007	38.3981	6.80119	2.23048	0	1.61005	1.92006	2.52001	3.82013	0.849982	4.96815	1.31003
GTEX-12WSM-2126-SM-5GCOC	Brain	Normal Tissue	5.26972	19.3321	25.8473	9.20772	6.5786	84.8582	3.17894	10.7694	14.6	3.87079	16.5288	2.71033	1.92994	9.46661	3.38129	30.6105	0.0199922	12.7895	2.64901	1.8	12.6134	40.7567	5.15053	0	46.5907	3.17894	33.9881	0.900001	2.06953	8.36188	0.640002	0	0.110028	0.199963	0.060002	1.40004	11.8013	3.25026	15.8116	0	2.61072	8.24103	3.49087	2.6693	1.56003	14.6507	2.99077
GTEX-XOTO-0011-R8A-SM-4B65J	Brain	Normal Tissue	5.26972	5.73085	18.6089	7.50997	8.08822	39.2593	4.31891	7.89981	7.6201	2.0796	9.42732	4.95096	6.34127	6.3281	7.42199	23.2142	0.520016	7.44776	1.37999	2.61072	14.2699	12.3025	1.15001	0.159985	3.53962	4.02962	16.0991	7.18904	4.77896	0.750008	3.03043	0.0799963	0.140023	1.92006	0.0199922	3.3301	40.5594	6.68897	6.12948	0.0500127	2.48013	11.2892	4.53997	2.61072	1.05998	6.99243	2.66006
GTEX-WVLH-0011-R4A-SM-3MJFS	Brain	Normal Tissue	5.25877	5.67156	15.0105	13.3975	9.34274	34.2482	6.19785	8.62684	11.011	4.41886	10.2096	19.9308	24.8116	6.30183	4.60975	20.7772	0.820026	5.29169	1.22997	2.42907	24.2337	13.0221	1.49002	0.0700018	4.53997	12.5263	25.6155	3.609	8.9497	0.609981	1.66006	0.0999701	0.0400066	1.56003	0.0100027	0.840013	34.1534	6.77766	6.38096	0.230006	3.36959	3.4001	2.8196	4.5086	0.380036	8.42005	3.59901
GTEX-12ZZX-2826-SM-5BC6K	Brain	Normal Tissue	5.22969	20.9653	21.9163	19.0924	9.8892	80.2807	6.55129	19.7246	19.8756	6.77766	22.705	2.64901	1.8	15.0627	6.06187	34.2482	0.0299911	12.3367	2.21968	5.52793	18.2765	40.5875	8.22961	0	79.3403	7.71044	48.3341	3.10918	2.09989	14.3891	0.829988	0	0.729978	0.679987	0	2.72919	18.4804	5.71102	15.6915	0.0700018	2.78076	9.97872	3.10918	2.63071	1.64995	19.3723	7.74795
GTEX-12126-0011-R11a-SM-5BC6X	Brain	Normal Tissue	5.21882	14.6304	15.9216	20.4344	8.20114	75.2167	3.77014	19.2119	19.1056	5.29903	19.9723	1.28003	1.90005	12.5698	5.79879	28.4026	0.119993	9.71929	1.84999	2.16045	12.9142	34.0352	7.93823	0.0299911	56.6881	6.91051	42.1355	3.25026	2.79042	15.5184	0.649987	0.0299911	0.69002	0.500006	0.0999701	1.60003	15.6372	5.39167	14.4992	0	2.48013	13.6128	2.79042	1.75003	2.52001	10.9425	5.97011
GTEX-PVOW-0011-R1A-SM-32PL6	Brain	Normal Tissue	5.21882	7.17908	10.5404	17.532	8.09944	39.9179	6.228	14.3194	16.2561	7.63068	12.15	21.9011	13.3327	10.3307	3.25929	39.0964	1.81996	5.71102	1.63005	2.82939	19.3455	10.5697	3.05999	0	4.49923	9.63878	20.1252	7.93823	20.5766	1.38998	9.31687	0.0199922	0.239982	2.99077	0	1.53003	67.6013	4.86926	8.54945	0.259978	1.37999	3.66956	2.45958	9.7598	0.110028	10.0621	2.8196
GTEX-139TT-0011-R1a-SM-5LZVD	Brain	Normal Tissue	5.20076	8.96211	20.4061	11.0186	14.4691	48.4012	4.48056	10.1673	14.7834	5.22969	10.0203	21.8405	5.1114	4.54942	2.41062	44.1385	1.11003	10.083	0.999971	1.55	15.6915	8.1671	1.26003	0	2.89086	5.33959	24.0829	2.64901	9.8892	1.05003	3.49087	0.110028	0.0500127	1.13	0	0.700007	98.906	6.31933	12.5436	0.300034	1.40004	3.08984	2.00039	5.83104	0.479964	9.06836	2.63985
GTEX-13RTJ-0011-R9a-SM-5Q5AY	Brain	Normal Tissue	5.18996	5.25148	15.7023	12.5872	7.54128	60.2536	4.98886	11.7932	11.9993	3.83872	14.459	1.94	9.63878	27.9146	10.3593	13.4068	0.190047	4.36103	5.62847	7.7587	68.6401	13.9568	0.190047	0	14.3492	5.03054	18.4164	1.05003	0.729978	1.36003	0.549991	0.190047	0.169992	7.87793	0.0899993	1.70995	16.6438	8.12193	13.0221	0.709989	3.30022	19.4531	23.8338	4.44036	0.320079	57.3998	8.04906
GTEX-RU72-0011-R8A-SM-2TF61	Brain	Normal Tissue	5.17917	8.46688	26.8704	14.3791	9.1695	48.7378	6.79177	14.5899	9.79369	3.20995	14.8244	4.23881	7.49957	9.42078	3.96037	35.9012	0.640002	12.5089	3.15042	3.36959	14.2402	13.5751	1.44003	0.40994	7.14928	7.16913	24.8977	5.26972	5.99916	1.96996	3.01995	0.0799963	0.340037	2.02973	0	5.28069	66.5321	8.47862	8.83872	0.060002	3.70022	25.651	5.3285	4.12859	0.350111	10.4314	4.61934
GTEX-139UC-3226-SM-5N9EZ	Brain	Normal Tissue	5.16841	22.2223	24.7772	11.3914	9.86182	85.5077	5.35071	10.7769	15.8995	6.45213	19.6973	3.30022	2.85897	7.78024	4.08022	38.5581	0.0299911	11.1724	2.61979	2.85105	16.9818	40.7567	5.18996	0.0799963	39.0152	4.10007	39.9733	2.58909	2.33008	8.68685	0.219982	0.0500127	0.259978	0.250042	0	1.75003	19.4936	4.85915	12.9321	0.0999701	3.4001	11.1029	4.27126	3.62908	2.82939	18.442	4.90994
GTEX-WZTO-0011-R1B-SM-3NMAR	Brain	Normal Tissue	5.16125	6.02834	13.5469	15.5399	9.93042	50.8076	5.17917	9.65215	15.1045	5.8716	12.0828	19.9308	13.8604	9.80048	3.70022	39.835	1.26003	5.50117	1.71994	4.85915	35.5791	11.6793	2.32041	0.0700018	7.11961	8.56725	24.846	5.42166	15.3685	1.09999	7.43744	0.060002	0.0299911	4.06892	0	1.90005	41.3543	4.52112	8.9497	0.15004	2.85897	3.11998	5.25877	6.7122	0.310003	9.59212	8.28112
GTEX-145MH-0011-R1b-SM-5PNWY	Brain	Normal Tissue	5.15053	5.69915	15.6263	15.8445	8.60296	33.7533	6.83902	11.8013	11.6712	5.13983	8.26965	24.0663	13.4907	4.7197	2.63985	20.2511	1.40004	6.47005	1.15001	1.38998	18.6218	10.2167	2.32041	0.0899993	5.16125	6.38096	50.5266	3.40954	15.1359	1.28003	4.96127	0.159985	0.110028	1.04002	0	2.13069	25.7758	5.67156	5.83104	0.250042	0.840013	3.35095	1.57996	8.43173	0.389935	8.3214	1.84999
GTEX-ZVZQ-0011-R4b-SM-57WCZ	Brain	Normal Tissue	5.13983	4.5086	8.12193	9.73953	6.85801	23.1339	4.47125	6.31057	7.21901	2.34955	7.92724	15.115	21.8708	4.58107	3.9194	17.3026	0.420031	3.70022	1.22997	2.45958	18.6735	7.8398	0.999971	0.0199922	2.99077	8.96833	20.477	2.5393	6.30183	0.679987	1.16997	0.0999701	0.0500127	1.36997	0	0.959994	29.8561	6.04089	5.64019	0.219982	1.73998	5.57025	2.6693	3.43088	0.380036	6.73084	2.56941
GTEX-13FHO-0011-R1b-SM-5KLZG	Brain	Normal Tissue	5.11849	6.18926	12.3196	6.28002	6.4209	34.4865	6.01165	4.37921	7.53083	2.80984	8.57913	7.07042	12.2515	6.50152	8.21252	21.6146	0.259978	3.3301	2.52001	2.44937	12.9501	9.04952	0.380036	0.0199922	3.10918	6.19785	16.5518	2.44089	3.08984	1.51	1.92006	0.0799963	0.28007	0.949989	0	1.90996	33.6832	9.31687	5.53944	0.119993	3.83872	3.80955	6.51055	4.37011	0.709989	5.90835	5.09018
GTEX-RNOR-0011-R4A-SM-3GAD3	Brain	Normal Tissue	5.11849	5.73085	9.93731	11.5025	6.07028	43.864	5.20076	7.599	8.86326	3.30022	9.13777	16.8645	20.4486	5.42166	4.9785	26.3539	0.420031	4.12002	2.11011	2.14999	26.9077	10.0412	0.849982	0.0500127	3.74928	10.6138	22.705	3.62908	6.47005	0.470066	5.39915	0	0.0999701	1.40004	0	2.63071	31.4275	5.44048	5.38047	0.0799963	3.45955	3.43088	4.20078	4.18914	0.159985	8.96211	2.95983
GTEX-12ZZX-0011-R3b-SM-5EGLH	Brain	Normal Tissue	5.11849	5.62067	15.2835	13.6223	10.111	42.0772	5.77872	7.599	12.7718	3.82013	9.65215	21.5846	15.8225	5.55867	3.13082	30.7593	1.21	6.09135	1.51	2.40061	22.768	9.47974	2.31077	0.0700018	4.45886	8.42005	34.2482	2.53051	9.34274	0.649987	6.62896	0.620015	0.239982	1.8	0.0299911	5.42918	31.0593	5.81892	6.62896	0.219982	2.68973	4.25943	4.82892	7.209	0.720014	11.7768	4.16886
GTEX-13OVH-0011-R3a-SM-5KM49	Brain	Normal Tissue	5.11849	5.39915	16.4374	8.62087	7.98238	36.8083	6.01165	5.81892	8.75942	2.80984	8.62087	17.9004	14.8862	3.87885	4.67087	23.6037	0.720014	5.62847	1.44003	1.54004	17.8385	11.423	1.66999	0.0199922	2.71033	6.92969	36.176	2.40061	7.52039	0.440046	8.25819	0.320079	0.500006	0.729978	0	1.17999	28.5803	6.94894	6.31057	0.359982	2.46984	3.04096	3.41901	5.94946	0.570015	6.63816	2.18002
GTEX-T6MN-0011-R1A-SM-32QOY	Brain	Normal Tissue	5.09018	4.47125	14.1418	17.6051	8.28112	57.4795	4.40051	12.7276	14.4791	2.61979	11.9082	21.8708	7.73185	14.6812	2.94958	29.4654	2.74057	6.38982	2.41062	4.96127	20.209	9.38819	3.20106	0.440046	7.39118	7.42199	16.1438	5.33959	6.51055	1.44995	30.9304	0.209954	0.169992	5.18996	0	4.18044	72.6042	3.7208	6.15076	0.28007	1.14	11.2814	2.26006	9.20772	0.549991	8.43173	3.52981
GTEX-13G51-0011-R1a-SM-5LZYR	Brain	Normal Tissue	5.0796	11.1338	18.2765	11.867	11.5584	48.5019	12.26	11.4072	13.5469	5.8716	14.5394	11.4866	8.60892	10.3881	4.28907	42.3698	0.820026	8.36768	2.44937	3.83074	34.9679	13.5094	0.69002	0	7.38094	7.82893	36.8339	2.39064	7.46844	1.40004	0.589988	0.159985	0.300034	4.23	0	5.41039	62.9868	7.23905	14.1713	0.739977	5.02009	8.60296	7.05084	8.40838	1.22997	9.01195	12.2855
GTEX-WL46-0011-R1A-SM-3LK6M	Brain	Normal Tissue	5.0796	5.79075	17.2786	19.1852	13.9085	55.5985	7.7587	12.7629	15.0522	4.96127	9.59877	31.0163	13.8316	6.04927	3.33935	23.9166	1.22997	7.86156	1.63005	2.0796	27.5303	13.5188	2.38071	0.0199922	6.56949	7.72114	48.3006	3.23901	12.5263	0.829988	13.0402	0.0700018	0.219982	1.51998	0	4.4496	30.21	4.02124	5.79075	0.310003	2.19062	3.7389	2.82939	7.87247	1.09004	11.1879	3.07062
GTEX-13JUV-0011-R1a-SM-5LZY4	Brain	Normal Tissue	5.06905	11.9744	22.9582	17.0762	15.7787	79.011	4.54942	11.1492	18.7644	8.72911	18.8949	13.8316	6.5786	8.98077	10.1321	59.4241	1.44003	11.7361	2.71033	2.41062	29.0195	14.8347	1.40998	0.0199922	5.09018	7.43229	36.8594	3.23004	18.3654	0.900001	4.81889	0	0.179992	2.18002	0	2.01012	91.518	9.67895	14.8862	0.190047	2.08972	5.62847	6.51958	12.2685	0.840013	10.7098	6.21937
GTEX-X4EP-0011-R6A-SM-3P629	Brain	Normal Tissue	5.05852	27.8566	24.6061	10.8368	7.10974	76.957	12.1922	13.5469	22.284	14.439	26.2809	0.729978	22.2685	47.1756	28.6795	76.0028	0.460052	17.2308	10.8068	2.89086	20.9944	22.9582	0.510002	0.0400066	6.21937	15.5507	36.681	6.01999	4.47125	1.36997	30.1472	0.250042	0.520016	3.36026	0.060002	3.00949	42.9316	18.6735	12.0828	0.0999701	7.18904	5.94121	28.6597	22.4234	1.66006	66.3939	7.4117
GTEX-13SLX-0011-R6a-SM-5PNX4	Brain	Normal Tissue	5.05151	7.44776	13.5188	12.5523	5.21882	45.0973	10.4386	9.99257	13.3882	4.04922	12.8517	7.49957	15.0001	6.84851	7.93823	27.9727	1.40004	5.25877	2.25068	2.63985	22.2069	12.6134	3.08984	0.119993	11.5185	6.74953	26.6848	13.1673	4.01011	0.739977	0.700007	0.0799963	0.0700018	2.5393	0	6.25829	36.6556	11.4706	7.88886	0.0899993	2.35935	9.13777	3.90854	14.1222	1.56003	19.8068	4.44036
GTEX-13OVL-0011-R3b-SM-5L3I8	Brain	Normal Tissue	5.05151	6.30183	16.8178	11.6308	9.03072	37.8432	6.48802	9.67225	11.4468	3.23004	8.72306	22.5325	14.7424	4.12859	3.23901	26.8332	0.890002	6.76827	1.53003	1.66006	19.9446	10.747	1.54004	0.060002	4.44036	7.56222	30.399	2.36919	6.93931	1.33999	17.3386	0.0400066	0.0899993	2.23978	0	6.6106	30.7807	4.62896	7.43744	0.359982	1.94	4.12859	2.68973	7.26922	1.09999	7.88886	2.25068
GTEX-13JVG-3226-SM-5IJGJ	Brain	Normal Tissue	5.04101	19.3858	24.7944	9.34274	4.48056	82.0813	4.25058	10.6285	15.4433	4.66116	19.1852	0.969971	1.67998	12.986	7.44776	34.8469	0.0899993	10.9501	3.3301	3.43088	14.5798	41.2684	5.11849	0	63.1617	4.08022	37.0644	0.449938	1.25002	12.0828	0.340037	0.159985	0.909986	0.0899993	0	2.21968	9.04324	4.84905	11.5986	0.0400066	2.52001	6.46109	2.66006	2.29004	3.68997	4.04081	4.37921
GTEX-X4XX-2926-SM-3NMB1	Brain	Normal Tissue	5.03054	23.166	14.9482	18.4932	7.11961	83.8642	6.72151	17.8261	20.4344	5.47074	18.1377	2.72919	2.50954	12.5872	6.84851	31.3187	0.0700018	18.4804	3.45955	3.0494	18.5188	40.9833	3.97137	0.0400066	69.3094	5.5088	64.4888	2.45958	1.97996	15.4647	0.739977	0.230006	0.649987	0.479964	0	2.19062	17.3868	5.05852	15.2729	0.0700018	2.89086	8.9002	4.34895	2.16045	3.71049	17.5685	14.7834
GTEX-QDT8-0011-R11A-SM-32PKD	Brain	Normal Tissue	5.03054	17.0289	15.5615	21.962	5.25877	56.024	6.15076	18.3146	15.2518	5.45937	26.5005	0.599985	5.7388	20.392	9.34274	19.1852	0.169992	7.65187	2.82939	3.61903	17.195	38.1328	14.5394	0	150.957	12.8161	27.3401	4.64826	3.07062	14.9586	0.269931	0.0799963	0.810015	0.670007	0	1.96996	16.1774	4.48056	6.81063	0	2.75008	15.2518	3.47879	5.94121	3.23004	5.39915	3.47879
GTEX-X4EP-0011-R8B-SM-4QASL	Brain	Normal Tissue	5.03054	13.4533	18.1629	11.7036	6.30183	95.4706	16.29	26.1175	13.004	19.67	22.9582	1.26003	7.6678	55.9077	32.6714	44.3225	1.02001	16.4147	14.0441	4.92017	20.2933	32.8758	0.99003	0.430072	10.9197	9.73278	20.477	4.37011	5.77872	1.14	7.6201	0.40994	1.17999	2.82939	0.179992	11.7198	48.907	18.6218	14.8141	0.159985	8.07141	13.2497	23.8669	13.4533	1.49998	13.6128	7.31979
GTEX-13X6K-0011-R8b-SM-5PNZ4	Brain	Normal Tissue	5.03054	8.47862	37.0387	18.8165	13.0311	70.9131	11.3363	13.3697	17.6173	5.92065	20.7772	4.30098	14.6914	7.82893	6.82954	50.3169	1.49998	16.4033	4.25943	4.10861	25.2103	18.7514	0.93003	0.470066	7.92724	12.7806	34.4148	17.9004	13.698	1.49998	1.64995	0	0.169992	3.20106	0	7.42199	45.822	11.3914	13.7646	0.440046	3.30939	22.4234	4.62896	6.18068	1.09999	20.4203	4.14006
GTEX-12WSF-0011-R10a-SM-5LZVH	Brain	Normal Tissue	5.00966	9.57219	21.2285	18.7254	13.8316	61.7761	10.09	20.3778	22.1147	5.42166	13.2865	33.2886	16.6438	6.74017	5.26972	35.26	2.05951	10.577	1.77004	1.31997	19.5612	17.3506	4.49923	0.0299911	6.90093	8.51987	72.353	4.59061	20.5766	1.05998	12.2855	0.15004	0.510002	2.13069	0.0500127	2.87089	21.6446	5.38047	8.71098	0.159985	1.31997	3.49087	2.66006	10.6285	1.11003	12.6572	1.63005
GTEX-ZAK1-3026-SM-5S2MJ	Brain	Normal Tissue	4.99925	8.60296	20.2651	15.4005	10.3522	47.045	8.80203	16.9582	17.0407	5.99084	12.226	36.0758	13.6885	5.26972	3.5791	35.777	2.28053	9.93731	1.94	1.63005	19.8343	17.5198	4.53054	0.0899993	5.97011	9.22049	65.8896	2.71033	12.977	0.949989	6.89137	0.520016	0.389935	1.63005	0	1.75003	25.8115	4.66116	8.25819	0.179992	2.58909	5.32112	2.28053	12.6221	1.01001	10.2309	1.32999
GTEX-12ZZZ-0011-R3b-SM-5DUXK	Brain	Normal Tissue	4.99925	4.43113	10.8971	9.18859	6.62896	29.939	4.39137	5.65193	7.85067	2.5393	6.06187	17.435	11.5665	4.14868	2.54989	20.5623	0.869973	4.43113	1.42998	1.54004	16.5862	9.13777	1.19002	0	2.06953	6.82008	28.4814	2.04953	4.94067	0.820026	8.21252	0.0500127	0.179992	0.840013	0	2.46984	26.9637	5.45181	5.8716	0.159985	2.29004	3.00949	2.44937	4.96815	0.789973	6.3677	2.09989
GTEX-145LS-3126-SM-5Q5BY	Brain	Normal Tissue	4.98886	9.40121	18.8426	12.9411	10.7694	49.0089	8.37929	13.472	16.3352	4.90994	13.7646	33.6832	16.0768	6.16784	5.62847	37.8432	2.04953	11.5584	2.68043	1.02001	16.5747	14.5899	3.27969	0	5.42918	7.63068	58.7687	2.00039	10.3021	2.02973	24.47	0.28007	0.579996	1.73998	0	3.11998	35.0893	4.86926	9.77334	0.829988	3.00949	4.59061	2.59988	10.5917	0.789973	11.8505	1.08003
GTEX-WL46-0011-R6A-SM-3LK6X	Brain	Normal Tissue	4.98886	5.83104	17.0525	18.9211	8.83259	48.6029	8.09944	9.86866	13.444	3.49087	12.457	5.5088	14.4691	9.57219	4.43113	21.7047	1.29998	6.54222	2.09989	4.47125	31.9325	14.6406	2.90896	0.320079	11.9993	7.13938	25.6155	10.7918	6.25829	0.810015	1.42998	0.0199922	0.060002	3.71049	0.060002	8.69891	34.3195	8.03791	7.94925	0.0799963	3.39068	22.3304	4.96127	7.22902	0.840013	17.2188	5.29903
GTEX-12ZZY-2926-SM-5DUXO	Brain	Normal Tissue	4.9785	21.4653	21.258	12.6484	9.31041	92.5387	5.33959	12.6835	17.7275	4.96127	24.6573	2.49047	1.88	9.53246	4.04922	36.6556	0.0299911	11.9993	2.59988	3.30939	15.7023	40.7849	6.56038	0	54.2659	3.99069	45.6002	1.67998	1.47	13.2681	0.579996	0.209954	0.789973	0.810015	0	1.17999	17.7152	4.99925	17.9377	0.0400066	2.71033	9.59877	2.36919	2.21046	2.45958	13.7837	7.30965
GTEX-R55E-0011-R8A-SM-2TC66	Brain	Normal Tissue	4.9785	4.90994	15.7023	11.4468	7.80184	34.7023	5.8594	11.4866	11.4786	3.52981	14.9794	4.20078	11.6066	9.69238	4.20078	17.5807	0.250042	6.63816	1.99001	4.85915	25.5092	11.6631	0.760017	0.199963	8.07141	5.26972	17.6907	5.13983	5.79075	1.01001	2.04953	0.0199922	0.0899993	4.25058	0	6.21075	48.0335	7.68909	6.56949	0.0500127	2.99077	13.1218	5.12915	3.50057	0.420031	5.7388	6.21075
GTEX-NL3H-0011-R3a-SM-2I3GL	Brain	Normal Tissue	4.9785	4.39137	11.7198	20.4061	5.73085	33.0129	7.52039	14.2798	9.46661	5.65978	7.209	14.6406	11.991	5.79075	4.20078	14.7424	2.36919	7.43229	2.21046	2.18002	9.93042	5.96184	2.59988	0.060002	4.12002	8.3503	38.8802	3.30939	12.7276	0.890002	20.648	0.0899993	0.359982	2.93937	0	10.5477	31.297	5.52027	3.17894	0.0500127	1.29998	3.25026	1.92006	13.1309	1.02001	10.083	1.25002
GTEX-ZVZQ-0011-R10b-SM-51MRT	Brain	Normal Tissue	4.96815	6.3281	12.5785	16.1662	12.1922	44.5999	6.30183	17.3146	16.3579	6.35007	10.417	33.2886	16.923	4.95096	2.90896	30.738	2.68043	7.81809	1.33999	2.13069	17.8508	10.2522	3.41901	0.060002	6.52862	9.08094	37.9483	3.53962	9.90292	1.13	23.5873	0.0299911	0.400091	3.25026	0	4.95096	29.0396	4.99925	7.45809	0.380036	1.71994	6.92009	1.90996	10.5624	1.36997	13.2589	1.92006
GTEX-131YS-0011-R4a-SM-5DUVL	Brain	Normal Tissue	4.96127	6.42981	17.3868	12.1584	10.1602	39.7522	5.77071	8.29836	9.8892	2.76922	10.3809	21.7951	26.5372	6.30183	3.38129	28.1868	0.860009	6.24962	1.60003	2.48013	22.9423	9.99257	1.60003	0.0999701	6.12948	8.72306	28.5803	4.70011	7.31979	0.54	1.14	0	0.0299911	1.09999	0.0400066	2.00039	31.6022	7.07042	7.01185	0.389935	3.20995	5.15053	2.58909	5.17917	1.29998	10.9425	4.04922
GTEX-X585-0011-R3B-SM-46MVG	Brain	Normal Tissue	4.95096	9.23969	20.9653	23.522	14.6	57.4396	14.419	28.7991	16.155	8.77157	17.2547	33.1964	24.7944	8.11068	6.99243	25.0535	3.4001	15.7569	4.59061	1.64003	22.0994	18.1755	4.7197	0.0400066	8.36768	10.5185	80.7272	5.45937	18.3909	1.31997	24.7772	0.0500127	0.359982	2.59988	0	3.67975	38.1857	5.94121	8.16144	0.389935	2.35935	3.38129	3.07915	18.5703	1.38998	11.7768	3.05999
GTEX-R55E-0011-R11A-SM-2TC6I	Brain	Normal Tissue	4.94067	23.4081	17.9501	23.3757	9.63878	73.8733	3.32088	18.9868	23.15	10.7993	32.4682	3.40954	2.09989	15.5939	10.9501	26.574	0.060002	8.21252	3.03043	5.77071	19.6564	44.5999	12.6572	0.0299911	82.1952	8.62087	44.7237	4.61934	2.71033	29.3025	0.969971	0.209954	0.649987	0.65999	0	1.79004	19.752	7.74795	21.8254	0.0299911	2.31077	19.3053	1.57002	1.70002	2.49047	10.6285	7.93823
GTEX-X585-0011-R1B-SM-46MVE	Brain	Normal Tissue	4.94067	10.7173	23.2464	20.1531	18.5703	65.6616	7.81267	12.4829	14.6102	8.44929	14.8347	30.5046	9.79369	8.11068	5.8716	45.6635	3.9494	11.3363	3.5791	2.11011	18.0875	19.0395	3.59901	0	5.11849	10.7619	33.5667	11.933	17.1712	1.12001	16.3352	0.250042	0.250042	1.08003	0.0999701	1.86003	82.1952	5.9784	9.91666	0.69002	2.48013	4.18914	3.51029	9.42732	1.73998	13.5188	3.79111
GTEX-144GL-3026-SM-5Q5CW	Brain	Normal Tissue	4.92017	8.71098	15.2835	13.2039	9.42078	41.8445	7.48918	11.6066	16.155	5.79879	11.3835	33.5667	15.1569	5.20076	3.10057	34.9194	2.16045	9.09984	1.42998	1.11003	20.8494	16.1662	3.78061	0.060002	4.5086	6.73084	59.3829	1.71994	12.457	1.47	7.00213	0.320079	0.289982	2.46984	0.130033	1.27003	18.3146	5.31006	7.09989	0.219982	2.63071	3.73113	1.96001	9.13777	0.769999	10.577	1.29998
GTEX-Q2AG-0011-R2A-SM-2HMIT	Brain	Normal Tissue	4.92017	6.62896	13.0673	13.0764	7.73185	52.0914	4.20952	14.0636	14.7424	3.07915	15.5939	6.47903	4.68059	9.23969	6.07028	17.2906	0.300034	6.31933	2.46984	6.31933	44.8168	8.53169	0.969971	2.01012	10.2167	4.54942	25.4033	2.38071	2.11011	1.29001	0.599985	0.0100027	0.130033	8.0101	0	1.51	48.6029	5.38047	9.93042	0.0299911	2.76922	21.258	12.1163	3.25929	0.520016	32.4682	13.004
GTEX-XMD1-0011-R10A-SM-4AT4A	Brain	Normal Tissue	4.92017	5.97011	12.6835	10.4025	5.17917	39.7522	6.24962	7.96028	9.8892	3.62908	11.3677	7.01185	16.3239	15.6697	8.74728	12.3367	0.420031	5.02009	4.31891	3.30022	22.9105	11.1106	0.420031	0.0500127	6.88182	6.56038	28.3829	1.42998	2.70095	1.51998	6.95858	0.169992	0.310003	2.76922	0.0400066	3.97964	27.0761	9.59212	7.11961	0.269931	3.68997	3.47879	14.1125	6.09135	0.449938	9.61209	4.79889
GTEX-WWYW-3126-SM-3NB39	Brain	Normal Tissue	4.90994	8.11068	16.6785	20.3355	11.5905	64.6679	9.67225	19.9861	24.3347	6.86752	10.577	41.6708	17.0762	4.93041	8.29836	39.8626	2.13069	11.0569	2.45958	1.58996	21.7649	16.2111	2.98042	0.0199922	4.53997	10.1461	94.3522	3.3301	17.6662	1.38998	22.6578	0.230006	0.729978	2.36919	0	4.59061	27.2833	5.77071	9.0182	0.199963	1.77004	5.65978	5.03054	15.9105	0.909986	16.748	3.45955
GTEX-P44H-0011-R3A-SM-2XCEQ	Brain	Normal Tissue	4.90994	5.04101	14.2798	11.8177	9.55893	38.0273	7.71044	6.84851	12.5089	5.90017	11.1338	10.3737	28.6597	6.54222	8.77766	22.8946	1.22003	6.12099	2.02973	1.86003	16.69	13.6506	1.92994	0	6.01165	10.1884	30.21	3.05999	12.457	0.269931	7.93823	0.269931	0.800014	2.52001	0.359982	2.83921	37.0901	5.69125	5.38047	0.369874	2.31077	4.10861	4.60975	6.31057	0.860009	6.50152	0.800014
GTEX-RNOR-2326-SM-2TF4I	Brain	Normal Tissue	4.89974	9.04952	17.0171	18.3909	9.03072	55.9852	7.98792	18.2133	20.806	7.14928	10.3092	48.6366	12.7364	4.76904	3.36959	35.7027	1.97996	10.6728	2.19976	1.71994	20.5196	17.6051	5.0796	0.0700018	7.43229	7.34012	75.7399	2.9009	16.6207	1.08003	16.5747	0.440046	0.560011	1.78002	0	2.56052	22.5951	4.60017	7.74258	0.330022	2.03961	5.45181	2.0199	12.4743	2.23978	15.0627	1.36997
GTEX-WVLH-3026-SM-3MJG9	Brain	Normal Tissue	4.8794	7.96028	23.2464	17.8014	14.0539	52.9285	8.30987	17.435	22.7365	8.37929	9.97181	40.4471	14.0636	4.08022	2.66006	36.2764	2.23978	11.2423	1.12001	1.28003	21.1991	18.8295	3.66956	0.0299911	6.12948	7.6201	70.1796	2.90896	18.2765	1.19997	26.3357	0.060002	0.199963	2.80984	0.250042	2.89086	22.0841	3.45955	8.50806	0.670007	1.37999	6.02834	1.19002	12.4311	0.520016	15.5076	2.18002
GTEX-QVUS-2926-SM-3GIJB	Brain	Normal Tissue	4.86926	17.4109	17.8261	15.9768	5.7388	65.0726	6.51958	14.8141	16.8528	4.04081	21.4504	3.40954	2.58012	12.5959	7.43229	21.0381	0	7.08023	3.62908	2.71974	16.155	37.8957	6.1593	0	98.1547	5.94121	30.8448	2.29958	2.53051	10.1321	0.800014	0	0.330022	0.219982	0	3.9194	17.7767	1.73998	9.20772	0.0400066	2.98042	12.3709	3.36026	3.68997	2.04953	11.7523	3.32088
GTEX-ZE9C-3026-SM-4WKHB	Brain	Normal Tissue	4.85915	9.53907	16.2111	11.7523	9.65215	54.0781	6.51958	12.5002	15.0627	3.97964	10.6138	32.2439	14.6812	5.05852	4.31891	33.6365	1.49998	9.51266	1.55	1.38998	16.7596	14.8141	2.72919	0.0199922	3.66956	6.50152	54.7951	2.0199	8.54945	0.869973	17.5685	0.0899993	1.07003	2.21046	0	3.87885	28.4026	4.30098	6.61977	0.219982	2.42907	3.49087	3.64926	9.51266	1.22997	10.097	1.62002
GTEX-13VXU-2926-SM-5LU5C	Brain	Normal Tissue	4.85915	8.60892	24.3853	15.5184	11.991	58.3223	6.25829	14.7424	20.3496	6.85801	9.97872	44.879	10.7694	5.48974	2.6693	28.9793	1.92006	13.2773	2.0796	1.29998	19.4666	19.8618	2.99077	0.0100027	4.96815	6.56038	51.303	2.39064	8.98077	1.36003	32.5809	0.159985	0.28007	2.79042	0.0299911	5.69915	22.8946	3.29108	8.36188	0.380036	1.75003	4.48989	1.75003	12.8963	1.70002	12.8606	1.42998
GTEX-14ABY-0011-R4b-SM-5S2VN	Brain	Normal Tissue	4.85915	6.24962	13.7646	8.91255	8.44929	32.1546	6.1593	8.60892	9.38168	3.70022	9.22049	12.6397	25.7579	5.25148	4.10007	23.9332	0.780003	5.39915	1.82996	2.54989	26.3905	11.9412	0.800014	0.159985	4.30098	11.4072	23.9332	4.83898	4.54942	0.909986	1.28003	0.060002	0.0100027	1.77004	0.0299911	1.40004	33.7066	7.29952	6.12948	0.190047	2.82939	3.83872	3.7597	4.43113	0.359982	9.73278	5.83104
GTEX-ZDXO-0011-R3a-SM-4WKFS	Brain	Normal Tissue	4.85915	6.16784	13.4533	13.679	12.4829	41.0971	6.82008	9.20772	12.066	4.23881	8.987	26.1175	20.1531	5.62847	4.31891	25.5623	1.31997	6.43873	1.28003	1.71994	19.8618	9.80728	2.58012	0.0700018	4.5086	8.77766	39.4776	3.27061	11.7198	0.760017	10.4314	0.310003	0.400091	2.08972	0.0299911	3.17014	23.62	5.12915	5.9784	0.470066	1.70002	3.9194	2.42907	7.11961	0.959994	9.11879	1.54004
GTEX-12ZZX-0011-R11a-SM-5DUVJ	Brain	Normal Tissue	4.83898	22.1761	22.5481	22.7365	10.083	90.0082	5.18996	19.7931	23.1981	9.67225	26.0632	3.30939	1.41999	17.6051	7.64126	32.6035	0.0700018	10.7173	1.90996	6.31057	16.7248	45.2225	9.90292	0.0700018	68.8306	8.72306	49.4525	7.54128	2.54989	16.7248	0.380036	0	0.700007	0.430072	0	3.68997	19.5071	6.76827	19.6564	0.0400066	2.56052	10.4821	3.46915	1.96001	1.96996	13.6506	8.9311
GTEX-QDT8-0011-R9A-SM-5SI8J	Brain	Normal Tissue	4.83898	5.18996	8.36188	11.3677	4.81889	33.2655	5.96184	8.46101	8.50217	3.6594	12.6835	4.34895	8.6628	15.326	7.89981	12.3196	0.190047	3.32088	3.83872	4.40051	43.5913	9.57883	0.430072	0.0299911	15.5076	5.41039	14.8244	0.959994	1.32999	1.36003	0.239982	0.190047	0.0799963	5.7388	0	2.63985	18.3782	4.95096	10.111	0.219982	3.96037	11.5825	10.3737	5.04101	0.789973	27.2644	6.86752
GTEX-S7SE-0011-R4A-SM-2XCDB	Brain	Normal Tissue	4.83898	5.10078	14.1615	15.2624	8.59104	39.4229	7.07042	9.71929	10.5185	2.75008	10.6876	36.7319	18.596	5.96184	4.10007	26.574	1.32999	5.75075	1.79004	2.9292	21.8556	10.8594	1.42998	0.0700018	6.24962	10.5404	27.7218	3.53962	3.11998	0.739977	1.82996	0.0199922	0.0899993	1.69003	0	0.780003	30.5046	6.7122	6.65198	0.510002	2.50954	2.83921	2.38071	7.40144	0.330022	6.19785	2.87089
GTEX-13112-2926-SM-5DUWT	Brain	Normal Tissue	4.82892	20.7628	18.34	12.2685	11.8013	87.4256	3.36959	12.3367	17.0644	5.47833	14.9379	3.30022	2.29958	10.3378	3.7208	36.7319	0.0199922	12.4311	1.90996	2.33008	13.5751	38.0273	5.97011	0.060002	40.1956	3.63916	40.3631	2.44937	1.77004	9.49948	0.400091	0.0299911	0.389935	0.589988	0	1.57002	19.3858	3.3301	18.8034	0.130033	2.85105	8.78983	2.76922	2.68043	2.71033	22.4234	5.06905
GTEX-13OW6-3026-SM-5J2MI	Brain	Normal Tissue	4.81889	9.80728	21.3022	16.6553	14.2798	58.891	7.67843	13.6034	21.5996	7.85067	11.5264	45.066	18.4932	5.11849	3.45955	39.0693	1.62002	12.4397	1.79004	1.36997	22.8312	21.5697	3.78061	0.0500127	6.83902	9.04324	67.0878	2.14999	11.933	1.24	23.8669	0.310003	0.289982	2.56941	0	2.71033	23.4244	5.35071	11.6712	0.620015	2.48013	4.96815	2.99077	10.111	1.01001	16.8645	1.69003
GTEX-14BIL-0011-R10a-SM-5SI75	Brain	Normal Tissue	4.80888	8.63881	19.1852	13.736	10.8669	47.1103	9.23328	15.7459	16.155	4.48056	14.9172	24.8632	19.7931	5.11849	5.17917	34.7504	1.49998	8.33295	2.29004	1.55	17.0053	16.5403	3.45955	0.060002	7.209	8.6628	50.8076	3.07062	16.9935	1.79004	9.1695	0.159985	0.119993	2.03961	0.110028	2.00039	24.4361	6.24962	8.91255	0.209954	1.86003	3.7389	4.30098	11.9412	0.999971	9.8277	1.22003
GTEX-11DXY-3226-SM-5GIDE	Brain	Normal Tissue	4.79889	8.1671	16.2674	15.0314	13.0131	50.8428	8.16144	15.8006	17.3266	6.79177	13.5751	34.3433	13.2222	4.96127	3.27969	33.9175	2.09989	11.0799	1.81002	1.37999	19.9861	19.1056	3.74928	0.0799963	8.16144	8.68083	57.8793	3.01995	12.3624	1.61005	22.6264	0.49007	0.430072	2.71974	0	4.94067	28.0698	4.23	8.25247	0.359982	2.09989	4.53997	2.21968	10.09	0.810015	11.8095	1.33999
GTEX-13N1W-0011-R9b-SM-5MR4R	Brain	Normal Tissue	4.79889	3.08984	19.7931	7.79103	7.65187	73.0585	3.82013	8.15013	12.3196	3.7597	13.0311	5.83104	2.72919	13.14	9.36219	13.4068	0.140023	5.21159	8.12193	4.96815	74.8007	16.0212	0.0500127	0.0199922	9.47974	3.41901	11.7932	0.209954	0.359982	1.55	0.209954	0.0199922	0.0700018	9.31687	0	1.21	12.9321	6.12948	12.1331	0.209954	3.27061	9.08094	21.7047	2.26948	0.300034	80.5036	10.9273
GTEX-13FXS-0011-R10a-SM-5J2MA	Brain	Normal Tissue	4.77896	7.32995	18.5703	16.8645	13.3697	52.0553	9.08094	19.3723	15.1045	4.69034	10.7769	31.2104	12.3367	4.67087	2.5393	33.2195	1.17999	9.44039	1.22003	0.969971	17.5198	11.0415	3.41901	0.0500127	5.45181	8.78983	56.3746	4.02124	14.6102	1.19002	14.015	0.0999701	0.420031	2.23978	0	4.02124	20.477	3.90042	7.14928	0.190047	2.05951	5.13983	1.55	7.17908	0.99003	11.5825	0.869973
GTEX-12WSH-3026-SM-5CVNI	Brain	Normal Tissue	4.76904	7.65187	13.4533	10.9805	7.14928	42.2525	7.13938	10.7918	11.6388	3.87885	8.12756	27.3022	10.2807	4.06046	3.73113	24.2337	1.49002	9.40121	2.12038	1.41999	12.3881	9.80048	2.19976	0.0799963	2.79042	6.31057	60.9256	1.32999	11.3206	0.760017	10.1461	0.190047	0.369874	1.49998	0	1.29001	22.9264	5.60123	5.32112	0.130033	1.66006	2.38071	3.00949	10.7694	0.629995	9.23328	0.810015
GTEX-131YS-3126-SM-5KLYT	Brain	Normal Tissue	4.76904	5.94121	17.8014	13.444	11.3363	44.0163	8.15013	11.5665	14.845	4.84905	10.1814	33.6365	15.4433	4.62896	2.50954	30.5893	1.36003	7.81267	1.38998	0.869973	15.9547	14.429	3.88962	0.0400066	7.30965	6.75889	74.8007	2.46984	18.9868	0.800014	1.29001	0.169992	0.310003	1.40998	0	1.15001	18.075	4.52112	6.62896	0.369874	1.70002	3.51029	1.46004	9.95109	0.720014	11.1569	0.750008
GTEX-13X6K-0011-R11a-SM-5P9F5	Brain	Normal Tissue	4.75913	25.3857	25.1929	14.5294	8.43173	103.178	6.07028	12.7984	14.9482	4.68059	26.3722	1.28003	5.71894	12.3624	5.06905	36.8594	0.0299911	9.03072	2.28053	1.88994	14.8244	31.9325	5.96184	0	65.0275	6.82954	39.2049	2.14999	2.39064	9.08094	0.310003	0	0.250042	0.380036	0	3.97137	22.4701	7.50997	13.004	0.119993	3.17894	11.7768	4.18914	3.999	2.46984	8.60892	4.54942
GTEX-13OW5-0011-R11b-SM-5L3GG	Brain	Normal Tissue	4.75913	15.2095	14.7322	17.6295	4.69034	65.2985	4.96127	16.5862	17.7521	6.81063	18.5445	2.33008	2.11011	12.5436	6.69825	23.983	0.0799963	7.53083	3.59901	2.9009	15.1885	37.3481	7.6201	0.0400066	61.9476	6.7122	42.458	1.94998	2.21046	13.0673	0.340037	0.130033	0.310003	0.430072	0	7.13938	14.439	4.55889	13.2405	0	1.67998	13.8989	5.55867	2.13958	2.5393	14.6	8.91255
GTEX-QVJO-0011-R4A-SM-2S1QL	Brain	Normal Tissue	4.75913	7.29952	22.2531	17.6907	10.2096	41.1256	7.43229	11.4866	12.4916	6.19785	11.7932	14.1909	38.9611	7.42199	6.21937	24.4361	1.21	7.49957	3.0494	2.95983	28.1478	10.7694	1.58996	0.259978	7.17908	12.8695	37.5557	4.36103	10.417	1.02997	3.30022	0.0299911	0.0999701	2.16045	0.0700018	2.01012	32.4682	8.68083	6.4209	0.0400066	3.67975	4.30098	4.40051	7.40144	0.470066	10.0273	4.78891
GTEX-145LS-0011-R3a-SM-5S2VJ	Brain	Normal Tissue	4.75913	7.23905	13.4907	14.5596	10.4097	41.3256	5.65978	11.9827	13.3234	3.52981	9.59212	22.2223	15.1359	4.60017	4.77896	33.6599	1.40004	7.44776	1.81996	1.36997	16.2224	10.417	2.68043	0.0400066	3.13082	8.22961	44.9101	3.41901	11.0339	0.869973	17.0171	0.140023	0.300034	2.00039	0	3.7597	35.456	5.8716	8.07701	0.400091	2.05951	4.40051	2.68973	7.93823	0.400091	8.80813	1.13
GTEX-13QIC-3026-SM-5LU58	Brain	Normal Tissue	4.74924	25.3857	20.3778	13.8124	7.16913	84.7407	5.10078	13.4533	15.9547	6.83902	21.7649	0.829988	1.61005	11.4468	4.68059	31.9104	0	9.8892	2.80011	2.83921	14.459	35.5791	6.99243	0	69.7431	5.53944	41.4979	1.54004	1.26003	10.8218	0.359982	0	0.420031	0.369874	0	1.41999	16.0768	3.30939	14.4891	0.0700018	2.03961	13.4533	2.6693	2.12038	2.16045	14.8141	4.37921
GTEX-NPJ7-0011-R10A-SM-2I3E5	Brain	Normal Tissue	4.74924	8.37929	17.8261	19.2919	7.29952	35.5298	11.6874	21.0089	16.1999	5.69125	17.1474	17.3146	21.8254	8.66881	11.3206	19.6564	2.68973	7.92174	3.00949	1.79004	16.6207	16.5632	4.18044	0.0700018	7.25915	10.2096	69.6465	3.15042	18.8949	1.49002	11.297	0.239982	2.42907	2.16946	0	7.55174	27.5876	5.57025	7.10974	0.060002	2.44089	3.799	5.0796	13.9956	0.530006	8.29836	1.62002
GTEX-13N1W-0011-R10b-SM-5MR4H	Brain	Normal Tissue	4.70989	9.08723	27.1136	15.8445	14.2303	75.5825	8.46688	19.9446	19.8343	5.25148	14.3891	40.5594	13.7075	5.77872	5.57025	43.5309	2.04953	16.0212	2.41062	1.96001	19.8068	14.9482	3.41901	0.0400066	8.11068	6.19785	59.9204	3.46915	13.822	2.25068	29.4042	0.159985	0.810015	3.45955	0.0400066	3.96037	21.962	5.03054	8.25819	0.739977	1.44003	5.52793	4.3309	8.9373	1.32999	15.4112	1.99001
GTEX-13RTJ-0011-R4b-SM-5PNX1	Brain	Normal Tissue	4.70989	6.27132	13.0131	8.37929	5.15053	27.741	4.98886	5.9784	7.81809	2.99077	9.40121	11.0876	31.69	8.44929	6.92969	22.99	0.440046	4.37011	3.15917	2.16946	23.7843	11.2814	0.510002	0.0500127	2.80011	8.40838	24.4361	3.13951	1.53003	0.40994	0.620015	0.0199922	0.0899993	0.920017	0	1.24	24.6573	8.07701	5.97011	0.250042	3.30022	3.08984	9.22049	4.18044	0.649987	6.51958	5.35813
GTEX-P44H-0011-R3A-SM-5SI8A	Brain	Normal Tissue	4.70011	6.18926	15.8335	10.4025	14.8039	51.5526	7.74258	6.5786	14.6203	3.87079	9.88235	19.7657	26.1719	5.42166	7.92174	39.3956	0.769999	8.49039	1.33999	1.51998	21.5846	12.5523	2.28053	0.0799963	5.00966	9.8892	43.1703	3.56919	13.5094	0.649987	8.39091	0.579996	0.500006	1.70995	0.060002	1.11003	30.7593	5.69915	7.00213	0.649987	3.01995	1.86999	4.70989	7.56222	1.32999	7.13938	1.14
GTEX-X4XX-3026-SM-3NMB2	Brain	Normal Tissue	4.69034	11.011	22.0535	21.1551	11.8423	57.0824	12.8606	18.075	19.7246	6.7122	13.9278	39.341	16.6438	5.24057	4.77896	29.5677	1.99001	14.9172	3.44041	1.44995	21.5547	23.0539	4.18914	0.0199922	4.79889	10.1814	123.297	2.58909	19.9584	1.09999	8.36188	0.449938	0.99003	2.01012	0.0799963	1.51	23.8835	8.08822	10.747	0.15004	3.52004	3.50057	3.71049	11.9412	1.70002	12.277	2.23978
GTEX-117XS-3026-SM-5N9CA	Brain	Normal Tissue	4.69034	8.62087	23.0219	11.6066	14.399	56.1796	9.7598	16.0434	17.0644	5.12915	10.5991	41.1827	10.5185	4.70011	2.61072	33.7533	1.53003	12.5176	1.58996	1.12001	19.1852	22.2069	4.18914	0.0799963	5.77071	5.20076	82.6523	2.66006	14.9379	2.34955	3.36026	0.350111	0.380036	1.64995	0	1.56003	17.9501	3.30939	7.999	0.340037	2.03961	3.18998	1.40998	9.27177	0.99003	13.4161	1.05003
GTEX-131YS-3026-SM-5EGHY	Brain	Normal Tissue	4.68059	21.3022	19.2518	14.0831	9.61875	85.1529	4.43113	11.9495	15.115	4.4496	18.0249	2.03961	2.19062	9.55231	3.87079	30.5681	0.110028	9.31687	1.70002	2.16946	12.7364	40.2234	4.27126	0.0199922	55.8302	3.45955	36.5794	1.73998	1.28003	10.4531	0.739977	0.0899993	0.69002	0.330022	0	1.26003	16.8178	4.53054	18.1126	0	1.94998	9.42732	2.02973	1.99001	2.23048	17.3266	4.22121
GTEX-Y8DK-0011-R3A-SM-4RTW5	Brain	Normal Tissue	4.68059	6.0787	16.6092	13.679	10.2167	39.8902	7.39118	12.4225	12.5002	3.15042	8.9373	21.3614	11.991	4.85915	2.44937	24.6744	1.54004	5.99916	1.51998	2.04953	14.4891	8.9311	2.85105	0.0899993	4.70989	8.36768	32.99	3.61903	9.8277	0.670007	14.8656	0.0799963	0.239982	2.42907	0	5.81892	29.0195	5.13983	6.7122	0.119993	1.79004	3.51029	1.86003	8.39091	0.629995	7.64126	1.57002
GTEX-13X6J-0011-R10b-SM-5PNWA	Brain	Normal Tissue	4.68059	5.42918	14.2501	16.8762	11.1106	38.7994	6.86752	20.691	15.8995	5.36929	9.22049	27.934	12.5176	3.79111	2.16045	23.5546	1.92994	6.74953	1.24	1.31003	14.5697	9.71256	3.7597	0.0500127	5.609	7.13938	47.7679	4.82892	15.3366	1.67998	12.0995	0.130033	0.199963	1.97996	0	3.5791	18.8949	3.59901	5.97011	0.430072	0.709989	6.35007	0.620015	7.42199	0.449938	11.3677	0.780003
GTEX-12126-0011-R9b-SM-5BC6P	Brain	Normal Tissue	4.68059	2.94958	15.454	12.8695	8.49039	42.9316	6.65198	11.8834	13.4813	3.64926	12.9411	6.25829	4.04081	9.8277	5.53944	15.3898	0.230006	3.9494	3.15917	5.75873	52.5993	7.57271	0.470066	0.159985	11.8999	6.84851	17.0053	2.99908	2.16045	0.750008	1.38998	0.15004	0.209954	9.36868	0	2.44937	22.768	3.82013	10.8669	0.0400066	2.18002	9.55893	10.0412	3.15042	0.0700018	56.9244	9.46005
GTEX-11PRG-2826-SM-5BC54	Brain	Normal Tissue	4.67087	20.5766	19.7246	13.6601	9.86182	74.4903	4.88956	14.6812	16.155	6.56949	21.5996	2.90896	1.53003	11.5905	4.36103	32.311	0.15004	10.8293	2.91906	4.10007	15.6155	40.5875	6.84851	0	76.6376	5.71894	35.4069	1.66999	2.54989	14.2996	0.500006	0	1.09004	0.599985	0	4.90994	15.6372	3.29108	11.9827	0.0400066	3.15917	7.39118	2.50954	2.19062	2.82939	8.9373	4.73937
GTEX-144GL-0011-R3a-SM-5P9HP	Brain	Normal Tissue	4.66116	7.14928	16.6553	10.09	11.1338	37.1415	5.42918	7.11961	11.4072	5.18996	10.1673	19.8756	17.2308	4.95096	3.83872	38.0273	0.949989	6.18926	1.51998	1.55	20.9798	11.9827	1.56003	0.0799963	2.61072	8.91873	37.2963	1.66999	8.22961	0.789973	2.23978	0.49007	0.69002	1.63005	0	1.29001	24.7257	7.10974	7.98792	0.289982	3.10057	4.62896	3.01995	5.39167	0.959994	6.46109	1.84001
GTEX-XMD1-0011-R3B-SM-4AT5R	Brain	Normal Tissue	4.66116	4.55889	12.6221	7.07042	5.29903	33.2655	4.02962	4.09155	7.09005	2.3398	7.27931	7.56222	13.5751	8.9002	5.47074	11.2035	0.359982	3.83074	2.80011	1.90996	13.4068	10.0691	0.140023	0	3.32088	5.47833	23.7185	0.949989	2.0796	0.720014	3.93028	0.140023	0.259978	1.16003	0.0400066	2.5393	26.1175	8.21252	6.3281	0.369874	2.71974	4.68059	9.11247	3.9494	0.15004	7.63068	2.58012
GTEX-13O3Q-0011-R10b-SM-5KM39	Brain	Normal Tissue	4.6386	8.9311	22.1454	21.1551	14.9897	65.9353	9.36868	32.0656	16.8879	6.85801	14.1811	28.9592	12.6923	5.29903	3.52981	33.2195	2.71974	12.8072	1.67998	1.15001	16.3126	17.1831	4.74924	0.0199922	8.83872	7.6678	73.5157	5.83104	26.3905	1.32999	11.7523	0.380036	0.159985	2.36919	0.0299911	4.14006	22.2685	3.97964	7.54128	0.700007	1.17999	3.46915	1.02001	12.2855	0.969971	12.8695	0.769999
GTEX-13X6K-0011-R4b-SM-5P9HO	Brain	Normal Tissue	4.6386	6.55129	17.2906	9.6991	6.92009	42.6055	7.97132	7.7587	9.13144	3.51029	10.4314	22.0841	34.5822	6.13798	5.47074	25.4033	0.579996	4.67087	2.59988	2.16946	19.6428	11.2268	0.940022	0.0700018	3.64926	8.80813	28.2455	3.17894	4.70011	1.26003	1.63005	0.0100027	0.0299911	1.26003	0	1.63005	36.0009	7.79103	7.09989	0.300034	3.33935	2.94958	5.26972	5.16841	0.700007	8.66881	4.45886
GTEX-11UD1-0011-R2b-SM-5BC6O	Brain	Normal Tissue	4.6386	6.13798	10.7321	9.69238	3.67975	29.445	4.90994	9.08094	7.91077	3.30022	11.3363	4.02124	11.8587	9.25892	5.11849	21.4802	0.159985	3.54945	3.04096	4.99925	26.19	8.9002	0.289982	0	5.13983	5.8716	21.6896	1.61005	1.25002	1.60003	0.0899993	0	0.340037	2.53051	0	3.43088	47.0124	7.43744	10.238	0.060002	4.73937	18.4932	9.71929	4.92017	0.69002	5.0796	7.8398
GTEX-NL4W-0011-R8a-SM-2I3G4	Brain	Normal Tissue	4.6386	5.42918	17.9501	11.1569	9.61209	49.0089	6.58773	11.2892	9.9995	3.6594	14.2303	2.16946	8.25819	6.82954	10.417	32.4232	1.54004	12.9591	4.30993	3.45955	14.2501	14.6	0.959994	0.300034	6.12099	6.38982	20.8783	5.83913	7.09005	1.29001	4.77896	0.0199922	0.179992	1.72999	0.0299911	6.5786	41.5842	6.89137	7.6678	0.0799963	3.41901	25.5445	4.10861	8.36188	0.640002	11.6793	4.70011
GTEX-13SLW-0011-R3b-SM-5SI6Y	Brain	Normal Tissue	4.6386	3.9194	8.44929	8.46688	7.82893	29.794	4.40051	4.69034	7.28941	1.96996	6.21937	13.1127	11.8587	2.82939	5.39915	19.8206	0.860009	4.53997	1.66999	1.15001	10.0203	6.91051	1.48003	0	2.39064	6.95858	27.2644	1.19997	6.28874	0.289982	4.48989	0	0.230006	0.549991	0	0.230006	28.7392	5.44048	5.83913	0.219982	2.01012	2.82939	2.39064	4.16886	0.389935	4.12002	0.900001
GTEX-R55F-1326-SM-2TF5F	Brain	Normal Tissue	4.62896	8.6508	13.8508	16.8645	10.1884	46.013	5.92065	12.066	18.8818	5.71102	10.8669	26.6848	16.4716	5.20076	5.47833	30.4623	2.63071	11.7768	2.19976	1.02997	23.571	22.5951	3.11998	0	3.68997	9.40121	82.4806	1.48003	17.9128	0.860009	8.74122	0	0.969971	0.449938	0	6.76827	26.8332	5.47833	7.34012	0	3.7597	2.29958	4.20952	11.4072	0.320079	11.5424	4.12859
GTEX-ZYFD-3026-SM-5E44C	Brain	Normal Tissue	4.62896	7.7587	19.2119	13.8892	10.9501	56.4528	6.96823	10.7769	20.3355	6.90093	10.9273	37.7646	13.9085	4.16886	3.78061	38.0009	2.61979	13.7933	1.61005	1.05003	21.5697	24.8288	3.40954	0.0400066	5.36929	7.07042	74.0784	1.94	14.3592	1.81002	23.7843	0.209954	1.09999	2.0199	0	3.2211	17.888	5.83104	9.38819	0.350111	1.16997	4.06046	4.83898	14.1125	1.86999	15.4647	3.63916
GTEX-YJ89-2926-SM-5P9IT	Brain	Normal Tissue	4.61934	23.7185	21.0965	12.1668	7.6678	92.5387	5.29169	12.561	18.7384	5.05852	20.8638	2.94958	2.21046	10.2026	3.87885	37.8432	0.0400066	12.3367	2.29958	2.53051	15.8335	44.569	4.45886	0	58.04	4.28907	47.8342	2.21046	1.81996	12.6221	0.449938	0.0199922	1.02997	0.549991	0	1.38998	21.962	4.18044	16.9582	0.0400066	2.70095	9.1695	2.97011	3.36026	3.44041	22.5169	5.5088
GTEX-13FXS-0011-R6b-SM-5L3F7	Brain	Normal Tissue	4.61934	8.15013	16.2336	11.6227	6.9779	37.9746	9.36868	9.23328	10.5477	3.17894	12.5436	4.86926	10.097	6.6797	3.13082	24.2673	1.17999	6.7122	2.05951	2.32041	19.5071	11.867	2.48013	0.110028	13.5001	6.48802	20.5338	8.26965	4.34895	1.77004	0.920017	0	0.0199922	2.95983	0.060002	12.3196	32.7621	8.54945	6.28874	0	1.86003	13.2039	2.76922	9.23969	1.04002	11.6874	2.80011
GTEX-11NUK-2926-SM-5A5MD	Brain	Normal Tissue	4.61934	8.03791	21.51	14.3194	11.6388	45.0036	12.9411	14.1811	16.5403	7.68909	11.3993	28.6398	22.3459	5.05151	3.80955	37.3481	1.97996	10.1673	2.23978	1.40004	19.6156	22.2531	3.73113	0.110028	7.13938	9.40121	71.7039	2.78076	18.8949	0.890002	2.36919	0.470066	0.359982	2.0199	0.060002	1.40998	18.0875	5.79879	8.88787	0.549991	2.40061	3.9194	1.71994	9.15045	1.05998	10.5331	1.27003
GTEX-13N2G-0011-R10a-SM-5MR34	Brain	Normal Tissue	4.60017	8.68083	21.6896	12.3025	10.0621	55.7915	12.5176	14.6914	16.8879	8.28112	24.6744	7.87793	17.4592	12.0076	19.5206	58.3223	0.849982	15.2941	7.8398	2.32041	24.572	17.5563	1.53003	0.0199922	6.10827	13.7265	39.6422	1.84001	7.74795	4.6386	3.58904	1.40998	1.96001	1.41999	0	9.97181	27.0011	9.90292	7.09005	0.310003	4.7197	7.60955	16.8645	15.648	0.879991	10.8218	3.74928
GTEX-1313W-3126-SM-5LZUI	Brain	Normal Tissue	4.60017	7.38094	23.0539	14.2897	13.2497	56.6881	4.94067	12.26	19.6564	6.54222	10.5991	46.4617	14.6102	6.7122	2.21968	28.6001	1.69003	10.2522	1.29998	1.54004	23.1821	17.7767	2.19976	0	6.73084	4.99925	46.72	2.66006	7.96028	0.99003	33.4273	0.0700018	0.300034	3.80955	0	3.4001	26.2627	2.76922	7.80184	0.400091	1.17999	4.70989	2.31077	11.2035	1.22003	14.722	2.21968
GTEX-13PL6-3126-SM-5LUAR	Brain	Normal Tissue	4.60017	7.22902	14.0539	12.8963	9.63878	43.2002	7.01185	12.041	12.4916	3.4001	7.85067	26.945	13.1856	5.00966	3.83872	28.9191	1.77004	8.03234	1.97996	1.09999	13.9956	8.46688	2.91906	0	4.34895	7.63068	64.9824	2.0199	11.3599	0.99003	7.98792	0.119993	0.369874	1.41999	0	1.36003	25.4209	4.02124	8.72306	0.159985	2.29958	5.03054	2.16045	7.66248	0.599985	10.2735	1.16003
GTEX-13OVH-3026-SM-5MR4N	Brain	Normal Tissue	4.59061	7.999	20.9362	12.7629	11.0033	56.1018	8.9373	13.0311	17.0999	6.73084	11.4627	35.1623	16.2674	6.77766	4.3309	32.4232	1.47	12.3367	1.69003	1.57002	19.67	19.3187	2.95983	0	5.57025	6.1593	59.5478	2.31077	10.2026	1.67998	27.3022	0.430072	0.860009	1.94	0.0299911	3.6594	25.7222	4.1602	8.49039	0.320079	2.03961	4.18914	3.83074	10.3307	1.19002	15.6806	2.04953
GTEX-13SLX-3126-SM-5S2Q5	Brain	Normal Tissue	4.59061	7.6678	25.0709	13.1673	11.8505	65.5252	8.22961	12.3025	18.1629	6.77766	11.4866	52.0192	9.84133	3.99069	3.20106	43.3803	2.21968	14.0929	1.28003	1.19997	17.975	18.0249	2.56052	0.0199922	4.68059	4.52112	55.9464	1.88	9.46661	1.86003	34.1771	0.40994	0.140023	2.31077	0	4.18044	33.2886	4.53997	7.21901	0.449938	1.77004	3.9494	1.88	12.0076	2.01012	14.7118	0.999971
GTEX-T5JC-2426-SM-3NMDB	Brain	Normal Tissue	4.57155	8.30987	25.8832	19.5748	16.7828	67.2275	7.57271	18.2133	28.6597	5.92065	11.3363	63.0742	17.0053	4.62896	5.00966	45.7268	1.92006	10.0412	1.70002	1.25002	27.1513	18.6477	2.80984	0.0400066	6.46109	8.56131	90.5087	3.27061	18.6218	1.05003	31.6022	0.0400066	0.310003	2.35935	0	2.78076	29.6087	4.34895	9.61209	0.190047	1.66999	5.67943	2.13069	15.2835	1.63005	15.5399	1.40004
GTEX-147GR-0011-R10b-SM-5S2UM	Brain	Normal Tissue	4.57155	7.42199	21.7649	16.5747	11.1879	57.3998	8.56131	17.8508	15.1569	5.71102	11.5504	27.818	11.4389	3.58904	2.78076	33.5899	1.53003	8.20114	1.05998	1.44995	15.4754	11.4866	2.6693	0.0799963	4.45886	7.27931	44.0469	3.23901	11.3835	1.28003	16.9818	0.0500127	0.190047	2.04953	0	5.50117	23.0539	4.94067	6.83902	0.430072	1.56003	4.33992	1.64995	8.80813	0.750008	12.0493	1.51998
GTEX-145LS-0011-R1b-SM-5PNUP	Brain	Normal Tissue	4.53997	4.37011	8.82035	7.74258	4.70989	26.2809	2.80011	5.48974	7.8398	1.88	8.15013	6.74953	7.04107	8.24103	6.228	14.5495	0.739977	3.79111	2.72919	3.03043	14.8862	8.80203	0.560011	0.0799963	5.33959	4.41886	12.5698	1.94998	2.79042	0.599985	4.57155	0.0500127	0.060002	1.44995	0	1.16997	48.9749	5.83913	6.68897	0.219982	2.61072	4.22121	3.49087	3.9412	0.28007	4.7197	4.14006
GTEX-145LU-0011-R3a-SM-5P9K2	Brain	Normal Tissue	4.52112	5.47074	14.5193	7.32995	7.6678	32.0878	5.12915	4.89974	9.79369	2.68973	7.22902	15.1359	10.6506	2.48013	4.52112	27.9921	0.470066	4.90994	0.99003	1.08003	16.3013	8.57913	0.750008	0.0299911	1.76001	7.04107	29.2822	1.09004	5.25877	0.460052	7.22902	0.320079	0.460052	0.999971	0	0.579996	21.962	6.72151	6.73084	0.300034	2.0796	2.80011	3.68997	4.12859	0.570015	4.70011	1.49998
GTEX-13N1W-0011-R6a-SM-5MR43	Brain	Normal Tissue	4.5086	5.87975	23.1339	10.4531	9.42732	64.6679	7.81809	9.08723	11.2035	3.38129	12.7895	4.37011	9.36868	8.74122	10.9577	37.3999	0.49007	10.6211	4.59061	4.5086	24.1833	14.1516	0.920017	0.359982	6.0787	5.99916	25.0883	7.54128	6.27132	1.17999	3.36959	0.0400066	0.199963	2.25068	0.0400066	6.56949	33.3348	11.5825	6.51958	0.130033	2.56941	27.2078	12.5523	3.52981	0.579996	12.0577	6.47903
GTEX-12ZZY-3026-SM-5GCOU	Brain	Normal Tissue	4.49923	11.1338	19.9723	12.3367	12.15	67.1809	6.94894	11.219	18.8949	6.95858	13.6317	42.1648	13.4533	7.05084	2.85897	33.4505	1.44003	9.2782	1.90005	2.32041	30.0846	26.0632	2.18002	0	7.57796	5.45181	57.0824	1.44003	8.08822	0.879991	19.5477	0.179992	0.219982	5.10078	0.0400066	2.71974	16.8996	3.86007	9.55893	0.40994	2.26006	4.02962	5.16125	9.61875	1.46004	12.2685	3.83872
GTEX-13N2G-0011-R5a-SM-5MR33	Brain	Normal Tissue	4.49923	9.08723	26.3357	11.1569	12.5436	74.1811	7.30965	8.33873	13.9375	15.7241	30.6742	0.609981	21.3318	21.8556	29.6293	61.9906	0.560011	18.7774	14.2106	2.93937	25.2453	19.4531	0.49007	0	5.28069	11.4468	20.8783	0.649987	1.21	3.73113	0.729978	0.110028	0.209954	2.5393	0	19.2919	49.2472	16.5747	9.04952	0.28007	7.82893	7.06062	23.8835	22.3924	1.05003	10.9881	16.9348
GTEX-WZTO-0011-R4A-SM-3NMC7	Brain	Normal Tissue	4.49923	7.39118	19.5206	19.4127	15.0418	54.833	9.8892	20.9944	14.0636	4.98886	11.6469	36.2764	20	6.12099	3.25929	37.817	1.84001	10.2309	1.36003	2.91906	20.4912	11.8341	2.32041	0.060002	9.97872	8.71098	50.282	3.15042	10.2096	1.05003	6.10827	0.0100027	0.060002	2.19976	0.0299911	1.37999	35.065	5.83104	7.55174	1.05998	2.31077	1.12001	2.16045	12.5872	0.789973	8.25819	2.64901
GTEX-13JVG-0011-R8a-SM-5KM3E	Brain	Normal Tissue	4.49923	4.36103	15.8445	6.92009	5.71102	31.7339	4.8794	6.80119	6.76827	1.55	9.11247	1.99001	4.99925	9.20772	12.8161	26.7774	0.470066	7.93823	2.53051	2.9292	11.6712	8.56725	0.620015	0.0199922	4.18044	3.39068	13.4161	3.7597	3.46915	0.829988	3.88962	0.169992	0.320079	0.709989	0	1.77004	33.2886	7.71044	7.57271	0.0199922	2.66006	13.9859	7.27931	3.30022	0.629995	15.2624	2.74057
GTEX-X261-0011-R10B-SM-4E3JT	Brain	Normal Tissue	4.48056	5.65193	11.6308	7.93823	8.08822	35.951	7.55174	7.98792	9.15045	2.21968	9.51925	11.0569	11.8505	5.65193	6.45213	33.9175	0.729978	6.90093	2.34955	1.69003	10.1391	10.1391	0.949989	0	2.75008	6.01165	31.6022	1.22997	5.75873	0.729978	45.6951	0.169992	0.840013	0.709989	0.0500127	1.54004	28.859	5.71894	5.42166	0.310003	2.8196	2.75008	5.12915	8.86941	0.579996	4.60017	2.25068
GTEX-13QIC-0011-R1a-SM-5O9CJ	Brain	Normal Tissue	4.48056	4.73937	8.46101	5.55867	5.81892	35.6532	4.62896	6.10827	8.26965	2.94958	9.18222	2.6693	6.66121	12.15	4.14006	15.6915	0.159985	3.46915	2.13069	5.67156	33.6599	11.3677	0.199963	0.0199922	8.57913	3.35095	16.0768	0.800014	1.08003	0.65999	0.140023	0.119993	0.110028	5.62067	0	0.999971	35.0407	4.25943	7.19902	0.0400066	2.56941	7.46844	7.6678	2.26948	0.310003	2.61979	7.48918
GTEX-13O3Q-3026-SM-5IJGD	Brain	Normal Tissue	4.47125	21.3318	20.1531	12.3196	9.46005	93.8955	4.06046	13.6223	15.8665	4.53997	18.4676	1.96996	1.17999	11.3993	4.48989	30.6955	0.0999701	12.0995	2.75008	2.26006	12.3967	43.9858	4.34895	0	55.291	3.5593	44.9412	1.24	2.0796	11.6388	0.510002	0	0.430072	0.28007	0	1.42998	14.6711	2.87089	15.9658	0.0799963	2.72919	8.29836	2.29958	1.70002	2.23048	9.47974	5.36929
GTEX-T6MN-0011-R4A-SM-32QPG	Brain	Normal Tissue	4.47125	4.57155	7.55174	9.6321	5.04101	30.2938	5.77071	10.5917	7.71044	2.53051	10.9501	7.43744	26.3174	11.3993	4.34895	14.5394	0.940022	3.2211	1.96001	3.32088	15.5184	11.0722	0.93003	0	4.77896	12.4139	14.459	3.15917	2.72919	1.90996	1.56003	0.0500127	0.0700018	2.74057	0.0700018	1.29001	36.5288	5.99916	7.06062	0.259978	2.75963	3.44997	3.10057	4.39137	0.130033	5.24057	4.92017
GTEX-111FC-3126-SM-5GZZ2	Brain	Normal Tissue	4.45886	8.11068	17.088	13.9568	8.987	49.6586	7.13938	14.449	16.3465	4.66116	10.3378	33.7299	12.6397	6.45213	2.59988	25.7937	1.41999	9.63878	1.84999	1.90005	24.3178	17.2547	2.93937	0.110028	8.43758	6.51055	44.0163	2.75008	8.43758	0.739977	24.3009	0.0500127	0.28007	3.15042	0.0899993	5.02009	25.2628	4.20078	6.19785	0.340037	1.62002	3.9412	4.20078	10.9122	1.02001	11.2035	2.83921
GTEX-12WSD-0011-R1b-SM-5LZVY	Brain	Normal Tissue	4.45886	5.28069	12.4916	8.62684	8.80203	37.7908	5.50117	6.6106	10.9501	2.85105	7.71044	18.8165	6.04089	6.12948	2.94958	20.3355	0.879991	6.30183	1.21	2.13958	13.6696	8.46101	1.21	0.0199922	4.12859	5.02009	17.435	2.35935	9.18859	1.37999	3.15917	0.0700018	0.0299911	1.47	0	1.31003	44.1692	4.70989	6.35888	0.159985	2.02973	8.6508	2.56941	4.04081	1.22003	4.30993	2.48013
GTEX-WHSE-0011-R8A-SM-3P5Z1	Brain	Normal Tissue	4.45886	5.20076	23.4731	10.9805	8.91873	81.5144	5.71102	11.4468	13.0221	4.82892	14.0636	4.04922	6.65198	14.0929	11.5424	41.6997	0.65999	15.6915	2.91906	2.95983	27.8759	19.711	0.549991	0.420031	7.81267	5.69125	26.1719	6.84851	4.40051	0.750008	10.9501	0.0400066	0.239982	2.46984	0	7.97132	36.1509	9.29107	7.57271	0.130033	2.21968	13.9375	8.0101	4.10007	0.629995	24.0496	5.47833
GTEX-QDT8-0011-R6A-SM-32PKI	Brain	Normal Tissue	4.45886	5.04101	8.9373	7.16913	3.44041	26.6109	4.96127	7.209	6.18068	3.17894	8.9311	1.42998	27.435	9.29107	8.60892	15.5292	0.389935	3.40954	2.23978	2.26006	14.6304	7.11961	0.920017	0.0199922	5.75873	7.999	13.4533	3.07062	1.96996	0.28007	0.199963	0	0.15004	1.97996	0	4.06892	37.2963	9.6991	2.87089	0.0500127	4.66116	5.33959	6.69825	6.31933	0.520016	5.65978	1.66006
GTEX-ZVT3-3026-SM-5E43N	Brain	Normal Tissue	4.4496	9.42732	14.8656	11.1183	9.77334	46.8822	7.19902	11.1183	15.0731	4.28907	11.7932	29.9805	26.2992	4.60975	3.5593	40.3911	1.94998	9.61209	1.8	1.09004	17.2547	17.9625	3.15917	0.0500127	4.64826	7.8398	58.2819	1.14	9.09984	1.26003	7.69976	0.340037	0.369874	1.58996	0.0899993	0.959994	25.5092	4.58107	9.49289	0.449938	2.87089	2.79042	2.56052	8.07701	1.58996	8.15013	1.17999
GTEX-13SLW-0011-R8b-SM-5SI64	Brain	Normal Tissue	4.4496	6.45213	23.15	12.9501	13.6034	55.3294	7.37071	11.297	13.5094	3.39068	14.4891	4.1602	11.3677	6.13798	6.46109	34.0352	0.289982	12.066	1.63005	2.44089	19.6156	13.004	1.44995	0.199963	7.31979	9.67225	30.0013	5.32112	5.25148	0.810015	1.70002	0.0400066	0.190047	1.36003	0.0400066	9.8892	47.8673	8.18978	9.84133	0.250042	4.4496	20.4203	3.54945	4.14006	0.829988	9.49948	3.46915
GTEX-XLM4-2926-SM-4AT59	Brain	Normal Tissue	4.44036	23.1179	21.2285	10.8218	8.33873	101.265	5.16125	10.1321	15.5184	3.45955	19.8894	1.22997	2.50954	9.23969	5.11849	36.2513	0.0199922	10.6506	2.11011	1.58996	15.3898	49.1109	4.36103	0	67.9301	4.61934	37.5557	1.16003	2.16045	9.93731	0.780003	0	0.449938	0.310003	0	1.67998	13.4533	5.10078	13.444	0	2.76922	8.68083	4.12002	2.83921	2.80984	14.3791	4.9785
GTEX-12WSH-3126-SM-5LZW8	Brain	Normal Tissue	4.43113	29.5472	16.1326	15.6047	6.61977	96.6692	5.71102	11.6388	17.4109	6.28874	15.9436	1.09004	2.08972	10.3593	6.35007	32.0434	0.15004	12.9232	1.96996	2.78076	11.0722	27.0573	4.89974	0.0400066	52.1636	4.39137	49.2131	3.64926	1.56003	11.933	0.769999	0.140023	0.869973	0.549991	0	1.01001	16.7712	4.22121	12.7629	0.0799963	2.32041	10.5113	2.9292	2.09989	1.69003	15.5184	4.5086
GTEX-X4EP-0011-R7B-SM-4PQZW	Brain	Normal Tissue	4.43113	18.6218	13.213	16.4147	5.04101	64.8924	19.4127	45.4109	33.2886	11.0186	12.0493	2.09989	7.56222	22.9264	17.2667	46.5261	2.08972	8.33295	7.66248	4.20078	16.3239	21.3022	4.4496	0	9.04324	12.6748	29.5268	20.806	17.0407	0.640002	65.981	0.430072	0.470066	6.99243	0.0400066	1.62002	27.0948	16.2224	10.7769	0.15004	3.15917	2.99908	8.02121	71.555	1.27003	78.6831	3.61903
GTEX-12WSD-0011-R6b-SM-5P9JU	Brain	Normal Tissue	4.43113	6.39868	29.7528	11.5424	14.419	61.7333	7.92724	11.5105	12.7895	3.35095	12.1331	5.28069	5.26972	7.2491	4.01011	38.7725	0.629995	16.7945	1.71994	4.41886	14.2402	16.9582	1.25002	0.209954	6.84851	6.21075	17.6051	6.3281	9.46005	1.41999	1.63005	0.0500127	0.0799963	1.67998	0	6.28002	48.2003	7.16913	10.3307	0.130033	3.6594	8.60296	1.57996	2.88086	1.44003	11.991	1.84001
GTEX-11O72-2826-SM-5HL6W	Brain	Normal Tissue	4.40968	18.1377	15.7132	13.822	3.87885	96.0681	4.8794	12.7806	18.8165	6.82954	17.2069	2.01012	2.23048	12.5698	5.79879	29.5063	0.0299911	9.65215	2.78076	2.42067	13.4813	45.1911	6.54222	0.0500127	44.2918	4.96127	33.7767	2.08972	1.60003	11.3914	0.739977	0.230006	0.340037	0.389935	0	2.44937	18.3782	5.05151	15.8555	0	1.63005	4.55889	4.04081	2.31077	3.44041	16.8061	5.97011
GTEX-139UC-0011-R11a-SM-5KM3J	Brain	Normal Tissue	4.40051	7.71044	15.6047	13.1673	5.90017	39.0964	4.54942	12.3281	7.4117	4.36103	11.1879	1.84001	2.28053	5.50117	3.18998	21.886	0.0299911	2.34955	1.40004	1.90996	6.69825	7.17908	2.31077	0	19.7383	5.57025	18.6347	3.13951	3.54945	5.39915	0.230006	0	0.140023	0.219982	0	2.13958	19.8756	4.80888	6.09135	0.0799963	1.92006	13.8796	1.81002	1.19997	0.549991	13.0945	2.46984
GTEX-YFC4-0011-R9a-SM-4SOK4	Brain	Normal Tissue	4.40051	6.30183	14.7424	13.0673	6.69825	53.8164	4.70011	11.6874	11.9744	5.64019	15.1779	4.72952	3.52981	12.3111	8.12756	17.2069	0.609981	5.75075	4.8794	6.66121	48.2337	10.4531	0.999971	0.0799963	14.7016	5.65978	20.7772	2.16946	2.31077	1.78002	1.63005	0.320079	0.800014	7.96028	0.0799963	2.99077	21.7348	4.81889	10.8971	0.0899993	3.35095	10.5185	8.80813	4.37921	0.589988	19.9446	7.00213
GTEX-13OW5-3126-SM-5MR3Y	Brain	Normal Tissue	4.39137	13.213	13.6223	10.9577	4.69034	71.7039	6.6797	11.8587	14.5899	4.20078	13.8508	3.52981	2.29004	7.4788	5.57025	29.4859	0.0899993	8.68083	2.40061	1.58996	13.87	27.6834	4.06892	0.0299911	38.8802	3.66956	43.0209	1.99001	1.55	7.29952	0.530006	0.0899993	0.199963	0.350111	0	5.57797	22.7207	3.999	10.5404	0.0500127	2.13069	9.73953	8.25819	4.02962	1.71994	23.2787	6.72151
GTEX-T6MN-2626-SM-32PMQ	Brain	Normal Tissue	4.37011	8.62684	17.9004	13.0311	11.6388	57.4795	6.80119	14.0831	20.4344	6.5786	12.3795	51.3742	12.6835	5.75075	2.19976	31.8441	1.61005	13.5563	1.81002	1.40998	20.8928	18.9342	2.71033	0.0700018	6.6797	5.17917	58.7687	2.23978	11.2501	1.14	25.0362	0.0400066	0.389935	2.56941	0	2.82939	26.1356	2.9292	7.87793	0.310003	1.66999	4.89974	1.86003	11.1879	0.800014	12.7895	1.8
GTEX-NPJ8-0011-R3a-SM-2HMIW	Brain	Normal Tissue	4.37011	6.84851	17.2308	13.7933	7.18904	50.1776	6.18068	8.53169	11.0186	3.39068	15.2729	7.31979	14.5092	9.69238	11.6308	15.2306	0.879991	9.40773	4.20078	3.74928	22.5638	11.7605	0.679987	0	7.68909	6.47903	33.8236	1.56003	3.99069	0.720014	5.79075	0.140023	0.310003	2.28053	0	7.1592	40.2792	6.18068	7.57796	0.0199922	5.62067	8.91873	15.6047	9.95109	0.729978	9.53246	5.57797
GTEX-12WSD-0011-R4b-SM-5LZUA	Brain	Normal Tissue	4.37011	5.45181	17.0762	7.66248	7.94925	35.5298	4.70989	5.65978	7.74258	1.96996	7.74795	16.9348	14.8862	4.81889	3.86007	20.7772	0.620015	5.64019	1.21	2.13958	18.1755	7.82893	0.849982	0.0199922	4.22121	7.73185	23.3757	3.15917	4.81889	0.369874	0.909986	0	0.0999701	1.46004	0	0.739977	36.885	6.81063	5.11849	0.190047	2.88086	2.98042	3.15917	3.5593	0.820026	6.52862	3.13951
GTEX-WZTO-0011-R6B-SM-4E3J6	Brain	Normal Tissue	4.34895	7.60955	16.0212	15.0836	9.42078	55.1762	9.95799	12.457	15.1779	4.54942	11.5825	8.69891	24.7944	6.09981	4.12002	31.4057	1.8	6.25829	1.55	2.68973	23.6856	12.8963	5.05852	0.110028	16.0323	7.76946	30.1472	13.7837	5.44048	1.37999	0.93003	0.300034	0.15004	3.20995	0	8.02121	39.4776	10.09	7.63068	0.0400066	2.52001	9.04952	2.78076	16.8178	1.05998	22.0688	3.07062
GTEX-QMR6-0011-R10A-SM-32PKO	Brain	Normal Tissue	4.33992	5.69125	11.9412	21.5547	8.56725	40.9549	13.5282	27.2266	14.5092	5.73085	16.7945	15.115	27.934	11.1879	8.25819	22.9582	2.68973	7.48918	2.91906	1.72999	17.1236	13.9568	5.10078	0.0199922	11.5185	14.8656	49.5554	5.57797	21.1111	0.959994	12.277	0.320079	0.700007	2.49047	0	2.72919	36.4024	5.81086	4.49923	0.159985	2.38071	4.55889	2.97011	9.23969	1.02001	9.23328	0.810015
GTEX-T5JC-0011-R1A-SM-32PM6	Brain	Normal Tissue	4.33992	5.03054	13.698	11.0339	9.90292	44.4148	4.6386	4.76904	11.1879	4.47125	7.57271	17.1236	7.92174	5.50117	9.8277	25.0015	1.19997	4.39137	2.39064	1.47	18.7904	12.3538	0.369874	0.0299911	3.39068	4.95096	24.8805	3.67975	9.08094	1.17999	1.97996	0	0.209954	0.700007	0	2.32041	49.5898	9.67225	10.5477	0.340037	2.16045	5.31006	2.8196	9.65215	1.54004	6.80119	2.85897
GTEX-ZDXO-0011-R10a-SM-4WWD8	Brain	Normal Tissue	4.3309	7.39118	16.2336	14.3891	11.7687	46.4939	9.13144	15.9547	13.9956	4.77896	11.1802	26.7033	19.7931	10.8518	3.9194	35.6285	1.57002	8.85098	1.8	2.38071	20.8928	12.5959	3.35095	0.0799963	6.7122	8.25247	49.9693	3.18998	13.6034	1.12001	13.0673	0.310003	0.169992	3.27061	0	3.46915	28.0893	5.15053	6.95858	0.440046	2.19062	4.28015	2.91906	7.46844	0.949989	9.04324	4.23881
GTEX-14A5I-2826-SM-5SIBF	Brain	Normal Tissue	4.31891	11.5584	15.5831	7.50997	4.48056	45.8538	5.11849	9.34274	8.12193	2.8196	13.6412	1.71994	3.5593	6.01165	4.08022	29.3025	0.0100027	6.6797	1.86003	1.40998	8.20114	14.6304	2.91906	0.0199922	32.7621	3.40954	20.9653	1.37999	2.49047	5.94121	0.54	0	0.199963	0.449938	0.0400066	3.38129	15.0522	3.66956	8.21252	0.119993	3.11998	7.03132	3.62908	3.5791	0.93003	15.6047	2.0796
GTEX-144GL-0011-R11b-SM-5P9F6	Brain	Normal Tissue	4.30993	21.7348	17.7152	15.8885	12.3367	99.7321	3.04096	16.426	14.3194	6.18926	21.7047	1.66006	1.25002	11.1415	5.33959	33.2886	0.0400066	10.2309	1.38998	2.13069	10.7396	27.7602	6.81063	0	52.7819	5.17917	35.777	4.12002	2.00039	11.5825	0.330022	0	0.570015	0.430072	0	1.22997	17.9999	5.29169	15.4219	0	2.29004	11.1802	1.55	1.56003	2.68973	7.72114	3.63916
GTEX-UTHO-2926-SM-3P5Z9	Brain	Normal Tissue	4.30098	21.4802	21.3022	15.0105	6.56038	78.7922	4.77896	12.8785	17.0053	7.599	16.9348	2.03961	1.48003	9.44694	5.75075	27.1701	0.0799963	14.2205	2.6693	3.01995	15.8116	45.4424	4.52112	0.0199922	51.8033	4.7197	45.6318	3.01995	1.81996	10.8594	0.389935	0.0799963	0.879991	0.340037	0	1.90005	18.34	4.55889	15.5939	0.0500127	3.15917	16.2111	3.97964	2.72919	3.46915	13.0402	6.74953
GTEX-13RTJ-0011-R10b-SM-5O9CW	Brain	Normal Tissue	4.28907	9.2782	23.8173	17.0053	12.4397	65.6161	6.86752	23.8669	15.8995	5.35813	13.444	25.1057	17.2667	6.43873	4.37011	34.5104	1.62002	10.882	1.22003	1.22997	14.9172	14.845	2.56052	0.0100027	5.94121	6.95858	43.0508	4.34895	9.55893	0.99003	41.9025	0.0700018	0.169992	3.44997	0	4.6386	35.2111	3.9194	8.50806	0.640002	1.25002	4.34895	2.53051	10.6802	0.860009	13.305	1.46004
GTEX-11WQK-3026-SM-5EQL6	Brain	Normal Tissue	4.28907	6.31057	15.2306	8.86941	6.35888	50.4916	6.34127	12.5523	12.9321	5.45181	9.23328	19.5071	16.3239	9.15679	8.22961	47.7017	1.07003	12.8161	5.39167	1.16997	16.4716	13.87	1.31997	0.0400066	4.70989	7.23905	38.2918	1.46004	5.48974	1.78002	13.6128	0.15004	0.829988	1.49002	0.0400066	3.4001	21.7348	7.18904	5.55867	0.28007	2.99077	5.35071	8.62684	6.72151	0.69002	11.5424	3.82013
GTEX-ZF28-2926-SM-4WKG1	Brain	Normal Tissue	4.28015	10.9501	8.53169	6.4209	2.44089	48.7378	1.64995	7.03132	10.1602	2.99077	6.77766	1.25002	1.57002	7.53083	4.55889	28.899	0.0400066	5.83104	2.19976	1.57002	7.599	12.457	2.91906	0	25.0535	3.0494	25.4915	0.310003	1.66999	5.62067	0.119993	0.0199922	0.300034	0.0899993	0	2.89086	8.86326	3.4001	7.93823	0.0700018	3.38129	7.8398	4.14006	1.82996	0.920017	2.48013	3.56919
GTEX-13OW6-2926-SM-5KM29	Brain	Normal Tissue	4.27126	22.5013	19.917	12.3367	10.9197	88.8921	3.64926	13.6885	16.1215	4.74924	18.4548	1.55	1.86003	11.219	4.84905	35.4806	0.0299911	13.7933	2.31077	4.40051	15.7459	47.7679	5.67943	0	65.3891	5.05151	38.8802	0.93003	1.64003	12.1331	0.340037	0.179992	1.05998	0.849982	0.110028	1.86999	11.9164	3.56919	15.7569	0	3.39068	12.15	3.2211	2.02973	3.7208	7.14928	6.84851
GTEX-13OW5-0011-R4b-SM-5L3HS	Brain	Normal Tissue	4.27126	4.73937	12.3709	8.68083	7.3503	42.635	3.84938	5.11849	9.03072	3.87079	9.97181	9.49948	17.4713	6.68897	12.5263	28.9994	0.359982	5.45937	2.56052	1.44003	19.9308	14.2996	0.300034	0	2.0199	12.066	43.5611	1.42998	2.0796	0.65999	0.420031	0.060002	0.130033	0.40994	0	1.28003	26.945	10.0621	8.83872	0.169992	3.17894	4.1602	16.4945	3.50057	0.470066	10.083	15.9436
GTEX-13N2G-0011-R9b-SM-5MR4E	Brain	Normal Tissue	4.25943	6.81063	16.3239	11.2814	8.22961	64.3995	6.5786	8.40838	10.2735	4.33992	16.7828	2.98042	10.5185	11.3206	6.94894	24.4361	0.420031	5.57025	5.5088	3.5791	44.6308	11.9412	0.359982	0.0100027	11.1183	5.79879	20.5054	0.49007	0.860009	1.42998	0.54	0.430072	0.54	5.15053	0	6.76827	19.3187	7.32995	16.2336	0.359982	4.45886	25.7401	17.2786	7.05084	0.620015	55.6756	7.7587
GTEX-13N2G-0011-R3b-SM-5MR5G	Brain	Normal Tissue	4.25058	7.6201	22.1761	9.23969	9.51266	44.7857	6.47903	7.1592	11.2268	4.60017	18.3273	6.63816	19.8618	8.60296	9.93042	51.9832	0.470066	9.27177	2.95983	2.00039	19.67	11.6388	0.420031	0	3.51029	8.47862	23.6528	1.12001	2.23048	0.949989	9.49289	0.40994	0.28007	1.14	0	6.3677	27.8759	5.90017	5.99916	0.159985	4.90994	6.96823	12.6484	5.67943	0.289982	9.09984	4.9785
GTEX-13X6J-0011-R4b-SM-5P9K4	Brain	Normal Tissue	4.25058	4.25943	9.84816	7.55174	5.83104	27.378	3.23004	4.59061	6.35888	2.45958	6.56038	10.8218	22.9582	5.48974	2.76922	16.2111	0.389935	3.53962	1.16997	2.0199	16.3806	6.63816	0.510002	0.110028	2.59988	5.94121	18.3019	2.05951	2.91906	0.760017	1.40004	0.0199922	0.0199922	1.16003	0	0.750008	29.7115	5.57797	3.609	0.130033	2.54989	2.25068	2.36919	2.83921	0.430072	8.60892	3.08984
GTEX-11ZTS-0011-R1a-SM-5BC71	Brain	Normal Tissue	4.25058	2.9009	4.25058	5.55097	3.7597	18.4548	2.56052	3.77014	4.27126	2.16946	6.25829	4.04081	6.13798	7.999	3.39068	9.03072	0.300034	2.29958	2.0796	3.71049	10.9729	5.16125	0.15004	0.0299911	3.58904	4.30098	7.28941	1.28003	1.49998	0.800014	0.520016	0	0.169992	1.04002	0	1.24	34.8952	6.43873	4.12859	0.140023	2.08972	5.42918	3.0494	2.29958	0.140023	3.52981	5.06905
GTEX-13FHP-2926-SM-5IJG9	Brain	Normal Tissue	4.23881	22.1608	20.1531	10.0412	7.80184	88.4619	4.01011	10.7694	15.115	3.90854	19.6292	1.66006	1.17999	6.67045	3.96037	29.3635	0.110028	9.47974	2.0199	1.60003	11.3284	35.9012	4.84905	0	49.3156	3.6594	32.7621	1.61005	1.16997	10.2878	0.340037	0.0199922	0.549991	0.479964	0	1.42998	15.7787	1.62002	13.4161	0	3.25929	3.96037	2.58012	2.49912	3.9412	14.7424	3.15042
GTEX-11DXW-1126-SM-5H12Q	Brain	Normal Tissue	4.23	7.69976	13.6128	12.3367	10.9577	41.9316	5.79879	10.4314	17.3868	3.74928	11.6308	34.1771	14.5596	3.83872	3.08984	34.7986	1.56003	9.61209	1.54004	0.979983	17.5929	20.181	3.0494	0	4.55889	7.26922	56.3746	1.41999	10.4821	0.769999	15.3792	0.15004	0.479964	1.73998	0.0500127	2.66006	22.0077	3.9194	6.68897	0.330022	1.78002	3.07915	2.03961	9.95799	1.16997	9.38168	1.24
GTEX-13FXS-0011-R9a-SM-5K7UI	Brain	Normal Tissue	4.22121	5.97011	13.305	10.2309	8.33295	54.0407	10.6802	10.5185	10.577	5.03054	15.9879	3.82013	7.6201	14.8039	5.39167	27.5303	0.15004	4.20078	3.64926	4.04081	59.5065	12.4743	0.350111	0.0100027	13.6696	7.11961	21.4058	0.750008	1.16997	1.31997	0.330022	0.0500127	0.159985	6.35007	0.0299911	5.47833	19.6156	3.00949	14.1811	0.0899993	3.90854	10.7694	11.2658	4.96127	0.40994	41.6131	12.6748
GTEX-QVJO-1325-SM-2S1QX	Brain	Normal Tissue	4.20952	22.2531	18.8818	15.1779	9.11247	84.682	4.88956	15.6047	19.4261	5.45937	15.0314	2.68973	3.15917	11.6793	4.39137	25.4562	0.0199922	11.867	3.38129	3.82013	19.8894	39.8626	9.46005	0.0500127	64.1767	6.50152	44.569	3.23004	2.64901	14.2402	0.679987	0	0.320079	0.359982	0	2.0796	21.2432	3.64926	12.2515	0.0500127	3.47879	15.9658	4.04922	2.05951	2.06953	14.3891	5.21159
GTEX-WZTO-0011-R8A-SM-4E3II	Brain	Normal Tissue	4.20078	7.07042	28.2259	19.5071	15.0836	60.4628	7.26922	18.3527	17.7521	5.36929	16.2111	9.13777	7.96028	7.43229	3.6594	42.9613	1.26003	14.6711	1.73998	3.64926	24.6231	16.5747	2.49912	0.28007	11.5264	7.10974	22.1761	7.06062	7.43229	0.760017	7.14928	0.190047	0.250042	3.67975	0	22.2377	32.5358	6.86752	9.09984	0.230006	2.50954	16.9818	3.10057	3.36026	0.629995	11.5424	4.04922
GTEX-13FLV-0011-R4a-SM-5LZYU	Brain	Normal Tissue	4.20078	6.0787	15.0522	6.01999	6.82954	36.0009	4.14006	6.47903	6.82954	2.58012	9.25892	8.36768	25.8832	4.27126	4.98886	28.819	0.159985	3.39068	1.16997	1.54004	17.703	9.80048	0.199963	0	1.69003	9.34274	19.8206	1.19002	1.71994	0.720014	1.24	0	0.0299911	0.979983	0.0400066	0.300034	36.0758	6.82008	6.7122	0.209954	4.28015	2.9009	4.02124	1.26003	0.199963	4.96815	2.19976
GTEX-13FXS-0011-R11a-SM-5L3DM	Brain	Normal Tissue	4.18914	21.4207	19.8618	18.075	11.2814	94.9427	4.49923	15.9879	19.2119	6.31933	22.3459	2.01012	1.8	10.1673	4.81889	34.8952	0.0700018	12.7364	1.79004	3.39068	11.3206	38.0536	7.3503	0	49.693	5.65193	38.0536	6.31057	1.96001	11.0339	0.40994	0	0.65999	0.449938	0.0999701	2.11011	17.9377	1.96996	15.454	0	2.11011	11.219	2.16946	1.15001	3.08984	8.42005	3.97964
GTEX-QDT8-0011-R9A-SM-32PKH	Brain	Normal Tissue	4.18914	4.73937	11.8999	13.3789	2.94958	23.6528	6.81063	9.25892	7.85067	4.06046	15.326	3.46915	12.5872	16.5059	6.28002	9.75304	0.219982	3.23901	4.6386	5.36929	34.272	10.0412	0.999971	0	15.9105	5.00966	12.4484	1.02001	2.23978	2.28053	0.389935	0.999971	0	5.3285	0.250042	6.30183	28.839	6.01165	7.27931	0.169992	3.07915	11.867	9.15045	5.50117	0	25.7758	6.63816
GTEX-13OVL-0011-R9a-SM-5P9GX	Brain	Normal Tissue	4.18914	4.14868	11.7687	7.71044	7.65187	42.1648	2.53051	8.80813	9.93731	2.08972	11.867	3.2211	3.07062	9.65884	3.9412	10.3021	0.0999701	3.7597	1.99001	5.05151	48.6366	7.06062	0.239982	0.0299911	9.47974	3.71049	12.7629	1.07003	1.55	0.93003	0.649987	0.0400066	0.140023	6.50152	0	0.609981	17.6051	2.53051	11.2579	0.0799963	2.45958	6.35007	9.09984	2.61979	0.350111	32.4457	8.43173
GTEX-N7MT-0011-R1a-SM-5SI7S	Brain	Normal Tissue	4.16886	6.34127	14.1615	9.61209	8.56725	40.7002	4.04922	8.11068	10.1884	4.58107	9.08094	10.7173	7.86156	6.62896	8.59104	26.4821	0.769999	7.22902	2.18002	3.10057	17.5807	9.36868	1.31997	0.0400066	4.06892	4.70011	19.6837	2.40061	7.14928	0.670007	2.54989	0	0.0799963	1.64995	0	3.11998	51.6241	6.43873	10.9501	0.549991	2.75008	3.08984	6.21937	6.46109	0.449938	7.02157	4.12859
GTEX-13O3O-0011-R8b-SM-5LUAL	Brain	Normal Tissue	4.16886	4.79889	15.999	7.38094	7.80184	31.2753	5.06905	8.86326	6.90093	2.00039	8.36768	3.44997	9.42732	7.29952	5.57797	21.0673	0.310003	8.9002	2.12038	2.54989	15.0836	6.55129	0.780003	0.0799963	4.30098	5.0796	15.8775	3.36026	3.07062	0.479964	3.4001	0	0.269931	0.860009	0.0299911	6.60144	35.6285	5.67943	6.6106	0.259978	2.91906	17.2547	4.49923	2.58012	1.16997	5.13983	3.87885
GTEX-N7MS-0011-R2a-SM-2HML6	Brain	Normal Tissue	4.1602	7.38094	17.9252	20.5196	7.40144	60.379	4.9785	23.5873	13.0945	4.28015	16.7945	9.03072	5.29903	10.7173	5.0796	26.7589	0.49007	8.51987	2.49047	3.82013	33.8236	12.2855	1.34997	0.649987	6.82008	4.99925	22.3924	8.47862	9.1695	1.66006	4.27126	0.289982	0.15004	7.55174	0.0500127	1.44995	38.2122	5.0796	10.4314	0.310003	2.85105	12.5436	4.66116	6.43873	0.400091	21.7047	8.42005
GTEX-X4XX-0011-R4B-SM-46MWL	Brain	Normal Tissue	4.1602	4.40968	13.2773	8.83872	6.95858	30.8661	3.11998	6.228	7.22902	1.67998	7.48918	5.16125	7.4117	5.83913	4.52112	13.1491	0.520016	5.87975	2.14999	2.78076	11.3127	8.1671	0.750008	0	4.75913	3.56919	20.195	2.42907	2.58909	0.65999	1.32999	0.0199922	0.0500127	1.72999	0	1.37999	37.817	6.04927	5.62067	0.169992	2.56052	2.9292	5.62847	3.63916	0.560011	7.54128	3.88962
GTEX-12WSH-0011-R9b-SM-5LZUG	Brain	Normal Tissue	4.1602	4.28015	12.561	8.17843	6.94894	66.5321	4.40051	7.21901	9.80048	3.53962	11.7932	2.48013	6.51055	7.96028	6.54222	15.6372	0.230006	4.34895	3.52981	4.76904	33.8001	7.39118	0.190047	0	9.55893	4.09155	16.6438	0.400091	0.969971	1.22997	0.359982	0.140023	0.269931	3.9194	0.0400066	3.36959	17.7152	3.08984	7.82893	0.140023	3.10918	38.9341	14.5798	3.93028	0.440046	40.3351	6.04089
GTEX-13O3O-0011-R4b-SM-5KM3F	Brain	Normal Tissue	4.1602	4.14006	11.6388	9.29107	7.30965	32.0434	8.25819	4.69034	7.92724	4.9785	6.91051	15.999	17.6539	7.22902	5.71102	32.0212	0.470066	5.38047	1.05003	2.52001	15.7459	11.1724	0.460052	0	4.40968	6.28002	21.317	3.2211	3.97964	1.02997	8.85098	0.0400066	0.0199922	0.99003	0	1.16003	33.0816	6.67045	4.99925	0.259978	1.79004	1.81996	5.75873	6.63816	0.40994	7.54128	2.36919
GTEX-12WSF-0011-R1a-SM-5DUVI	Brain	Normal Tissue	4.14868	5.29169	12.8161	13.8892	8.54945	39.7522	2.52001	8.6628	11.7117	4.6386	8.11068	18.2259	5.65193	8.33873	4.70989	27.2455	2.19976	5.99916	1.70995	2.56941	15.6047	9.69238	2.50954	0.909986	3.63916	4.49923	18.1	3.15042	3.35095	1.14	22.7996	0.0199922	0.0999701	2.66006	0.0299911	2.78076	54.2659	2.8196	6.89137	0.0700018	1.19002	4.12859	3.44041	6.42981	0.570015	10.1884	3.04096
GTEX-11GSO-2926-SM-5HL73	Brain	Normal Tissue	4.14006	9.08723	18.075	13.0402	10.2593	50.8076	8.03791	12.3538	16.6785	5.81086	11.1415	33.7066	16.8061	4.43113	4.88956	44.879	1.14	11.1106	2.35935	1.05003	20.7484	24.3347	2.99908	0	4.61934	7.53083	66.5782	2.01012	12.277	0.780003	5.05151	0.65999	0.340037	1.72999	0.0400066	1.71994	19.2252	5.05852	8.18978	0.199963	2.36919	4.31891	3.47879	8.50217	1.27003	10.2807	1.51
GTEX-Y8DK-0011-R10A-SM-4SOK1	Brain	Normal Tissue	4.14006	7.22902	20.3496	18.3782	11.933	47.3066	10.118	28.2455	17.435	5.60123	11.8423	30.802	11.8587	4.3309	2.63071	28.6001	2.31077	8.91873	1.63005	1.31997	16.5518	10.3307	4.18914	0.0299911	7.11961	9.34922	63.6451	5.53944	23.1019	1.61005	5.8716	0.380036	0.199963	2.12038	0	2.26006	16.1774	4.06892	7.6678	0.119993	1.48003	4.60975	1.16997	9.38819	0.900001	10.7396	0.99003
GTEX-13OW6-0011-R10a-SM-5L3HE	Brain	Normal Tissue	4.12859	8.33295	18.6218	17.9999	15.5615	55.9852	8.26965	14.6507	17.3988	4.77896	10.9122	32.9443	15.2729	3.80955	3.97137	32.7621	1.66999	12.041	1.40004	1.02001	20.6766	16.5174	4.1602	0.0400066	7.01185	9.46661	84.8582	3.20106	22.5169	1.31003	4.48989	0.330022	0.119993	1.82996	0.0299911	1.26003	17.5929	5.15053	9.40773	0.549991	2.01012	3.11998	2.0199	8.30987	1.48003	10.2522	1.09004
GTEX-11ZUS-0011-R9b-SM-5BC76	Brain	Normal Tissue	4.12859	2.99908	14.9794	10.4097	5.609	40.1121	4.08022	10.4894	7.11961	2.6693	8.37929	4.78891	4.86926	15.7897	3.35095	9.67225	0.15004	3.46915	1.60003	5.69915	30.0846	4.78891	0.250042	0.060002	8.40256	5.24057	11.5185	2.58012	2.76922	2.63985	0.789973	0.140023	0.259978	6.61977	0	1.22003	29.691	4.20952	9.49948	0.0500127	2.68043	10.2026	6.85801	2.6693	0.0700018	28.1088	6.35007
GTEX-132Q8-0011-R10b-SM-5DUWZ	Brain	Normal Tissue	4.10861	8.83872	14.419	18.0374	9.32979	50.9133	8.96833	24.4361	18.5831	6.82954	13.213	17.3747	17.1236	8.63881	5.77872	33.1964	1.92994	7.65187	3.15042	1.19002	18.2133	15.3153	2.23978	0	5.77071	9.97181	48.5356	3.52981	15.3366	1.05003	29.7528	0.239982	0.900001	2.75008	0	5.05852	19.1985	4.49923	9.88235	0.0500127	2.05951	2.68043	4.3309	12.3881	0.789973	11.9164	1.97996
GTEX-13O3O-0011-R11b-SM-5KM4G	Brain	Normal Tissue	4.09155	16.6785	18.2639	13.3882	7.02157	73.5157	4.01011	11.423	16.4602	6.0787	21.0235	1.61005	2.32041	14.9897	6.07028	46.8173	0	12.8161	1.61005	1.92994	12.1079	36.681	10.7396	0	52.8552	5.35813	34.7263	5.92887	1.69003	12.0243	0.230006	0.15004	0.709989	0.15004	0	1.31997	12.4139	4.61934	18.6735	0	2.18002	21.4802	2.14999	1.86003	2.44937	7.60955	2.70095
GTEX-QVJO-0011-R2A-SM-2S1QK	Brain	Normal Tissue	4.09155	6.01165	22.9264	15.3579	8.26965	41.6419	4.20952	5.96184	11.0415	5.71894	9.31687	15.2306	19.6973	6.47903	5.47833	26.9637	0.820026	4.34895	2.99077	2.25068	23.3595	9.90979	1.51998	0.0500127	2.42907	8.72306	30.3569	5.71102	16.1887	0.350111	8.21821	0	0.0299911	1.08003	0	0.940022	43.3202	6.50152	5.42918	0.0999701	2.56941	2.41062	3.83074	5.9784	0.259978	9.86182	3.999
GTEX-12WSC-0011-R10a-SM-5GU57	Brain	Normal Tissue	4.09155	5.81086	16.8996	18.075	14.3791	56.8061	6.46109	24.7944	15.3047	4.1602	10.7024	29.9597	9.79369	3.17894	2.35935	28.899	1.84999	9.61875	1.05003	1.09004	13.0764	11.1879	3.35095	0.0100027	5.73085	7.74258	51.9471	5.00966	18.3909	1.19997	19.8618	0	0.0999701	2.44937	0	3.999	32.99	3.39068	7.11961	0.470066	1.14	3.32088	0.940022	10.0691	0.40994	13.1218	0.649987
GTEX-YFC4-0011-R4a-SM-4RGLQ	Brain	Normal Tissue	4.08022	4.82892	14.6507	14.7322	8.83259	40.7567	6.10827	8.9497	10.6432	3.90854	10.6506	23.8835	17.7767	5.55867	4.43113	23.3757	1.01001	6.12099	2.39064	3.0494	19.6973	9.8892	1.29998	0.0400066	5.83913	8.63881	29.5677	3.36959	4.33992	1.01001	1.81996	0.159985	0.140023	1.21	0.0299911	2.9009	34.3433	6.4209	5.83104	0.359982	2.33008	2.12038	3.30939	7.18904	1.36003	7.04107	4.37921
GTEX-ZUA1-3026-SM-59HJC	Brain	Normal Tissue	4.06892	7.46844	15.4326	14.6711	12.5002	44.7547	7.26922	13.1491	19.2919	7.09005	10.4967	34.1297	13.736	4.48056	3.27969	35.065	1.81996	10.7918	1.36003	1.27003	20.0973	19.0131	3.79111	0.060002	6.27132	7.45809	68.2605	2.9292	15.5831	1.05998	16.8061	0.40994	0.570015	2.08972	0.0400066	2.85105	20.6623	4.10861	8.25247	0.49007	2.21968	4.61934	1.46004	11.991	1.60003	13.1673	1.07003
GTEX-YFC4-0011-R1a-SM-4V6EH	Brain	Normal Tissue	4.06892	7.13938	14.9586	13.3697	10.9197	46.5907	2.97011	7.94925	16.8294	8.9311	9.65215	20.7053	8.11068	4.30993	3.13951	44.569	1.81996	8.06023	1.13	1.70002	16.5518	8.9497	2.04953	0.0400066	2.29958	6.34127	25.6155	3.25929	15.8555	1.86003	5.25877	0.0100027	0.130033	1.40004	0.0199922	0.920017	48.7378	5.5088	10.4097	0.320079	1.78002	2.54989	2.13069	7.18904	0.860009	7.58847	2.85105
GTEX-P44H-0011-R6A-SM-2XCF3	Brain	Normal Tissue	4.06892	6.81063	11.6066	10.3593	4.37011	34.6782	12.9232	18.9868	10.2593	3.83074	17.975	0.920017	26.2263	17.8632	9.38819	14.8244	0.330022	4.40051	5.77872	3.17894	17.8632	13.1218	0.999971	0.0199922	9.1695	9.65884	15.4969	3.25026	2.23048	0.40994	0.289982	0	1.16003	4.3309	0.110028	14.1615	55.483	9.67895	2.74057	0.0500127	6.56949	10.5477	9.57219	10.5991	2.74057	4.67087	8.77766
GTEX-13CZV-0011-R10b-SM-5LZYD	Brain	Normal Tissue	4.04922	9.67225	20.3637	15.9436	14.399	60.7569	8.40256	23.8173	18.6735	5.90017	12.8874	29.7115	19.711	9.06207	6.89137	38.3715	2.0199	11.6793	1.96001	1.90005	20.7484	17.2188	2.85105	0.0199922	6.84851	9.1695	47.5697	3.23004	12.0828	1.15001	27.1513	0.0899993	0.769999	3.36026	0	4.81889	27.5303	3.83872	8.6508	0.400091	1.90005	3.5791	4.76904	11.4072	1.92994	12.2855	2.00039
GTEX-Q2AG-0011-R8A-SM-2HMK5	Brain	Normal Tissue	4.04922	5.94121	15.115	10.4604	6.92009	35.4806	4.90994	7.25915	8.68685	2.49912	9.13144	4.47125	7.38094	5.17917	3.01995	21.1697	0.729978	7.09005	1.56003	2.99908	18.3146	9.04324	0.709989	0.219982	4.66116	4.14006	20.1671	4.22121	6.31057	1.16997	1.09999	0	0.0299911	1.51	0	4.10007	44.7547	5.9784	6.52862	0.130033	2.97011	16.2449	3.73113	3.70022	0.599985	10.083	4.40968
GTEX-131YS-0011-R11b-SM-5EGLM	Brain	Normal Tissue	4.02124	23.2787	21.2138	21.0527	9.23969	94.4831	3.15042	15.735	20.9653	8.987	26.0271	2.35935	2.00039	16.0657	6.412	27.8566	0.0299911	12.8161	2.99908	3.2211	19.3455	43.4103	7.27931	0.169992	78.6286	6.30183	45.5686	3.27061	1.81002	16.5747	0.320079	0	0.93003	0.400091	0	1.82996	11.6308	6.228	15.3685	0.0700018	1.75003	13.0311	1.71994	1.04002	3.10057	8.0101	7.57271
GTEX-11H98-0011-R10b-SM-5NQ98	Brain	Normal Tissue	4.02124	8.53169	18.5831	16.7364	8.9373	52.4537	9.61875	19.2252	15.6915	6.46109	15.115	26.9077	30.3779	6.39868	6.12948	36.0009	1.61005	8.62684	2.04953	1.13	16.4945	16.4374	3.47879	0.0500127	6.74953	8.80813	56.1407	3.74928	15.8006	1.36997	16.2336	0.820026	0.420031	2.83921	0	1.22003	26.9824	5.65978	6.35888	0.239982	2.71974	5.53944	5.29169	8.07141	0.609981	10.1814	0.840013
GTEX-131XH-0011-R8a-SM-5EGLL	Brain	Normal Tissue	4.02124	7.37071	19.6156	15.9436	9.80728	60.8834	6.62896	23.5057	15.4219	4.59061	12.0076	9.93042	9.73953	5.81086	3.36026	48.3006	0.750008	11.0722	2.26948	4.70011	24.2169	11.1183	0.93003	0.310003	5.69125	8.50806	32.0656	5.81086	7.4117	0.369874	3.47879	0.0199922	0.369874	4.47125	0	27.0198	23.983	8.28112	9.51925	0.0899993	3.05999	43.3502	6.28002	2.38071	0.230006	22.284	5.21159
GTEX-13X6I-0011-R10a-SM-5PNWI	Brain	Normal Tissue	4.01011	5.55097	12.7276	17.0762	9.42078	39.6422	7.18904	18.8034	14.5798	5.48974	11.6712	17.7644	20.6051	4.99925	9.11247	20.3355	1.94	7.30965	3.40954	2.21046	17.2427	11.0033	1.81002	0	6.58773	9.7598	38.3981	3.52981	8.66881	0.810015	20.7341	0.289982	0.230006	2.97011	0	4.67087	36.7064	6.09981	8.3503	0.300034	2.49912	5.25877	3.87079	11.9495	0.709989	10.0691	2.49912
GTEX-13CF2-0011-R3b-SM-5LZZ6	Brain	Normal Tissue	3.999	5.75873	13.8508	9.97872	7.87247	34.3671	5.12915	6.65198	11.5825	2.93937	7.92174	21.9772	12.8072	2.9009	2.85105	36.3771	1.15001	5.7388	1.14	1.48003	15.7241	8.03234	1.44995	0.0500127	2.99077	7.29952	39.5324	1.97996	9.25251	0.620015	11.3206	0.230006	0.190047	1.57002	0	1.29998	24.5039	4.54942	6.68897	0.269931	2.23978	2.68043	1.92994	6.0787	0.629995	7.71044	1.48003
GTEX-11GSP-0011-R6b-SM-57WBQ	Brain	Normal Tissue	3.99069	4.86926	14.7936	5.90835	4.61934	29.3838	3.35095	6.76827	6.69825	2.72919	9.04952	4.73937	13.2773	4.85915	4.53054	21.962	0.169992	4.20078	1.69003	1.79004	18.3654	9.34274	0.720014	0.0199922	3.47879	5.73085	19.7246	2.44937	1.58996	0.969971	0.629995	0.0500127	0.0700018	1.29998	0.0199922	4.78891	30.4834	6.10827	6.02834	0.0999701	3.04096	34.7263	2.64901	3.20995	0.800014	4.98886	4.84905
GTEX-13112-0011-R4b-SM-5DUXL	Brain	Normal Tissue	3.99069	4.3309	9.09984	6.43873	6.35007	29.1404	3.23901	3.52004	7.98792	1.97996	5.79075	14.429	6.61977	5.12915	2.32041	18.8165	0.829988	4.44036	1.32999	1.84999	12.7276	6.5786	0.829988	0.0799963	2.29004	3.999	11.6227	1.34997	1.66006	0.760017	13.4068	0.0100027	0.0299911	1.25002	0	0.780003	46.72	4.54942	6.50152	0.169992	2.26948	3.15917	2.3398	4.75913	0.420031	4.76904	2.74057
GTEX-13FLV-0011-R10b-SM-5LZZ2	Brain	Normal Tissue	3.97964	8.80813	18.8556	13.736	10.7173	48.3006	6.31057	13.004	13.8892	3.04096	11.6066	27.1889	19.8343	5.65193	8.47862	35.9759	1.02997	9.11247	2.09989	1.56003	19.8756	13.1856	2.14999	0	4.06046	8.18978	48.6703	2.59988	9.32979	1.29001	14.2699	0.620015	0.340037	2.72919	0	2.80984	27.2078	5.71894	8.40838	0.460052	2.79042	5.21159	3.17014	6.38982	0.999971	8.85098	2.11011
GTEX-14BIN-0011-R10a-SM-5S2UA	Brain	Normal Tissue	3.97964	6.94894	21.886	15.9658	11.9993	51.5526	9.49289	21.1404	15.8006	4.96815	11.2423	28.2847	9.93731	3.27061	2.33008	33.847	1.94	8.68685	0.920017	1.24	12.3281	10.8669	3.99069	0.060002	6.04927	7.64126	54.1907	4.25058	17.532	1.37999	18.0624	0.380036	0.239982	2.68973	0	4.02124	21.7197	3.79111	7.54128	0.460052	1.16997	3.90854	1.02997	10.6506	1.01001	11.7361	0.620015
GTEX-145LU-0011-R10a-SM-5PNWJ	Brain	Normal Tissue	3.97964	5.38047	13.3604	9.61209	8.63881	35.3089	6.01165	14.399	12.6572	3.93028	9.23328	17.3506	11.0339	3.90042	4.4496	25.0362	1.54004	6.95858	1.40004	1.31003	14.0831	10.8594	1.88994	0	4.27126	8.25819	39.505	2.42067	10.4676	1.69003	7.81267	0.179992	0.289982	2.14999	0	2.04953	22.1761	6.31057	6.12948	0.310003	1.77004	5.16841	2.54989	5.87975	0.560011	6.56038	1.57002
GTEX-13JVG-0011-R3b-SM-5LZXF	Brain	Normal Tissue	3.97137	4.72952	12.8072	5.44048	4.10007	30.189	2.94958	3.45955	6.02834	2.28053	6.51958	7.81267	10.0064	3.609	5.77872	41.8445	0.300034	3.80955	1.56003	1.19997	10.5477	4.85915	0.620015	0	1.31997	4.67087	18.3273	0.860009	2.23048	0.449938	2.26948	0.320079	0.380036	0.430072	0	0.620015	25.7579	6.61977	5.35813	0.219982	2.42907	2.9292	3.68997	2.74057	0.330022	4.10007	1.42998
GTEX-13FXS-0011-R1a-SM-5K7U6	Brain	Normal Tissue	3.96037	7.92724	20.9944	10.4097	16.8645	70.5698	5.26972	6.24096	23.3757	7.01185	9.34922	28.1868	6.3281	3.58904	1.88994	77.5461	1.54004	9.97181	1.14	1.17999	19.2252	7.76946	2.08972	0.0299911	2.40061	5.94946	34.0352	4.02124	18.8426	1.05003	10.2593	0	0.130033	1.13	0.0299911	1.38998	56.5704	4.78891	11.219	0.389935	2.49912	2.61979	2.72919	8.40838	1.17999	7.76946	3.90854
GTEX-145LS-0011-R2a-SM-5PNZI	Brain	Normal Tissue	3.96037	6.58773	15.7787	15.7241	4.98886	38.2122	2.99077	14.9379	8.88171	2.6693	11.4468	5.94946	9.57219	9.53246	7.07042	30.6529	0.879991	6.01999	3.27969	2.74057	20.5054	8.39091	0.230006	0	4.30993	4.98886	27.7218	3.46915	3.99069	1.01001	1.90005	0	0.169992	1.72999	0	1.49002	43.5309	6.61977	8.3503	0.259978	3.609	24.1331	4.85915	4.74924	0.340037	7.46844	5.69125
GTEX-QVUS-0011-R8A-SM-3GAD7	Brain	Normal Tissue	3.96037	6.52862	26.4821	23.3595	13.8316	68.1659	9.18222	22.7522	13.4813	4.06046	20.0973	4.90994	12.7629	9.29107	9.47974	56.6096	2.13069	17.2786	4.22121	3.30022	17.2667	16.3806	1.44995	0.40994	11.4072	9.6321	21.8708	19.2652	9.08723	0.879991	5.28069	0.0299911	0.259978	2.66006	0	7.23905	30.7807	9.46005	8.71098	0.15004	3.11998	16.5747	3.45955	8.22961	1.13	25.651	1.61005
GTEX-13O3O-3126-SM-5KM3H	Brain	Normal Tissue	3.96037	6.34127	15.3685	9.53907	8.96833	43.3202	9.06207	11.2501	12.3967	5.03054	8.91873	27.4541	12.9142	4.64826	3.7389	32.1324	1.01001	10.7396	1.17999	1.12001	14.26	16.2111	2.02973	0.0100027	4.85915	5.16125	53.7791	1.75003	8.30987	1.07003	21.3022	0	0.239982	1.51	0	1.48003	23.006	4.06046	6.91051	0.389935	1.8	3.41901	2.59988	7.43744	1.01001	8.71098	0.999971
GTEX-ZUA1-0011-R3a-SM-4YCEE	Brain	Normal Tissue	3.96037	5.05852	11.1338	11.011	9.42732	35.6285	7.03132	12.277	9.06836	4.40968	10.3235	10.747	17.1712	6.13798	3.5593	19.1056	1.17999	5.52793	1.55	1.92006	16.7248	11.2112	2.79042	0.169992	4.96127	7.58847	25.1057	4.4496	7.10974	0.769999	6.46109	0.350111	0.259978	1.57996	0.15004	3.86007	28.3239	5.25148	5.90835	0.250042	2.08972	3.27061	1.84999	5.83104	0.709989	6.72151	1.44995
GTEX-13JUV-3026-SM-5K7WX	Brain	Normal Tissue	3.9494	21.0381	16.0101	13.0311	6.12948	68.0243	6.06187	13.3234	15.3472	4.12859	20.5766	2.75963	4.01011	11.0033	8.42005	26.9637	0.289982	9.23969	3.83872	4.10007	19.4666	37.0644	5.62847	0	50.2472	4.64826	32.311	2.94958	2.40061	10.5185	0.649987	0	0.380036	0.810015	0	4.20952	27.1701	4.95096	13.004	0.0400066	3.33935	6.76827	5.50117	5.32112	3.01995	22.5013	4.7197
GTEX-N7MT-0011-R11A-SM-2I3DZ	Brain	Normal Tissue	3.9494	8.77157	16.1774	12.8161	7.12948	43.4103	9.86866	12.9142	11.0799	4.16886	11.1492	12.4311	20.7916	4.92017	11.6631	24.2505	1.07003	5.71894	3.18998	1.82996	16.3579	9.75304	1.92006	0.0400066	4.10007	6.82008	35.2844	3.36026	9.08094	1.37999	8.46101	0.119993	0.359982	2.13069	0.0400066	3.999	38.1857	6.74953	8.30987	0.310003	3.3301	3.77014	5.18996	9.13144	0.700007	7.13938	1.97996
GTEX-145MG-3026-SM-5RQJA	Brain	Normal Tissue	3.9494	7.86156	17.4834	12.0326	12.8339	50.3518	8.46101	11.7605	15.0209	5.02009	9.38168	34.5104	15.0522	3.99069	2.42907	36.9361	1.57002	9.47974	1.44995	0.920017	15.2941	16.5518	2.74057	0.0100027	4.75913	7.44776	63.4689	1.55	11.1802	0.900001	7.81809	0.350111	0.510002	1.31997	0.0799963	1.49002	23.1981	5.39167	9.84133	0.520016	2.21968	2.79042	2.00039	7.03132	1.14	10.3092	1.02997
GTEX-S7SE-0011-R2A-SM-2XCDC	Brain	Normal Tissue	3.9494	4.74924	15.5292	10.9805	6.67045	46.1727	4.60975	16.69	9.0182	4.96127	14.3393	5.20076	6.85801	10.4025	4.52112	23.1179	0.520016	5.52793	1.29001	4.12002	28.62	8.21252	0.520016	0.269931	5.69915	5.62847	19.9032	4.06892	4.75913	0.979983	2.23048	0	0.300034	6.04927	0	3.04096	47.9337	4.72952	10.4894	0.140023	2.83921	13.5751	5.39167	3.01995	0.15004	18.8295	6.54222
GTEX-N7MT-0011-R10A-SM-2I3E1	Brain	Normal Tissue	3.9412	8.46101	20.9944	15.0522	10.0203	52.4537	10.3021	15.4433	12.0828	3.86007	11.6631	20.8349	17.9128	4.78891	8.11068	25.3681	1.66006	8.3214	2.14999	1.78002	15.8116	11.933	2.0796	0.060002	5.609	6.24962	35.5298	3.7208	7.78024	1.55	23.6856	0.179992	0.239982	3.38129	0	6.77766	42.9613	5.62847	9.88235	0.199963	2.44089	3.35095	4.04081	11.991	0.879991	11.4627	1.84001
GTEX-13RTJ-0011-R8b-SM-5O9DL	Brain	Normal Tissue	3.9412	6.9779	31.7339	13.8989	9.95109	56.8849	6.28874	11.7605	12.1163	3.51029	13.0582	5.16841	11.9495	9.49948	6.58773	43.0508	0.530006	13.3604	2.5393	2.14999	19.1985	13.3882	1.02001	0.060002	7.53083	6.61977	27.8566	8.36188	8.20114	0.640002	5.25877	0.0799963	0.140023	2.03961	0	9.27177	40.9549	7.3605	10.3021	0.340037	2.90896	20.5338	5.47833	5.75075	0.949989	12.6221	3.07915
GTEX-13SLX-0011-R8b-SM-5PNWZ	Brain	Normal Tissue	3.9412	6.28002	20.806	8.62684	6.51055	42.8424	4.92017	8.62684	7.94925	2.53051	9.34274	5.36929	5.94121	5.04101	3.68997	28.1283	0.389935	6.77766	1.19002	2.34955	13.8604	9.22049	0.609981	0.169992	3.20995	3.25929	17.3747	4.41886	4.02124	0.879991	2.93937	0.0299911	0.0999701	1.70002	0	4.06892	47.1429	6.67045	6.76827	0.0400066	2.91906	8.74122	3.56919	2.36919	0.739977	6.62896	2.99908
GTEX-14A5I-2926-SM-5Q5CQ	Brain	Normal Tissue	3.93028	6.72151	15.4647	13.1127	7.13938	38.5314	6.46109	10.3378	11.8917	5.05852	9.29107	24.0829	17.7767	3.43088	3.54945	28.9191	1.31997	7.45809	1.88994	1.19002	15.326	12.4311	2.05951	0.0500127	3.90042	7.01185	61.7333	1.69003	11.5825	1.01001	4.01011	0.259978	0.40994	1.40998	0	1.64995	16.6438	5.42166	5.99916	0.259978	2.3398	2.97011	3.41901	8.66881	0.820026	8.07141	1.14
GTEX-ZDXO-0011-R1a-SM-4WKF4	Brain	Normal Tissue	3.93028	4.89974	12.8072	10.8518	8.37929	35.6038	5.35813	7.3503	12.6835	3.40954	7.81267	14.6507	16.4945	5.79075	3.63916	24.2169	0.640002	5.50117	1.53003	1.70002	17.3026	6.9779	0.769999	0.060002	2.78076	8.69891	30.9733	2.08972	14.6203	0.789973	3.67975	0.0100027	0.060002	1.64995	0.0500127	1.27003	21.9011	5.04101	5.71894	0.289982	2.19062	4.58107	1.92006	4.47125	0.330022	7.80184	2.41062
GTEX-1445S-0011-R3a-SM-5P9HY	Brain	Normal Tissue	3.93028	3.83872	8.83259	3.84938	3.29108	24.9669	2.85897	3.35095	6.72151	1.60003	6.55129	3.87885	18.0249	4.20078	6.01999	17.9252	0.230006	3.83074	2.56052	1.14	13.4627	8.43758	0.0999701	0	1.16003	6.02834	25.7044	0.570015	1.08003	0.230006	2.02973	0.239982	1.44003	0.269931	0.0199922	0.549991	21.962	7.999	5.77872	0.0999701	3.609	2.89086	7.81809	1.97996	0.130033	2.61979	2.42067
GTEX-13JVG-0011-R10b-SM-5KM2P	Brain	Normal Tissue	3.9194	6.12099	9.8892	6.67045	4.81889	33.9645	3.56919	5.90017	6.35888	2.00039	8.13884	6.99243	10.5697	8.03234	5.55867	50.8781	0.269931	3.71049	2.26948	2.03961	11.2814	8.40256	0.500006	0	2.21968	5.39167	19.0263	1.33999	2.13069	0.849982	2.94958	0.49007	0.250042	1.41999	0.0700018	1.88994	33.5434	5.9784	5.09018	0.119993	2.9009	3.5791	4.30993	3.15042	0.190047	5.79075	6.01999
GTEX-Y8DK-0011-R11A-SM-4SOK2	Brain	Normal Tissue	3.90854	19.9032	15.3047	20.9072	9.90292	80.5036	5.21159	19.0659	16.8879	6.09981	23.3272	2.89086	1.17999	14.3293	6.3281	25.8832	0	9.88235	2.45958	3.43088	13.7551	37.8432	14.1516	0.0700018	72.4533	6.81063	38.0273	2.49912	1.57002	17.9128	0.510002	0.599985	0.739977	0.420031	0.340037	1.02997	13.0311	5.69915	14.8039	0	2.04953	11.6712	1.29998	0.869973	1.48003	6.6797	5.55867
GTEX-X4EP-3026-SM-3P5YP	Brain	Normal Tissue	3.90042	28.5012	13.6034	9.67225	3.10918	115.599	7.87793	8.21252	23.6856	7.94925	8.85098	1.55	1.37999	16.4716	6.35007	60.9256	0.060002	10.5185	4.02124	1.19002	14.429	67.5544	4.20952	0.0199922	34.9194	7.93823	46.2368	2.33008	1.71994	7.22902	0.380036	0.130033	0.670007	0.300034	0	3.62908	13.5094	5.36929	11.4786	0.0700018	2.8196	8.6628	6.79177	5.50117	7.22902	11.8341	5.96184
GTEX-QMR6-1326-SM-32PLB	Brain	Normal Tissue	3.90042	14.1222	11.6388	13.2497	4.68059	58.4437	6.06187	13.5469	12.243	4.1602	21.5846	1.34997	3.99069	16.8411	5.60123	26.7403	0	6.228	2.42907	2.63071	13.444	33.3579	7.74795	0.0299911	110.736	7.3605	26.5925	1.62002	2.85897	9.61875	0.520016	0	0.750008	0.479964	0	1.69003	17.6173	4.76904	4.84905	0	2.89086	9.9995	3.5593	4.20078	2.59988	9.25892	2.82939
GTEX-13JUV-0011-R9a-SM-5LZX3	Brain	Normal Tissue	3.90042	6.51958	13.9665	12.0493	7.21901	60.9678	3.52004	8.36768	12.1922	2.52001	13.679	3.45955	3.609	8.80203	10.4676	14.0441	0.28007	5.36929	6.82008	2.71974	47.1756	12.7895	0.340037	0.060002	8.82035	4.33992	19.1056	2.36919	2.03961	0.810015	1.78002	0.15004	0.649987	5.92887	0	2.56941	23.6856	7.56222	10.097	0.0799963	3.38129	17.3627	13.6317	7.73185	0.440046	43.2601	5.90017
GTEX-WHSE-0011-R4A-SM-3P5ZN	Brain	Normal Tissue	3.90042	5.22969	13.305	11.431	8.77766	53.8537	7.69976	7.17908	12.3281	6.21075	10.6211	14.015	21.0673	14.3891	18.2512	31.8441	0.520016	11.7687	5.8594	2.49912	24.6915	18.075	0.510002	0.0500127	4.53997	8.03234	37.2705	1.66999	3.83872	0.500006	1.66999	0.0700018	0.230006	0.869973	0.0299911	16.3126	32.99	12.6134	6.34127	0.369874	3.10918	2.91906	15.5507	10.6285	1.04002	10.3522	15.8995
GTEX-X4XX-0011-R5A-SM-46MWN	Brain	Normal Tissue	3.88962	7.37071	12.9501	11.3284	5.97011	39.6696	4.73937	10.3307	10.3378	3.20106	13.822	2.42067	11.011	9.86182	7.32995	16.8762	0.609981	7.12948	4.79889	3.7389	22.4857	13.0764	0.93003	0	6.18926	6.38096	25.6866	1.29001	2.34955	0.679987	0.350111	0.0199922	0.159985	4.96815	0	1.55	28.3632	7.23905	7.7587	0.320079	5.65978	5.28069	10.2593	7.31979	0.449938	9.01195	8.50217
GTEX-13X6I-0011-R3b-SM-5P9HM	Brain	Normal Tissue	3.88962	5.31006	13.6885	11.8095	8.44929	35.951	4.7197	6.73084	9.69238	3.7389	9.22049	14.015	19.3858	3.93028	6.88182	22.3149	0.700007	5.21159	2.26006	1.27003	20.5338	9.61875	1.16997	0.0100027	2.87089	8.20114	35.456	1.79004	6.65198	0.849982	8.03234	0.15004	0.40994	0.879991	0	2.00039	30.8234	6.69825	7.60955	0.199963	2.78076	5.20076	4.48056	6.42981	0.579996	6.68897	2.91906
GTEX-13X6J-0011-R8b-SM-5PNUA	Brain	Normal Tissue	3.88962	4.96815	11.3914	8.20114	5.25877	28.3632	4.37011	6.01999	7.6201	2.05951	7.08023	4.95096	9.80048	5.22969	3.17014	16.3806	0.340037	4.7197	1.14	2.64901	15.1464	6.13798	1.57996	0.060002	6.88182	4.48056	17.3266	4.96815	3.9194	0.890002	2.59988	0	0.0299911	1.42998	0	3.54945	32.6714	5.47833	4.82892	0.169992	2.06953	9.08094	2.33008	4.02962	0.269931	9.06207	2.76922
GTEX-ZAB4-0011-R2a-SM-4RGNP	Brain	Normal Tissue	3.87885	6.50152	14.3194	11.6308	7.45809	61.5624	5.39167	12.5263	10.5404	3.6594	14.409	5.16125	10.7694	10.9805	6.90093	28.0115	0.389935	4.18044	2.68973	5.69125	41.8155	10.3737	0.28007	0	6.99243	6.24096	23.8504	2.04953	5.5088	0.979983	1.49002	0.0899993	0.0100027	3.63916	0	1.86999	23.9166	5.81086	8.77157	0.0299911	2.8196	9.82089	14.1027	5.92887	0.320079	12.3709	10.1884
GTEX-UTHO-0011-R3A-SM-3GIK8	Brain	Normal Tissue	3.87079	4.69034	10.1321	15.735	5.05151	29.1404	4.14868	9.78012	8.9002	2.63071	9.09984	10.4676	9.34274	6.89137	4.79889	14.3492	1.02001	3.83074	2.83921	2.58012	15.1779	12.71	2.29958	0.0700018	3.71049	8.11068	25.2278	2.13069	8.49039	1.24	11.1183	0.190047	0.310003	1.82996	0	7.08023	27.435	5.48974	4.40051	0	1.60003	2.49912	3.6594	5.96184	0.549991	7.28941	2.76922
GTEX-N7MT-0011-R3a-SM-2I3GC	Brain	Normal Tissue	3.86007	5.75873	12.0326	7.93823	5.45181	57.3203	4.78891	7.05084	8.6628	2.58012	10.8518	3.799	9.47974	8.47862	8.06023	16.1215	0.54	3.999	2.14999	6.18926	27.9146	9.93731	0.54	0.0500127	6.90093	3.80955	20.7628	1.01001	1.84001	0.340037	4.84905	0.0199922	0.199963	3.5791	0	3.47879	25.4209	4.16886	6.38982	0.15004	4.1602	2.56941	16.5288	4.14868	0.359982	10.6876	7.32995
GTEX-RU72-0011-R10A-SM-2TF6D	Brain	Normal Tissue	3.86007	2.82939	6.02834	4.70011	1.86999	10.5404	2.28053	3.32088	4.57155	1.77004	3.4001	5.45181	7.40144	2.80011	2.29958	10.3522	0.460052	2.9009	1.62002	1.09004	7.78024	5.90017	0.999971	0	1.94998	3.04096	14.3492	0.769999	2.21046	0.359982	2.56941	0	0.28007	0.369874	0	1.25002	12.4311	3.78061	3.07915	0	1.12001	2.54989	2.09989	3.30939	1.09999	2.63985	1.55
GTEX-13QIC-2926-SM-5J2NF	Brain	Normal Tissue	3.84938	6.84851	13.6412	9.34274	11.9164	45.2852	6.72151	9.8277	13.8124	4.82892	8.74728	27.818	15.3047	3.32088	3.44041	36.7319	1.54004	8.25247	2.09989	1.14	18.1126	13.7933	2.63071	0	5.3285	6.51958	70.3257	1.64003	8.66881	0.629995	5.44048	0.400091	0.460052	1.54004	0.0299911	1.47	25.0015	4.25058	9.27177	0.670007	3.32088	2.56941	2.79042	7.44776	0.700007	8.86326	1.16003
GTEX-11UD1-0011-R3a-SM-5BC6S	Brain	Normal Tissue	3.83872	3.52981	8.49039	7.09989	3.799	22.4234	5.13983	5.62067	6.69825	2.87089	7.05084	5.97011	21.8102	3.83074	3.7208	22.1147	0.369874	3.2211	1.70995	1.84999	12.5872	6.3281	0.250042	0.0199922	1.64003	9.29751	18.8949	0.879991	2.76922	0.300034	1.22003	0.060002	0.810015	0.670007	0	0.470066	21.4951	6.74017	4.73937	0.0799963	3.07062	4.10861	3.62908	1.88994	0.520016	2.40061	1.60003
GTEX-13SLX-0011-R10a-SM-5P9HV	Brain	Normal Tissue	3.83074	7.44776	23.2303	16.3352	14.459	65.208	7.98792	19.8894	16.8411	4.18044	10.0064	39.9179	9.93731	3.29108	2.80011	35.2844	1.62002	11.4866	0.720014	0.810015	11.6308	15.2306	2.87089	0.0100027	5.21159	4.99925	53.6302	3.2211	11.7605	1.24	26.574	0.110028	0.259978	2.45958	0.0199922	4.16886	37.3222	2.95983	6.69825	0.269931	1.02001	4.60017	0.810015	8.86326	1.41999	13.1491	0.549991
GTEX-13N2G-0011-R2a-SM-5MR4Q	Brain	Normal Tissue	3.82013	6.12948	17.3747	10.5697	6.228	45.2225	3.27061	10.4604	9.36219	2.80011	10.3593	3.999	10.2807	6.13798	3.90042	26.3905	0.570015	6.92009	2.68973	2.09989	24.589	10.5697	0.0799963	0.0199922	3.27061	4.28907	27.0198	1.44995	2.5393	0.969971	4.8794	0	0.250042	2.28053	0	1.33999	31.8883	5.45181	10.2026	0.110028	4.33992	14.3492	8.22961	4.27126	0.250042	11.1724	6.04927
GTEX-11ONC-0011-R8b-SM-5NQ87	Brain	Normal Tissue	3.82013	5.53944	26.6109	7.7587	9.55231	43.9554	4.6386	8.1671	9.08094	2.23048	10.8518	3.61903	5.75075	5.7388	5.22969	26.8518	0.250042	9.31041	2.25068	1.99001	15.9879	13.8412	0.709989	0.0799963	5.00966	5.50117	20.0139	3.2211	4.23	1.08003	2.21968	0.0299911	0.350111	2.01012	0	8.07141	41.383	6.12099	7.87247	0.159985	2.61979	17.6539	2.21046	3.05999	1.09999	6.12948	3.23901
GTEX-13VXU-0011-R4b-SM-5O9CI	Brain	Normal Tissue	3.82013	4.77896	20.6051	10.9881	8.9311	35.1136	4.57155	6.56949	7.71044	3.56919	6.60144	24.5549	13.2222	4.79889	3.40954	19.8206	0.500006	5.05151	1.47	1.81996	15.9879	10.8068	0.820026	0.0400066	3.80955	8.78983	25.2278	1.61005	2.87089	0.739977	1.84001	0.060002	0.060002	1.29998	0	1.02997	22.4079	6.82954	5.81086	0.570015	2.34955	1.37999	1.94998	5.20076	0.69002	4.92017	2.56941
GTEX-11ZTS-0011-R2b-SM-5BC75	Brain	Normal Tissue	3.82013	3.35095	6.73084	6.82954	3.87885	21.7951	3.25026	7.43744	6.43873	2.5393	8.11068	3.80955	6.74017	10.1602	5.18996	13.6696	0.289982	3.23901	2.79042	4.28015	20.5481	8.88171	0.209954	0.0100027	5.75075	4.59061	14.2798	1.47	1.40998	0.679987	0.140023	0	0.140023	2.58012	0.0299911	2.33008	29.3025	5.41039	6.06187	0.179992	2.9009	36.5794	4.66116	3.41901	0.190047	5.89199	8.1671
GTEX-QVJO-0011-R1A-SM-2S1QI	Brain	Normal Tissue	3.80955	7.16913	16.8645	16.7016	8.17843	35.7522	5.5088	8.80203	10.5331	7.05084	12.2685	11.4072	32.7848	7.29952	6.31057	23.4894	1.36003	5.67943	4.60017	2.97011	25.8832	12.8695	0.93003	0.0299911	5.65193	10.9881	29.939	4.22121	11.6388	0.629995	4.4496	0	0.289982	1.17999	0	2.01012	34.6542	7.88886	6.84851	0	3.82013	3.62908	6.15076	6.92969	0.620015	6.76827	6.48802
GTEX-13SLX-0011-R2b-SM-5S2VP	Brain	Normal Tissue	3.80955	4.30993	12.968	13.1218	4.8794	36.4529	3.36026	11.4706	6.77766	1.86999	8.20114	4.14868	6.4209	6.38982	5.15053	23.1339	0.729978	5.42166	2.05951	3.30939	13.0582	10.8218	0.269931	0.0100027	3.52004	4.16886	17.1474	2.85897	3.07915	0.900001	1.44003	0.0199922	0.130033	2.38071	0	1.22003	40.1677	6.15076	6.6106	0.060002	2.42067	9.34274	3.23004	2.53051	0.40994	5.42166	3.17014
GTEX-Q2AG-2926-SM-2HMJ3	Brain	Normal Tissue	3.799	9.29751	18.9868	12.968	10.8594	51.4098	6.68897	10.3378	17.5929	5.73085	10.0691	39.2049	9.29107	3.83074	2.82939	32.3783	1.12001	10.7918	1.58996	1.08003	20.223	19.0131	2.75963	0.300034	4.64826	5.48974	68.8784	1.56003	9.51925	0.869973	12.0493	0.289982	0.300034	1.90996	0.0500127	2.63985	20.4061	4.08022	8.83259	0.609981	2.21046	3.44997	3.58904	8.49039	1.29001	13.3697	1.75003
GTEX-13OVJ-0011-R1b-SM-5L3I6	Brain	Normal Tissue	3.799	5.73085	15.7897	9.32979	6.86752	43.5007	4.94067	4.27126	8.85098	4.25943	11.1492	7.92724	21.6146	9.61209	17.1831	44.1998	0.500006	6.96823	6.46109	2.01012	20.195	13.7551	0.969971	0	2.5393	7.88886	20.648	3.7208	8.24103	1.22997	3.82013	0	0.110028	1.14	0	6.31057	48.1335	9.23328	5.96184	0.159985	3.66956	3.84938	9.59212	5.99084	0.510002	9.13777	7.98792
GTEX-WL46-0011-R9A-SM-3MJFP	Brain	Normal Tissue	3.799	3.88962	9.25251	11.2658	6.30183	50.0734	3.17894	10.5404	11.4866	3.32088	14.6609	0.949989	5.21882	13.9471	6.16784	7.82893	0.159985	2.64901	2.82939	7.599	68.0715	10.1391	0.0500127	0.0500127	11.4468	4.09155	13.3975	1.05003	0.739977	1.05998	0.0999701	0.0199922	0.060002	6.12948	0.0199922	0.54	19.6428	3.00949	11.3835	0.0299911	3.20106	4.96127	8.46688	4.02962	0.640002	27.9533	10.8971
GTEX-QDT8-2926-SM-32PKC	Brain	Normal Tissue	3.79111	6.7122	14.6102	12.5263	7.06062	41.4979	5.53944	10.0621	12.3281	5.31006	11.9744	21.8254	31.4275	7.58847	3.73113	34.7504	1.16997	5.65978	2.23048	1.88	19.4396	14.7936	2.13958	0	6.4209	7.32995	34.272	1.36997	6.15076	0.449938	17.0407	0.060002	0.389935	3.36026	0	2.32041	28.3829	3.23004	5.16841	0.330022	2.79042	3.67975	3.90042	8.44929	0.729978	9.7598	1.41999
GTEX-14BIL-0011-R9a-SM-5SI7A	Brain	Normal Tissue	3.78061	6.24962	14.2205	12.2515	6.72151	48.2337	10.7769	8.25819	11.1183	3.79111	17.0171	2.95983	9.32979	15.2941	15.8555	28.0115	0.259978	4.25943	9.51266	5.65978	57.6391	12.3367	0.140023	0.0100027	10.0203	6.4209	22.5013	0.350111	1.24	1.70002	0.130033	0.269931	0.0799963	5.50117	0	10.3378	35.5298	5.57797	13.3511	0.230006	3.83074	25.8294	21.4951	5.67156	0.620015	60.2536	14.1811
GTEX-13OW6-0011-R2a-SM-5L3HG	Brain	Normal Tissue	3.78061	4.44036	20.2792	13.6412	8.54945	47.2411	2.91906	16.2111	9.59877	3.17894	9.97181	5.29903	8.91873	6.42981	4.04081	33.4505	1.26003	10.7619	1.81996	2.68043	21.258	10.9881	0.0999701	0.0700018	5.12915	6.30183	25.58	3.99069	3.52004	1.37999	2.11011	0	0.0299911	2.58012	0	1.67998	33.8236	6.4209	10.9881	0.110028	2.53051	30.2309	3.54945	3.10918	0.460052	7.27931	5.48974
GTEX-1399T-3026-SM-5KLZC	Brain	Normal Tissue	3.77014	7.30965	17.195	9.63878	10.09	42.2525	6.93931	11.2814	12.277	4.93041	10.0412	25.3681	13.1309	3.3301	2.75963	27.2078	0.99003	7.29952	2.00039	0.869973	17.6173	16.5862	2.32041	0	4.18914	5.94121	52.0553	1.99001	8.96211	0.629995	3.99069	0.449938	0.380036	1.28003	0	1.78002	19.6564	4.57155	8.99947	0.350111	2.85105	3.27061	2.38071	6.60144	0.649987	6.75889	1.38998
GTEX-NL4W-0011-R10A-SM-2I3DY	Brain	Normal Tissue	3.77014	5.97011	12.6484	12.4743	7.48918	36.2513	5.79075	7.18904	9.36219	3.30022	10.4821	11.991	13.87	3.78061	6.67045	17.1236	0.589988	6.24096	3.47879	1.22003	15.7787	10.2878	1.34997	0	3.36026	7.81809	51.9832	1.29001	9.69238	0.549991	2.58909	0.470066	2.71033	1.29998	0	3.74928	29.9805	7.22902	6.19785	0.0899993	3.23004	3.39068	4.74924	8.25247	0.69002	6.31057	7.94925
GTEX-N7MT-1226-SM-26GMC	Brain	Normal Tissue	3.7597	20.3073	12.3709	10.7918	4.39137	46.3973	2.87089	6.12948	12.3196	2.52001	15.1779	1.40998	2.75008	7.01185	4.09155	20.5054	0	5.00966	3.07062	3.68997	9.67895	27.0761	7.87793	0.15004	35.9012	4.44036	23.9498	1.42998	1.81002	15.4219	0.300034	0	0.119993	0.179992	0	4.06046	9.2782	3.44997	18.5445	0.0999701	2.99908	7.60955	2.39064	1.92994	3.47879	7.98792	4.81889
GTEX-ZUA1-0011-R1a-SM-4YCE2	Brain	Normal Tissue	3.7597	4.33992	9.61875	7.28941	7.05084	30.802	3.59901	7.40144	8.06023	3.23901	9.04324	6.72151	13.1582	8.85098	3.88962	20.0834	0.449938	4.25943	2.28053	2.66006	18.4932	9.25251	0.729978	0.060002	3.59901	6.07028	15.5184	3.53962	4.95096	0.869973	1.81996	0.0199922	0.0999701	2.0199	0	2.00039	33.9645	5.13983	5.21882	0.169992	2.98042	3.61903	3.39068	3.30939	0.350111	5.04101	3.97964
GTEX-13QIC-0011-R4a-SM-5PNX8	Brain	Normal Tissue	3.74928	6.35007	8.16144	4.67087	6.35007	29.2011	3.9494	5.04101	5.67943	2.29004	8.11068	7.28941	15.9658	2.44089	2.45958	19.9861	0.159985	3.79111	1.19997	1.51998	10.3307	7.03132	0.320079	0.0299911	2.50954	5.16841	15.648	1.42998	1.16997	0.470066	0.389935	0.0100027	0.159985	0.640002	0	2.54989	45.2225	4.98886	6.01165	0.239982	3.4001	1.90005	4.60017	2.49912	0.65999	3.23004	4.60017
GTEX-ZVT3-0011-R10b-SM-57WB6	Brain	Normal Tissue	3.74928	5.73085	11.0339	11.352	7.22902	35.5052	6.94894	11.6388	10.6506	2.72919	8.12193	18.7254	16.6092	3.53962	3.13082	25.7222	1.57002	6.72151	1.13	1.16003	12.9411	10.9122	3.04096	0.0299911	4.60975	6.9779	43.3502	1.57996	13.2589	0.599985	4.28015	0.199963	0.250042	1.14	0	1.13	23.2142	4.57155	6.77766	0.140023	1.72999	2.19062	1.44003	7.79103	1.11003	5.62067	0.959994
GTEX-13SLX-0011-R4a-SM-5O9BJ	Brain	Normal Tissue	3.7389	3.78061	10.1321	5.77071	4.28907	25.8832	3.7389	4.14868	5.28069	2.05951	5.79075	14.0831	9.46005	3.04096	2.80011	15.6155	0.259978	2.6693	0.750008	1.64995	13.1582	4.99925	0.259978	0.0299911	1.84001	4.39137	15.6263	1.75003	2.16946	0.449938	0.380036	0	0.0400066	0.969971	0	0.330022	28.9592	5.92887	4.04922	0.159985	2.28053	2.14999	2.16045	2.13069	0.209954	4.22121	3.29108
GTEX-1192X-3226-SM-5987D	Brain	Normal Tissue	3.73113	17.0525	14.3791	14.1516	9.11879	82.8243	3.07915	11.7687	15.0627	6.0787	15.4862	1.41999	1.19002	8.9373	6.35888	26.4821	0.0899993	10.2309	2.85105	1.41999	13.0131	36.5288	4.55889	0.0199922	49.1449	4.85915	36.8594	1.27003	1.41999	9.1695	1.64995	0	0.599985	0.530006	0.0500127	1.79004	18.8949	4.09155	14.8244	0.130033	2.49047	12.4484	3.64926	1.53003	2.50954	10.9805	6.18926
GTEX-13OW7-2926-SM-5MR3Z	Brain	Normal Tissue	3.7208	19.5341	18.7904	7.72114	7.69976	84.4475	2.12038	7.40144	13.5001	4.94067	17.8385	1.79004	1.64003	7.48918	3.6594	30.3148	0.0899993	11.352	1.70002	1.97996	11.5424	28.4814	4.48989	0.0100027	47.5697	3.32088	34.1771	0.700007	1.02001	11.7279	0.430072	0	0.479964	0.40994	0	1.16003	10.0481	3.40954	11.9827	0.0500127	2.49047	6.65198	1.96996	1.63005	3.00949	5.79075	4.48989
GTEX-13FHP-3026-SM-5IJBS	Brain	Normal Tissue	3.7208	6.75889	13.8989	12.0912	8.88787	48.0668	5.8716	11.0799	13.1491	5.26972	10.9273	28.1283	9.04952	6.39868	2.52001	24.2841	1.34997	7.98792	1.48003	1.88	21.3466	16.748	2.01012	0.0500127	5.0796	5.29169	38.3449	2.06953	7.3503	0.920017	16.97	0.140023	0.310003	2.89086	0.0299911	2.75008	22.7365	3.9412	5.90835	0.239982	1.73998	3.7389	4.49923	7.65187	1.69003	9.95109	2.59988
GTEX-RU72-3026-SM-5SI7Y	Brain	Normal Tissue	3.7208	6.13798	15.6372	10.7918	7.93823	35.7274	6.30183	9.04324	11.6308	4.1602	8.72911	20.0834	13.444	3.64926	3.15917	32.1546	1.46004	7.69976	1.56003	0.969971	15.1569	13.4813	2.52001	0.0100027	3.78061	8.0101	60.9678	1.51998	10.09	1.8	5.1114	0.110028	0.259978	1.31003	0.0299911	0.800014	19.8343	6.82008	7.26922	0.250042	2.29004	5.67156	3.6594	7.37071	1.38998	7.6678	1.61005
GTEX-13SLW-0011-R4b-SM-5S2W2	Brain	Normal Tissue	3.7208	3.97137	6.95858	5.04101	4.57155	21.4504	2.89086	4.4496	5.609	2.00039	7.11961	4.57155	13.2773	3.9194	5.21159	16.2561	0.300034	3.10057	3.04096	1.70995	10.4967	7.16913	0.259978	0.0100027	2.58012	5.41039	15.8445	0.900001	1.01001	0.560011	0.829988	0	0.110028	0.629995	0	1.07003	25.5623	6.62896	4.96127	0.230006	3.45955	2.68043	4.96815	3.41901	0.40994	3.93028	4.66116
GTEX-13OVL-0011-R8a-SM-5L3HH	Brain	Normal Tissue	3.7208	3.25026	9.95799	6.76827	6.68897	23.522	4.84905	5.50117	6.52862	2.16946	6.43873	5.42166	5.67156	3.52004	2.36919	13.1673	0.510002	4.80888	0.99003	2.36919	11.3363	6.04089	0.729978	0.119993	3.17014	4.09155	13.5001	3.64926	4.14868	1.31997	1.22997	0	0.060002	1.19997	0	2.12038	29.9597	4.95096	5.52793	0.15004	1.51998	12.3196	1.54004	2.26006	0.40994	6.19785	2.16045
GTEX-1192X-3126-SM-5N9BY	Brain	Normal Tissue	3.71049	8.85098	20.9653	13.305	13.0673	65.0726	7.07042	12.3795	16.6323	4.89974	13.0764	28.9191	17.8014	7.45809	7.43229	33.847	1.42998	9.77334	3.38129	1.97996	24.9669	23.6528	2.49047	0.0700018	6.21937	7.4788	79.7815	1.21	9.59877	0.679987	11.7523	0.130033	0.169992	2.95983	0.0400066	1.78002	27.2833	5.45181	10.4025	0.520016	3.609	3.9194	9.71256	10.9577	0.920017	12.9321	3.86007
GTEX-12WSC-3026-SM-5GCNF	Brain	Normal Tissue	3.71049	8.3503	14.7118	12.977	11.1029	51.8033	6.56949	12.2091	17.0762	6.13798	9.95109	42.048	11.2423	3.17014	3.0494	32.2887	1.66999	11.2579	1.11003	0.869973	17.703	17.088	2.9009	0.060002	5.28069	5.73085	75.1646	2.16045	14.6304	1.24	6.88182	0.190047	0.179992	1.72999	0	1.70995	16.1662	3.54945	8.09944	0.530006	1.58996	3.04096	1.51	9.71929	1.08003	12.26	0.760017
GTEX-139UC-3126-SM-5J1OY	Brain	Normal Tissue	3.71049	8.29261	20.806	11.2579	10.3522	45.1285	5.52027	9.13144	14.1027	3.20106	8.28112	38.1857	10.4967	3.11998	2.68043	35.8515	1.08003	8.12756	1.15001	0.860009	15.5939	14.6711	2.19976	0	3.27969	5.25148	55.4446	1.08003	9.13144	0.54	14.8039	0.119993	0.190047	1.33999	0.0299911	1.77004	22.1301	3.52004	7.14928	0.670007	1.36997	2.09989	2.09989	9.31041	0.99003	9.46661	0.860009
GTEX-13N2G-0011-R4b-SM-5MR54	Brain	Normal Tissue	3.71049	6.81063	22.9264	13.8892	11.8834	50.702	7.45809	8.3214	11.0722	3.61903	14.4891	15.6047	23.7678	6.55129	6.55129	31.8883	0.760017	10.8293	4.04081	2.95983	24.6231	14.2205	0.99003	0.0100027	5.45937	8.75942	38.2918	2.44937	3.13082	1.17999	20.3073	0.0199922	0.15004	1.37999	0	3.67975	37.7908	7.02157	9.20134	1.21	4.04922	4.16886	7.92174	11.8341	0.670007	8.83872	8.6508
GTEX-X585-0011-R2B-SM-46MVF	Brain	Normal Tissue	3.70022	8.53169	29.8768	16.69	12.1584	63.999	4.72952	25.2628	12.7452	3.10918	16.5747	9.53907	8.88171	10.083	7.8398	36.0258	1.19002	10.9197	6.18068	3.17014	22.9741	19.1852	0.500006	0.0299911	8.37929	7.44776	37.1158	3.9194	4.18914	1.82996	4.8794	0.0199922	0.199963	3.52004	0	2.03961	44.3532	8.36188	10.7173	0.0500127	3.9412	12.9501	7.60955	9.49289	0.750008	8.24103	7.6678
GTEX-12ZZX-0011-R8a-SM-5DUW8	Brain	Normal Tissue	3.70022	7.00213	31.822	13.6506	12.9232	53.2597	7.46844	13.6601	12.9321	6.16784	14.845	5.89199	9.46005	7.76946	3.79111	49.4182	0.840013	12.71	1.81002	2.42067	20.7772	15.8116	1.40004	0.269931	8.17843	7.10974	28.5803	5.69915	7.4117	0.959994	7.50997	0.140023	0.369874	2.95983	0.0400066	10.6802	45.3166	6.91051	9.59212	0.330022	3.13951	21.51	4.18914	5.05852	0.670007	14.1027	5.09018
GTEX-131XW-0011-R9a-SM-5N9EO	Brain	Normal Tissue	3.70022	3.10918	15.0209	8.21252	8.83259	43.3202	3.83074	7.55174	7.98792	2.49912	9.80048	5.05151	5.71894	14.6304	8.25819	8.91255	0.179992	3.4001	2.61979	3.36026	41.383	7.6201	0.199963	0	7.3503	3.38129	10.6432	0.420031	0.449938	0.629995	0.179992	0.140023	0.179992	6.96823	0	2.06953	16.8645	3.2211	11.4468	0.0899993	2.78076	13.7933	14.132	2.76922	0.239982	54.7951	6.31933
GTEX-13FLW-1426-SM-5K7YE	Brain	Normal Tissue	3.68997	6.99243	20.195	13.5751	12.7984	56.1018	5.57025	8.77766	17.8756	7.09005	11.8423	42.7237	12.3795	4.36103	2.25068	30.6529	1.69003	8.77766	1.32999	1.58996	21.5249	20.4061	1.55	0	6.28874	5.38047	38.3183	1.72999	7.12948	1.14	45.0036	0.130033	0.259978	3.27061	0.0799963	3.6594	25.2628	3.38129	7.04107	0.750008	1.90996	4.4496	2.39064	11.4072	0.99003	13.1582	1.37999
GTEX-13OVL-0011-R1a-SM-5L3H5	Brain	Normal Tissue	3.67975	4.94067	10.2593	5.05852	7.29952	28.9191	5.52793	5.77872	8.29836	1.47	9.15045	2.75963	5.67156	6.52862	3.20106	18.3019	0.15004	3.78061	2.44937	3.47879	25.3329	7.98792	0.140023	0	6.38096	3.999	16.1887	0.560011	1.29001	0.570015	0.219982	0.269931	0.209954	2.79042	0.0700018	6.69825	29.5882	3.40954	8.18978	0.219982	3.20106	4.77896	5.96184	2.23978	0.860009	3.97137	9.15679
GTEX-11H98-0011-R8a-SM-5NQ8V	Brain	Normal Tissue	3.67975	4.79889	12.3538	9.40121	4.67087	43.4404	3.7389	7.79103	7.66248	2.59988	11.2035	2.56052	7.04107	13.594	8.28112	13.2865	0.300034	4.04922	2.13069	4.04081	28.0504	9.90979	0.259978	0.110028	6.74017	3.59901	16.9818	2.99908	2.68043	0.65999	0.99003	0.0199922	0.0299911	4.33992	0	0.649987	32.311	5.79075	6.60144	0.0500127	3.10918	3.68997	6.12948	5.09018	0.119993	18.5703	6.12099
GTEX-T2IS-0011-R2A-SM-32QPF	Brain	Normal Tissue	3.67975	4.30098	14.439	10.4386	5.8594	32.2216	3.47879	8.91255	6.95858	2.35935	10.0273	4.77896	6.38096	9.46661	3.58904	13.2039	0.640002	4.20078	2.21046	3.78061	19.1321	9.80728	0.130033	0.159985	6.75889	5.17917	15.2306	3.27969	2.56052	1.02001	0.849982	0.0100027	0.060002	2.42907	0	1.69003	38.5849	6.47005	7.4117	0.0199922	3.15042	18.3654	3.03043	5.0796	0.40994	4.62896	5.35071
GTEX-XOTO-2926-SM-4B65G	Brain	Normal Tissue	3.66956	15.4754	15.3685	7.63068	7.50997	74.2326	2.97011	10.2735	10.9577	3.71049	17.8137	1.44995	1.77004	7.78024	4.92017	35.777	0.0199922	9.71256	1.66006	2.18002	10.1814	31.3187	4.96127	0	50.3169	3.07062	25.0362	1.02997	1.36003	9.27177	0.700007	0.110028	0.879991	0.369874	0	1.17999	13.305	2.98042	16.2787	0.0700018	2.63071	14.3791	2.09989	1.33999	2.63071	10.7024	3.13951
GTEX-147GR-0011-R9a-SM-5S2UY	Brain	Normal Tissue	3.66956	4.99925	18.6218	10.1391	8.29836	61.8618	4.52112	8.33873	11.1569	3.97137	13.6885	2.68973	4.88956	10.577	5.28069	17.7767	0.219982	2.99908	3.30022	5.60123	51.1255	9.25251	0.0700018	0	11.5665	5.55867	17.9377	0.670007	0.739977	0.879991	0.199963	0.060002	0.110028	5.57797	0	2.08972	19.4127	3.78061	11.2658	0.560011	3.97137	15.3898	11.423	4.55889	0.389935	47.9337	10.6432
GTEX-YFC4-0011-R6b-SM-4V6E1	Brain	Normal Tissue	3.6594	5.12915	13.8316	10.2026	5.69915	38.3449	3.87079	9.6321	8.11068	2.61072	9.86866	3.83074	8.66881	8.91255	5.35813	21.8708	0.340037	4.6386	2.23048	4.62896	26.7774	7.999	0.69002	0.15004	6.35007	5.02009	22.0688	3.84938	2.58012	1.16003	1.44003	0.0100027	0.0899993	3.44041	0.0299911	5.39915	37.2188	4.3309	6.07028	0.0999701	3.13082	12.243	5.67943	2.94958	0.219982	9.57883	7.60955
GTEX-12WSH-0011-R1a-SM-5GU5V	Brain	Normal Tissue	3.6594	3.6594	10.6802	9.6991	6.9779	49.831	3.2211	6.24962	8.26965	2.71033	6.85801	10.3522	8.36768	4.53054	3.07062	20.0834	1.09004	3.39068	1.63005	2.35935	10.0203	6.24096	1.19997	0.119993	2.5393	4.77896	18.1881	2.0199	4.75913	1.14	11.1338	0	0.0400066	1.71994	0	0.959994	55.4061	5.41039	5.05852	0.140023	1.92006	5.55097	3.83872	4.31891	0.119993	6.9779	2.52001
GTEX-13QJC-0011-R8b-SM-5S2U6	Brain	Normal Tissue	3.6594	2.59988	5.35071	4.20952	3.45955	18.4164	2.88086	3.2211	4.68059	0.879991	4.7197	2.13069	8.6628	3.11998	3.29108	9.11247	0.219982	3.15042	1.58996	1.84001	7.57796	4.96127	0.510002	0	4.02962	2.16946	10.3378	1.79004	1.13	0.49007	1.88994	0	0.060002	0.65999	0	3.15917	25.2628	5.65193	3.52981	0.239982	1.96001	4.86926	6.28874	1.96001	0.570015	3.9194	1.13
GTEX-ZAB4-2926-SM-57WCV	Brain	Normal Tissue	3.64926	19.6837	16.8996	11.9827	6.65198	73.5157	6.61977	10.4531	15.3792	5.04101	15.8555	1.32999	2.41062	8.43758	4.53997	37.6339	0.0700018	8.22961	2.52001	2.3398	15.115	40.1399	5.02009	0	45.4109	5.64019	33.8001	2.35935	1.82996	9.2782	0.670007	0.0999701	0.800014	0.440046	0	2.12038	16.6207	4.5086	10.5404	0.0299911	3.66956	9.65884	5.25148	3.30022	2.44937	16.155	5.47833
GTEX-144GL-0011-R1a-SM-5PNZ5	Brain	Normal Tissue	3.64926	3.56919	18.0624	11.5025	12.0577	59.5891	4.74924	4.76904	18.3273	4.83898	7.02157	24.6061	10.3235	3.00949	2.23048	63.999	2.6693	4.89974	0.65999	1.42998	7.44776	6.4209	2.6693	0	1.15001	7.81809	17.0407	4.66116	20.2371	1.02997	9.9995	0.0700018	0.0999701	0.810015	0.0199922	0.769999	50.3518	4.43113	5.24057	0.269931	2.48013	2.75963	1.08003	5.57025	0.209954	6.07028	1.90005
GTEX-WHSE-0011-R11A-SM-3P5YY	Brain	Normal Tissue	3.62908	13.6317	11.6712	10.238	8.80203	68.6401	2.49047	8.96211	14.5697	4.58107	15.6047	1.31997	1.01001	12.1668	7.6201	28.2651	0.0500127	11.2658	2.23048	1.90005	14.6304	32.9215	4.98886	0.0199922	49.2472	4.96815	39.1506	2.13069	1.44003	11.4627	0.199963	0.0799963	0.359982	0.289982	0	2.19976	11.7687	3.83872	15.5723	0.0400066	1.84001	10.7694	3.99069	1.29001	2.29004	5.24057	4.48989
GTEX-13OVJ-0011-R4b-SM-5P9H5	Brain	Normal Tissue	3.62908	6.85801	13.4254	7.16913	5.04101	37.4258	6.04089	5.97011	7.45809	4.04922	13.1309	3.27969	45.4739	8.06023	18.4037	29.5677	0.179992	5.8594	5.65978	1.94998	18.8949	13.8316	0.28007	0.0199922	3.00949	10.1673	18.2007	0.69002	0.969971	0.620015	0.979983	0	0.0799963	0.860009	0	7.7587	27.7602	10.1673	5.47074	0.0700018	4.6386	2.05951	9.27177	5.52793	0.840013	7.22902	6.21075
GTEX-13X6I-0011-R1b-SM-5PNZC	Brain	Normal Tissue	3.62908	5.21159	12.7188	10.09	8.40256	36.9361	3.30022	6.16784	12.2685	5.50117	8.78983	10.3235	7.81267	4.43113	6.63816	28.4223	1.56003	6.68897	2.98042	2.56941	16.4945	7.00213	0.860009	0	3.2211	5.02009	20.806	2.50954	9.13777	0.769999	3.52004	0	0.130033	0.670007	0	0.549991	41.5842	6.47903	12.4139	0.289982	2.82939	4.62896	5.26972	11.5825	0.750008	5.65978	3.83872
GTEX-WHSE-0011-R2A-SM-3P5ZL	Brain	Normal Tissue	3.62908	4.57155	17.435	14.5394	6.92009	62.0766	3.53962	15.3898	13.1218	4.23881	11.4866	3.79111	5.39915	15.3047	21.3614	27.397	0.949989	11.7523	4.25058	3.52004	34.7986	21.2285	0.340037	0.0500127	5.75075	4.86926	24.3178	3.93028	4.30993	0.979983	3.20106	0.0299911	0.54	2.71033	0	4.28015	33.5667	11.0799	6.45213	0.0500127	2.12038	7.92174	8.74122	3.15042	0.440046	18.8818	5.9784
GTEX-WVLH-2926-SM-3MJG5	Brain	Normal Tissue	3.61903	22.5638	19.0924	13.2314	9.22049	88.2169	4.95096	15.5831	17.7275	3.61903	17.435	3.36026	2.29958	9.8277	4.12002	30.4201	0.0500127	11.1802	2.44089	3.07062	17.435	39.2593	5.52027	0	59.4653	4.45886	41.5266	1.73998	1.58996	9.53907	0.750008	0	0.28007	0.65999	0.0700018	1.19997	19.3858	3.43088	12.6835	0	3.87079	7.27931	3.15042	2.59988	0.579996	16.5288	10.0691
GTEX-13IVO-2926-SM-5L3CZ	Brain	Normal Tissue	3.61903	5.77071	6.3677	6.92009	3.86007	45.8538	4.62896	4.88956	8.57913	2.98042	8.29261	12.0912	13.3234	4.04922	7.29952	33.2655	0.760017	7.7587	3.56919	1.51998	10.9805	8.24103	1.27003	0.0100027	1.70995	7.8398	47.7679	0.820026	3.61903	0.579996	3.40954	0.510002	2.40061	1.31003	0.0400066	0.549991	22.4545	9.23969	5.13983	0.0799963	3.41901	2.88086	6.48802	6.5786	0.340037	5.33959	2.02973
GTEX-14BIM-0011-R4b-SM-5S2RK	Brain	Normal Tissue	3.61903	4.94067	14.6812	11.352	5.89199	35.9759	4.04922	5.52793	9.34922	1.34997	9.90979	7.91077	21.1991	3.73113	4.47125	20.6337	0.900001	5.05151	1.47	2.99908	13.3419	8.07701	1.19002	0	4.27126	7.7587	23.3433	7.31979	2.29004	0.340037	3.23004	0.0400066	0.0899993	1.25002	0.0400066	0.599985	27.3022	6.38096	4.06046	0.060002	2.31077	2.06953	3.7597	3.59901	1.05998	11.4468	5.11849
GTEX-ZE9C-0011-R3a-SM-4WKGT	Brain	Normal Tissue	3.609	5.25877	12.0995	8.16144	8.80203	41.6419	3.71049	6.35888	8.12756	1.58996	6.31057	15.7459	10.5917	4.06892	3.40954	23.1339	0.820026	6.28002	1.16003	1.34997	11.0339	7.92724	1.31997	0	2.5393	5.77071	29.1404	1.14	4.40051	0.800014	12.3538	0.119993	0.750008	2.14999	0.0199922	2.52001	32.6487	3.47879	5.83104	0.330022	1.96996	2.56941	2.72919	4.86926	0.369874	5.22969	2.12038
GTEX-N7MT-0011-R2a-SM-2I3GI	Brain	Normal Tissue	3.609	4.70011	10.0481	9.18859	6.51055	47.4379	3.10057	9.0182	8.15013	3.50057	12.0995	0.810015	7.2491	9.38819	11.3206	10.1461	0.130033	4.02962	3.07062	6.86752	27.3022	7.17908	0.179992	0	7.26922	4.47125	16.4147	0.849982	0.979983	0.840013	0.530006	0	0.199963	5.62847	0	1.58996	34.391	4.53054	9.73953	0.179992	3.87885	7.49957	15.8116	3.97137	0.500006	25.7937	7.88886
GTEX-P44H-0011-R10A-SM-2XCEK	Brain	Normal Tissue	3.59901	3.74928	9.51925	14.5294	8.99947	36.0009	8.56131	13.8316	10.2807	3.77014	9.80048	11.7605	31.5147	8.08822	7.97132	20.6766	1.70995	6.43873	2.16045	1.84999	14.5193	9.20134	3.15042	0.0299911	7.38094	11.8341	30.8875	3.50057	13.5751	0.900001	9.27177	0.209954	0.760017	2.41062	0	2.38071	35.5052	5.47833	3.7208	0.28007	2.21046	3.96037	2.56052	6.06187	1.48003	6.0787	0.920017
GTEX-WWYW-0011-R11A-SM-3NB38	Brain	Normal Tissue	3.58904	18.908	12.6923	19.711	5.1114	98.5638	4.34895	18.3273	15.2729	5.85128	14.6	1.48003	2.00039	11.7361	5.83913	29.4859	0.0500127	10.7619	2.29004	3.13082	9.73278	21.1991	6.0787	0.0100027	59.8374	5.44048	45.0973	2.61979	2.04953	14.5495	5.29169	0.0700018	0.700007	0.629995	0.0299911	6.35007	19.2652	3.13082	10.2522	0.0700018	1.63005	8.5376	2.31077	1.57002	2.11011	11.5424	5.16125
GTEX-NPJ8-1526-SM-2D7VU	Brain	Normal Tissue	3.58904	11.219	20.0555	15.5723	7.74795	71.3568	7.64126	9.82089	19.1056	6.228	13.9085	23.4569	14.2205	6.42981	6.94894	24.5209	1.76001	13.2222	4.53997	2.49912	26.2445	20.195	2.68043	0	4.95096	5.90017	96.8705	0.969971	8.07141	0.99003	14.6	0.620015	0.460052	2.71033	0	3.97964	21.5249	4.43113	9.2782	0.0999701	4.40968	3.29108	16.6207	15.3047	1.17999	13.8124	3.78061
GTEX-X4XX-0011-R1B-SM-3P622	Brain	Normal Tissue	3.58904	5.94121	14.845	10.09	6.95858	33.8001	4.60017	7.98792	10.4097	3.47879	9.01195	7.6201	14.2205	4.39137	5.21882	20.6623	0.510002	6.80119	2.79042	1.62002	17.7891	10.8594	0.380036	0.0500127	3.40954	5.47833	39.3138	0.860009	6.82954	0.579996	0.729978	0.0199922	0.0700018	1.64003	0	0.269931	22.2994	7.66248	7.22902	0.28007	3.43088	6.06187	5.87975	5.52027	0.560011	6.55129	5.83913
GTEX-X4XX-0011-R11A-SM-46MWQ	Brain	Normal Tissue	3.5791	21.9011	17.1712	23.9332	8.33295	85.271	7.39118	20.806	22.0229	6.01165	20.8349	1.46004	2.19976	15.1254	8.77766	29.3431	0.0199922	17.2547	3.73113	3.07062	16.2561	34.2482	4.70011	0	86.4613	6.7122	68.7353	1.81002	1.94	20.181	0.28007	0.0899993	1.04002	0.310003	0	1.22003	15.2729	7.06062	19.711	0.0799963	3.4001	11.2035	3.17894	2.29958	1.81002	10.1602	18.3527
GTEX-XLM4-0011-R4B-SM-4AT5C	Brain	Normal Tissue	3.5791	7.71044	18.6218	15.5184	12.1837	54.1156	10.1321	17.8385	13.0764	4.30098	11.9827	22.1608	28.1283	11.011	7.09989	36.9105	1.32999	8.09944	2.25068	3.39068	23.1981	15.4433	1.99001	0	7.14928	9.55231	30.6955	2.78076	4.52112	0.679987	2.28053	0.0199922	0.060002	1.79004	0	1.86003	33.7299	7.14928	9.49289	0.640002	2.48013	2.40061	8.1671	11.1492	0.620015	8.49039	4.6386
GTEX-139T8-0011-R4a-SM-5HL54	Brain	Normal Tissue	3.5791	2.63985	7.10974	4.90994	2.94958	23.3757	2.13069	2.79042	4.86926	1.92006	5.18996	6.93931	9.79369	4.09155	6.42981	10.8971	0.0999701	1.88994	1.22003	1.21	6.4209	4.7197	0.230006	0.0299911	1.34997	4.77896	13.9278	1.51998	1.92006	0.449938	3.13951	0.0100027	0.060002	0.310003	0	0.479964	24.2169	6.3281	3.5593	0.060002	2.25068	2.56052	6.89137	2.0796	0.130033	5.47074	0.769999
GTEX-N7MS-0011-R5a-SM-2HMK8	Brain	Normal Tissue	3.56919	8.1671	14.2699	13.87	7.54128	45.0348	8.72306	21.0089	15.4647	4.23881	13.6412	8.15013	14.5495	10.4025	5.7388	23.6037	1.36997	5.97011	3.53962	3.999	22.284	10.9197	3.52981	0.0299911	6.39868	8.37929	23.8504	4.7197	7.07042	1.15001	0.119993	0.0400066	0.0500127	13.736	0	1.51998	31.232	8.80203	8.07701	0.0799963	2.99908	6.82954	3.9194	17.3988	1.37999	9.93042	4.69034
GTEX-P44G-0011-R2A-SM-2XCD2	Brain	Normal Tissue	3.5593	3.799	12.6134	8.29261	4.85915	54.0032	3.25026	9.84133	9.36868	1.19002	8.99947	3.49087	6.81063	6.56038	6.47005	20.0277	0.449938	4.68059	1.90005	2.83921	22.7365	8.46688	0.549991	0.0999701	3.74928	4.3309	18.0499	2.33008	2.05951	0.999971	2.31077	0	0.060002	3.25026	0.0400066	2.79042	33.9175	5.73085	7.1592	0.060002	2.06953	12.8161	11.3127	1.70002	0.269931	22.0841	5.83104
GTEX-145LS-0011-R4b-SM-5S2UT	Brain	Normal Tissue	3.54945	6.01165	12.0243	9.79369	8.6508	38.2122	4.34895	6.13798	8.37929	2.44937	8.36188	23.5383	16.0323	4.10007	4.58107	25.0883	0.589988	5.8716	1.97996	2.12038	14.6304	9.59877	0.800014	0.0199922	3.04096	5.75075	25.0535	2.28053	2.71033	0.729978	1.09999	0	0.199963	0.800014	0	1.73998	36.1509	6.28002	7.74795	0.460052	3.17014	2.33008	3.30022	4.68059	0.810015	6.34127	3.15917
GTEX-14ABY-0011-R11a-SM-5SI7C	Brain	Normal Tissue	3.53962	21.4355	21.0965	18.1755	12.9411	97.9508	3.07915	19.5748	17.2547	5.39915	21.5996	2.28053	0.879991	11.6388	5.13983	27.1324	0.0100027	10.2096	1.77004	3.32088	12.041	35.1867	4.53054	0	74.5936	6.91051	40.2234	2.49047	1.94	16.0545	0.289982	0.259978	0.93003	0.320079	0	0.999971	14.7731	4.98886	18.2892	0.0299911	1.94	9.8892	1.07003	0.670007	1.29001	7.08023	4.30993
GTEX-13FLV-0011-R8a-SM-5LZZE	Brain	Normal Tissue	3.53962	6.27132	23.0219	11.7036	8.53169	46.5261	4.16886	10.6728	9.90979	3.39068	10.9729	6.6797	8.33295	6.30183	6.28002	31.4275	0.570015	7.94925	2.23048	3.23901	22.2994	8.62087	0.979983	0.0999701	5.18996	5.62067	25.5977	3.66956	4.20952	0.940022	2.75963	0	0.130033	1.90005	0	7.64126	30.7807	5.609	7.91077	0.0500127	2.56941	47.1756	4.67087	2.94958	0.460052	8.9373	4.85915
GTEX-13O3Q-2926-SM-5KM45	Brain	Normal Tissue	3.52981	7.29952	18.2892	14.2205	11.2579	51.8033	5.48974	13.0582	13.9859	4.96127	8.96211	32.1769	10.5185	4.12859	2.98042	29.0195	1.40998	8.5376	1.34997	0.900001	17.7152	15.3047	2.42907	0.0199922	4.45886	5.26972	56.3746	2.28053	12.2515	0.800014	15.2095	0.269931	0.300034	1.96996	0	2.44937	17.975	3.68997	8.1671	0.219982	1.69003	2.71974	1.46004	9.53246	0.729978	11.6874	0.979983
GTEX-13NYS-3126-SM-5KLYV	Brain	Normal Tissue	3.51029	10.3092	20.1531	12.3538	6.13798	62.5083	6.82008	15.0418	19.1852	4.83898	9.90292	17.6784	14.0539	6.93931	7.96028	37.6078	1.54004	7.599	2.75963	1.16003	16.8294	22.8154	2.34955	0.0299911	4.3309	6.67045	75.1125	1.70002	10.5185	0.969971	11.2035	0.720014	1.27003	1.25002	0.0299911	2.42907	17.7891	4.96815	7.38094	0.0199922	2.56941	3.83074	6.89137	9.18222	1.53003	12.71	5.75873
GTEX-X585-0011-R8A-SM-46MUX	Brain	Normal Tissue	3.51029	9.8892	49.2472	30.2519	27.1513	97.3416	13.1491	25.8115	23.2948	6.81063	24.6402	11.2423	8.96211	9.57883	7.25915	46.0768	2.04953	22.705	5.71102	4.16886	24.6061	25.7222	3.20106	0.620015	18.3527	11.5825	34.9921	22.6892	15.2835	1.84001	9.23328	0.0500127	0.330022	4.34895	0.0500127	21.6746	47.3394	8.50217	13.3604	0.320079	2.61979	14.6406	1.70995	7.81267	0.729978	23.1019	2.33008
GTEX-NPJ8-0011-R1a-SM-2HMLC	Brain	Normal Tissue	3.51029	6.01165	9.15679	5.8716	3.50057	26.3357	2.89086	4.18044	6.46109	1.66006	7.6678	3.87079	5.41039	4.41886	8.98077	13.0764	0.169992	4.83898	2.01012	1.79004	13.5563	4.94067	0.219982	0	3.25026	3.03043	15.9216	1.21	1.61005	1.12001	0.800014	0	0.130033	1.24	0.190047	4.10861	31.297	4.3309	6.99243	0.0299911	3.68997	3.10057	9.04952	5.97011	0.159985	5.35813	4.02962
GTEX-13X6I-0011-R8a-SM-5PNZF	Brain	Normal Tissue	3.51029	5.67943	13.8989	8.96211	6.28002	34.272	3.59901	8.06023	10.1884	2.63071	8.46688	4.23	8.91873	5.0796	9.20772	24.6231	0.369874	6.28002	3.20995	2.82939	16.8879	9.32979	0.28007	0.0500127	3.43088	5.28069	26.9077	2.80011	3.03043	1.19002	1.51	0.0199922	0.140023	1.38998	0.0199922	2.66006	34.1771	8.43173	10.5477	0.219982	3.78061	21.4207	6.61977	4.18044	0.369874	8.47862	5.16841
GTEX-13FTZ-0011-R10b-SM-5KLZS	Brain	Normal Tissue	3.51029	5.42918	13.305	8.43758	6.91051	32.3334	5.62847	11.4627	11.3127	2.6693	8.03234	21.4653	12.457	4.45886	2.74057	23.6037	1.33999	6.39868	1.53003	1.05003	11.6066	10.5991	2.23048	0.0199922	4.01011	5.57797	40.8698	1.36003	8.72911	0.840013	3.88962	0.209954	0.460052	1.76001	0.0299911	1.27003	17.1236	4.69034	5.52793	0.310003	1.79004	2.97011	1.84001	5.16125	0.560011	6.35007	1.09004
GTEX-ZVZQ-0011-R7b-SM-57WBB	Brain	Normal Tissue	3.51029	4.53997	6.7122	7.2491	4.37011	29.4246	3.80955	5.89199	7.19902	2.19976	8.49039	2.68973	8.06023	8.6628	2.80984	14.6609	0.320079	2.93937	1.78002	3.64926	19.6564	7.7587	0.909986	0.0700018	4.20952	3.70022	12.8072	1.36997	1.78002	0.440046	2.21046	0.0999701	0.199963	3.27061	0.0199922	3.61903	33.3117	4.84905	6.21075	0	2.85897	3.74928	3.97137	3.67975	0.470066	5.28069	6.25829
GTEX-T6MN-0011-R2A-SM-32QOW	Brain	Normal Tissue	3.50057	5.69915	19.1321	8.60296	8.0101	42.783	3.70022	11.8177	9.44694	1.62002	9.8892	6.68897	10.3235	8.56725	3.609	28.3043	0.949989	7.39118	3.25929	3.13082	23.2948	8.72306	0.190047	0	4.96127	5.7388	24.2001	3.59901	2.40061	0.869973	1.94998	0	0.219982	2.26006	0	3.25929	40.0565	6.42981	9.6991	0.460052	3.10918	47.801	2.82939	3.9494	0.389935	8.16144	6.6106
GTEX-Y8DK-0826-SM-4TT3T	Brain	Normal Tissue	3.49087	6.52862	15.0418	12.8428	10.3593	38.692	7.40144	15.7241	12.1416	4.27126	7.86156	27.8373	10.6285	3.44997	2.29958	28.6001	1.40004	6.6106	1.16997	1.21	15.094	9.06836	2.89086	0.0400066	4.28907	7.1592	51.1255	3.2211	12.4484	0.829988	7.34012	0.28007	0.190047	1.63005	0.0299911	1.41999	20.0694	3.84938	8.68685	0.420031	1.90996	4.31891	1.51998	7.46844	0.620015	9.80048	0.750008
GTEX-N7MS-2526-SM-2D7W3	Brain	Normal Tissue	3.47879	28.2064	22.2531	18.7644	9.65215	105.638	4.70989	12.1584	22.9741	7.74795	21.4207	3.25929	1.81996	10.4386	5.5088	38.7725	0	11.0722	2.35935	4.60017	20.7916	44.1998	7.28941	0.0500127	48.8055	4.28907	48.7041	3.7208	1.48003	14.0539	0.219982	0	0.460052	0.599985	0	1.15001	17.3506	5.77071	20.7341	0	2.46984	14.409	2.63071	1.81002	3.86007	16.6092	7.37071
GTEX-131XH-2926-SM-5LZU4	Brain	Normal Tissue	3.47879	20.4061	17.7275	15.6697	3.46915	91.9632	4.34895	13.4533	17.0644	7.32995	20.3355	1.76001	1.22997	10.4676	4.28907	24.1833	0	8.07141	2.34955	1.58996	13.1127	49.831	5.1114	0.0500127	62.5517	4.58107	34.7745	2.53051	1.12001	11.6793	0.460052	0	0.15004	0.209954	0.0500127	1.66006	10.3092	2.93937	15.4326	0	1.40998	16.3352	1.70995	1.05998	2.74057	8.77157	3.15042
GTEX-NPJ8-0011-R4a-SM-2HML3	Brain	Normal Tissue	3.46915	5.42166	13.8892	5.9784	4.31891	24.3515	2.93937	3.62908	5.48974	2.79042	8.43173	6.99243	16.1999	3.50057	7.02157	10.1391	0.250042	4.47125	1.66999	1.58996	11.3363	7.80184	0.40994	0	2.16045	5.25148	18.075	1.13	1.8	1.31003	0.709989	0	0.110028	0.769999	0	1.40998	22.5951	5.33959	6.18926	0.0999701	3.25929	5.25148	6.12099	4.78891	0.169992	9.08094	3.7597
GTEX-ZVZQ-0011-R3a-SM-57WC7	Brain	Normal Tissue	3.46915	5.35071	11.5584	8.91255	8.57913	36.681	4.59061	6.42981	9.55893	2.64901	7.00213	16.1326	12.8517	3.74928	2.59988	27.0573	0.720014	4.99925	1.01001	1.88994	14.3592	9.15679	1.16003	0	2.93937	6.75889	21.7649	1.70002	4.83898	0.510002	10.7173	0.119993	0.110028	1.75003	0	2.09989	26.7218	3.9494	5.60123	0.239982	1.71994	2.66006	2.19976	4.67087	0.320079	5.90835	2.53051
GTEX-13OVJ-0011-R11a-SM-5P9H8	Brain	Normal Tissue	3.45955	21.258	25.7401	11.352	5.81892	96.9376	2.74057	10.3593	11.991	5.92065	17.3146	0.359982	2.61979	14.5495	8.88171	26.4637	0.0500127	12.277	4.02962	2.05951	11.5584	42.783	6.21937	0	65.0275	5.05852	26.2627	2.29958	1.02997	7.97132	0.54	0.0400066	0.849982	0.159985	0.0400066	3.88962	7.87793	4.99925	13.3604	0.0299911	3.07915	8.91873	3.9494	1.99001	3.0494	1.75003	3.97137
GTEX-1128S-2726-SM-5H12C	Brain	Normal Tissue	3.45955	7.09989	14.0539	12.3709	8.30987	45.4424	7.11961	11.4627	14.439	4.53054	9.49289	29.2416	18.6347	3.78061	4.62896	29.4859	1.56003	10.7321	2.02973	0.949989	17.2667	16.4831	2.56052	0.0299911	3.68997	7.39118	65.4798	1.44003	11.2112	0.879991	9.84816	0.350111	0.93003	1.54004	0.0299911	1.60003	19.0263	5.92065	6.85801	0.230006	2.13069	3.54945	3.51029	10.0064	1.71994	12.15	1.24
GTEX-13OVH-0011-R11b-SM-5KM4X	Brain	Normal Tissue	3.44997	23.0539	19.9861	15.7569	6.55129	103.751	4.12002	17.3506	17.7398	5.03054	22.2531	1.44995	1.69003	12.5959	5.60123	25.9731	0.119993	12.7895	2.49912	3.44997	12.5176	40.4471	5.67943	0	67.6013	5.04101	46.8173	1.96996	1.47	13.0945	0.750008	0	0.750008	0.300034	0.0999701	1.61005	15.1779	3.86007	13.9471	0	2.23978	9.82089	2.02973	1.94998	2.9292	8.43173	4.88956
GTEX-139T8-0011-R3b-SM-5HL4R	Brain	Normal Tissue	3.44997	2.88086	7.6201	4.82892	2.35935	26.3174	2.56052	2.42067	4.18044	1.22003	4.66116	5.5088	7.69976	5.00966	6.76827	12.0076	0.359982	2.14999	1.24	1.40004	5.90835	3.86007	0.209954	0.0100027	2.42067	2.75008	9.46661	1.01001	1.84999	0.40994	5.69125	0.0500127	0.0799963	0.820026	0	1.07003	26.796	4.8794	3.96037	0.0400066	2.3398	2.85897	4.39137	2.54989	0.389935	3.99069	0.49007
GTEX-13X6I-2926-SM-5Q5C3	Brain	Normal Tissue	3.44041	14.8656	15.6372	12.1837	5.9784	63.601	5.06905	15.9658	14.9794	5.3285	17.1236	1.60003	2.68973	10.2735	6.39868	25.5623	0	9.18222	3.77014	1.88994	15.4969	31.0378	4.37921	0	53.0755	5.77872	33.1964	2.82939	2.59988	10.0621	0.640002	0.159985	0.629995	0.500006	0	3.44041	17.6417	3.88962	11.1492	0.0700018	3.40954	13.0582	3.97137	3.44041	2.98042	14.0929	6.13798
GTEX-11GSP-0011-R10a-SM-5NQ7J	Brain	Normal Tissue	3.44041	5.38047	14.1418	6.0787	5.9784	30.0013	4.06046	6.55129	7.74795	2.97011	8.16144	10.2735	14.2996	4.37921	4.74924	29.5472	0.510002	4.33992	1.92994	1.40004	13.9859	7.92174	0.940022	0.0199922	2.5393	7.01185	24.453	0.890002	3.63916	0.729978	2.85897	0.579996	0.470066	1.33999	0	0.780003	24.9323	5.69915	6.09135	0.0999701	3.52004	3.11998	3.25026	2.83921	0.589988	3.71049	2.0796
GTEX-13SLX-0011-R9b-SM-5SI6X	Brain	Normal Tissue	3.44041	4.04081	13.0764	9.11247	5.52027	55.6371	5.25877	10.9197	10.238	1.94	12.1331	2.98042	6.85801	9.55231	9.2782	23.0539	0.620015	4.76904	3.20106	4.54942	40.4191	7.68909	0.28007	0	7.28941	4.36103	18.4932	1.29998	1.57996	1.19997	1.17999	0.0799963	0.239982	5.38047	0.0999701	1.66999	18.0875	3.7389	9.86866	0.0400066	3.11998	8.82035	11.0569	3.4001	0.560011	29.794	7.48918
GTEX-131XH-0011-R4b-SM-5DUWB	Brain	Normal Tissue	3.43088	6.74953	17.2069	13.0582	10.417	50.9133	9.20772	13.7265	11.0722	3.59901	8.68685	19.1454	13.8892	6.24962	3.62908	32.311	0.629995	6.90093	1.16003	2.9009	21.1404	14.4791	0.99003	0	6.28002	7.30965	33.7299	5.99916	3.82013	0.549991	3.79111	0.0199922	0	2.28053	0	1.09004	27.6642	6.18068	7.14928	0.340037	1.46004	1.46004	5.12915	6.21075	0.940022	10.9805	4.44036
GTEX-13CIG-0011-R8b-SM-5LZX5	Brain	Normal Tissue	3.43088	6.16784	28.3043	15.9879	11.0186	67.1809	5.90835	11.7768	12.8695	3.58904	16.9935	2.61072	10.4386	8.08822	5.89199	42.0772	0.649987	15.1674	3.07062	2.53051	16.8411	12.9591	0.599985	0.119993	6.07028	9.46005	43.9554	12.2685	8.80813	1.19997	2.71974	0.0899993	0.199963	2.08972	0.0400066	5.52027	37.7384	8.03791	10.658	0.190047	4.30098	13.594	5.87975	5.16841	1.71994	15.7678	8.1671
GTEX-Q2AG-2826-SM-2HMJQ	Brain	Normal Tissue	3.40954	23.6037	18.6089	14.8347	8.80203	81.7974	4.33992	16.2449	17.9252	6.09135	21.4653	1.14	1.55	12.6397	3.90854	22.4857	0.15004	13.5094	3.70022	3.18998	18.4164	42.2525	9.63878	0	62.0335	4.58107	41.9316	2.75963	0.920017	13.7075	0.700007	0	0.769999	1.34997	0	1.22997	15.2729	4.70989	16.6669	0	3.10057	12.5263	3.00949	1.49998	3.799	9.55231	6.1593
GTEX-145MF-2726-SM-5O995	Brain	Normal Tissue	3.40954	8.36188	16.7828	12.6748	10.5331	49.2472	6.228	11.2501	17.2069	5.32112	10.111	41.6419	12.226	3.73113	2.31077	34.6302	1.31003	10.417	1.40998	0.99003	19.6564	19.4531	2.23978	0.0400066	3.87885	5.00966	47.7348	1.48003	6.74017	1.63005	20.9508	0.119993	0.320079	2.45958	0.0299911	3.3301	16.5288	3.39068	7.50997	0.340037	2.02973	4.06046	2.54989	9.08723	0.900001	14.8862	1.46004
GTEX-12WSF-0011-R3a-SM-5DUW7	Brain	Normal Tissue	3.40954	3.88962	13.3697	10.7396	7.19902	27.818	3.87079	5.29903	7.80184	3.13082	5.21882	16.0323	10.083	4.64826	4.37921	17.4713	0.65999	3.7597	1.73998	1.34997	13.6412	8.18978	1.36003	0.130033	1.92994	5.42166	27.416	2.13958	5.62847	0.579996	8.28112	0.0799963	0.359982	0.729978	0	2.9292	17.703	4.49923	5.20076	0.140023	1.31003	2.05951	2.63985	4.36103	0.389935	7.40144	1.84001
GTEX-14BIN-3326-SM-5Q5E6	Brain	Normal Tissue	3.4001	19.5341	18.9605	10.5624	6.55129	71.2086	3.62908	11.6712	13.6223	3.78061	18.6089	2.01012	0.829988	9.42732	3.7389	25.2453	0.0199922	9.86182	2.42067	3.05999	11.867	35.3089	6.46109	0	57.759	4.4496	32.9215	1.32999	1.26003	12.7895	0.389935	0.0199922	0.549991	0.169992	0.269931	1.61005	11.5986	2.61072	11.2814	0	2.88086	8.33873	1.64995	0.909986	2.85897	5.96184	3.38129
GTEX-12WSD-3126-SM-5HL7P	Brain	Normal Tissue	3.4001	6.24096	16.2674	7.26922	6.81063	37.2705	6.16784	7.66248	10.5477	3.32088	9.61209	21.962	11.9827	4.30098	3.30022	27.6067	0.69002	6.81063	1.92994	1.07003	17.3146	12.4397	0.99003	0.0400066	4.14868	6.35007	36.0508	1.08003	5.10078	0.640002	3.62908	0.259978	0.49007	1.21	0.0299911	1.48003	22.9582	5.87975	7.74795	0.259978	3.41901	3.96037	3.32088	5.53944	1.01001	5.609	1.70002
GTEX-147F4-0011-R10b-SM-5S2WC	Brain	Normal Tissue	3.4001	5.69915	15.3898	10.4676	8.50806	42.8721	5.15053	10.2593	13.2222	4.34895	8.12756	21.0673	16.4945	5.29169	4.12002	30.8661	1.33999	7.16913	1.22003	1.16997	15.8116	9.80728	1.72999	0	3.25929	8.96833	49.831	1.67998	9.51925	0.709989	8.9311	0.0799963	1.86003	1.22997	0	3.7597	21.0089	4.27126	8.07701	0.15004	2.14999	3.999	4.62896	4.74924	0.920017	6.89137	3.40954
GTEX-ZF28-0011-R3a-SM-4WWDA	Brain	Normal Tissue	3.4001	4.96815	11.4072	7.38094	3.23901	27.7026	3.33935	5.39915	6.24096	1.77004	6.28874	9.67225	9.84816	4.8794	3.77014	18.7254	0.829988	4.47125	2.33008	1.17999	8.36768	5.26972	0.93003	0.0299911	1.78002	4.45886	27.1889	0.879991	3.9494	0.849982	4.43113	0.0899993	0.629995	0.670007	0	1.01001	21.7047	4.73937	5.47833	0.0999701	2.00039	2.29004	3.6594	4.69034	0.589988	5.83104	1.22997
GTEX-13X6I-0011-R5a-SM-5PNWW	Brain	Normal Tissue	3.38129	6.91051	14.9794	11.3284	6.42981	41.6997	6.31057	19.2786	12.3624	3.80955	12.243	4.44036	23.2787	7.85067	13.3882	24.2169	1.04002	5.71102	5.83913	3.00949	24.2337	13.1582	2.25068	0.0400066	4.9785	10.9577	27.9533	3.07915	4.12859	0.400091	0.479964	0.0299911	0.0999701	5.99916	0.0299911	3.35095	29.1001	9.80048	10.6506	0.110028	3.78061	6.39868	6.72151	16.6438	1.04002	11.2423	6.47005
GTEX-R55F-1326-SM-5S2V4	Brain	Normal Tissue	3.36959	7.74258	18.2765	14.6203	10.747	51.3386	6.21075	11.4706	17.7275	5.94946	9.27177	29.1001	13.6885	4.6386	4.76904	32.7621	1.72999	8.91255	2.05951	0.860009	20.6337	16.3919	2.36919	0.0500127	3.36026	7.80184	77.4386	1.32999	14.3791	1.02997	6.6106	0.0899993	0.969971	1.28003	0	4.14868	22.4545	4.45886	7.92174	0.140023	2.52001	2.80011	3.609	10.083	1.09004	12.3881	2.66006
GTEX-13FHO-0011-R3b-SM-5K7YA	Brain	Normal Tissue	3.36959	5.77071	11.6469	8.98077	5.55097	34.3433	4.27126	4.10007	7.60955	3.59901	8.02121	10.4821	14.722	4.8794	8.44929	23.983	0.389935	2.95983	1.79004	0.969971	16.29	9.36219	0.649987	0.0400066	2.42907	8.17843	21.9315	1.66999	5.71894	0.340037	5.0796	0.250042	0.969971	1.05998	0	0.629995	18.3909	6.31933	5.3285	0.140023	2.89086	3.29108	5.92065	3.97137	0.359982	5.90017	1.22003
GTEX-13OW7-3026-SM-5L3GY	Brain	Normal Tissue	3.36026	6.73084	11.5905	6.82008	7.42199	29.9597	3.61903	7.87793	10.2096	2.99908	7.89981	21.7649	16.4147	3.23901	2.89086	26.8332	0.760017	5.29903	1.47	1.14	12.7629	9.49948	1.54004	0.0199922	2.50954	6.90093	30.9733	0.860009	3.64926	0.810015	8.54945	0.119993	0.209954	1.72999	0.40994	1.38998	17.4834	4.40968	6.48802	0.350111	2.8196	4.55889	2.26948	4.92017	0.750008	5.92065	1.40004
GTEX-13FLW-0011-R1b-SM-5LZX2	Brain	Normal Tissue	3.36026	3.23901	11.5105	13.3419	8.78983	35.9012	2.99077	5.21882	11.2268	3.10918	5.83104	18.075	5.16841	3.15917	1.61005	25.8832	0.920017	3.87079	0.890002	1.02997	14.9586	6.01165	1.04002	0.0199922	1.94998	5.50117	27.741	3.83872	18.34	0.629995	6.47005	0.110028	0.0299911	1.22003	0	3.07062	22.5794	3.11998	3.97964	0.230006	1.21	4.43113	1.14	4.75913	0.780003	8.07141	1.22997
GTEX-QVUS-0011-R10A-SM-3GIK3	Brain	Normal Tissue	3.35095	6.82954	13.4161	19.0263	7.56222	34.9921	13.594	24.0163	12.0995	5.87975	19.4261	9.78012	18.6347	9.99257	14.7834	24.3853	1.77004	5.77872	3.93028	1.96001	14.3791	12.3111	2.94958	0	5.69125	10.7396	33.2425	3.83872	18.6735	0.890002	20.5196	0.230006	0.530006	2.0199	0	6.04927	31.69	7.38094	3.61903	0.190047	2.49912	4.3309	6.58773	11.1569	0.169992	5.77872	1.70995
GTEX-QVUS-0011-R4A-SM-3GAE7	Brain	Normal Tissue	3.35095	4.18044	11.8341	10.5697	5.57797	27.1324	3.3301	5.89199	6.80119	2.80984	12.561	5.55867	20.6766	7.37071	7.48918	16.0323	0.389935	2.39064	1.84999	1.96996	17.3747	7.74258	0.93003	0	4.40051	7.34012	17.195	1.86003	5.57025	0.700007	1.49998	0	0.0400066	1.53003	0	2.29004	29.7321	6.88182	5.11849	0.0700018	3.84938	4.61934	4.37921	4.81889	0.510002	5.29903	2.56941
GTEX-14ASI-0011-R8b-SM-5S2UB	Brain	Normal Tissue	3.33935	6.93931	22.5481	12.4916	13.5375	51.3742	6.69825	11.431	11.7687	2.00039	14.409	6.46109	8.40256	6.51055	3.5593	31.1024	1.02997	14.9275	2.05951	2.71033	16.3126	15.8775	1.32999	0.209954	7.57796	7.1592	22.4234	10.4604	7.67843	0.800014	1.81002	0.110028	0.190047	1.92994	0	6.62896	44.1692	6.19785	8.46101	0.380036	2.9009	14.3791	2.29004	4.86926	1.8	12.0828	2.34955
GTEX-13G51-0011-R2b-SM-5LZXS	Brain	Normal Tissue	3.33935	4.54942	17.3988	9.57883	7.21901	31.0593	2.90896	10.7993	6.52862	2.02973	8.06023	4.60017	6.7122	4.99925	2.6693	17.6907	1.15001	6.9779	1.55	2.56052	15.199	6.55129	0.0400066	0.0400066	3.9412	5.21159	20.9508	2.0796	2.0796	0.840013	0.729978	0.0700018	0.0500127	1.79004	0	1.96996	37.8957	4.30993	7.05084	0.219982	2.54989	45.348	2.63071	3.17894	0.209954	5.05852	5.10078
GTEX-13OW7-0011-R3a-SM-5O9DA	Brain	Normal Tissue	3.33935	4.52112	11.4072	4.3309	4.53997	19.0924	3.07915	3.52004	6.51055	2.26948	6.12948	7.12948	16.7828	2.19062	2.71033	18.2639	0.219982	2.87089	0.969971	0.849982	11.4866	6.89137	0.320079	0.0100027	1.16003	5.90835	19.1454	0.629995	2.14999	0.49007	0.69002	0.159985	0.169992	0.890002	0	0.350111	18.1377	5.36929	5.12915	0.110028	2.6693	4.41886	2.41062	2.31077	0.209954	2.02973	1.27003
GTEX-ZAB4-0011-R10a-SM-4SOKH	Brain	Normal Tissue	3.3301	9.20772	19.9861	16.155	9.51925	50.8781	7.45809	17.9004	12.9591	3.93028	12.457	17.5807	19.1852	6.15076	5.77872	39.8626	1.05003	7.22902	2.70095	1.38998	16.0768	11.2814	3.38129	0	5.03054	9.08723	40.7849	3.609	12.7806	0.649987	10.7173	0.140023	0.239982	2.49047	0	2.75963	21.4355	4.01011	8.08822	0.169992	2.0796	3.17014	4.58107	7.8398	0.54	8.77766	1.61005
GTEX-139UC-0011-R9a-SM-5K7W7	Brain	Normal Tissue	3.3301	7.16913	14.9794	14.3293	5.47074	42.0189	10.2167	7.19902	7.92174	9.15679	18.9605	13.9085	8.40838	13.6317	15.6806	30.4412	0.460052	4.83898	8.43758	2.52001	30.9518	10.8594	0.350111	0.15004	8.57913	6.24962	18.9342	0.49007	1.11003	1.12001	0.320079	0.199963	0.300034	3.40954	0	11.3914	19.5071	7.73185	10.2807	0.15004	4.53997	19.1852	11.8095	7.21901	0.330022	32.0656	7.43744
GTEX-12ZZY-0011-R10b-SM-5HL7W	Brain	Normal Tissue	3.3301	5.71894	20.3496	17.195	13.3789	58.728	10.5697	18.0875	14.399	5.75075	11.3835	18.7774	15.3579	3.30939	2.87089	32.311	1.81996	6.47005	0.949989	1.27003	14.015	9.53246	4.3309	0.060002	8.16144	9.69238	65.2985	5.05852	22.9741	1.44003	2.34955	0.65999	0.40994	2.87089	0.0299911	2.06953	15.4969	5.81892	7.209	0.28007	1.86999	2.50954	1.29001	9.08723	0.560011	11.1415	0.999971
GTEX-13RTJ-0011-R2a-SM-5PNW9	Brain	Normal Tissue	3.32088	5.16125	16.0545	10.111	4.93041	29.691	2.66006	14.4691	7.52039	2.89086	9.38819	3.70022	15.0522	11.1415	7.27931	24.589	0.860009	5.64019	2.46984	2.88086	18.9211	8.9311	0.060002	0.0100027	3.18998	5.69125	22.7207	2.78076	3.90854	1.19002	1.17999	0.0199922	0.0400066	2.12038	0	1.82996	30.3148	6.24096	9.15679	0.179992	3.61903	25.1929	7.09005	6.31933	0.199963	7.03132	5.35813
GTEX-13CZV-0011-R3a-SM-5KM27	Brain	Normal Tissue	3.30939	6.01165	11.2423	9.73278	8.28112	37.1673	4.75913	8.42005	9.97181	2.32041	6.63816	19.1189	15.4433	4.68059	4.84905	25.4562	0.729978	5.25877	1.63005	1.16997	16.1887	10.4025	1.78002	0.0199922	2.44937	7.1592	35.5545	1.86999	10.5697	0.430072	5.12915	0.500006	0.769999	0.860009	0	2.50954	16.3692	5.53944	6.95858	0.269931	2.28053	1.92006	2.93937	5.83104	0.760017	5.32112	0.969971
GTEX-NPJ7-0011-R1a-SM-3GACT	Brain	Normal Tissue	3.30939	4.54942	12.0493	7.57271	3.9412	26.0994	4.18914	4.18914	6.83902	1.78002	7.86156	8.25819	7.56222	6.16784	6.84851	13.8316	0.780003	3.5791	2.61979	2.11011	10.747	5.55867	0.440046	0	2.89086	3.999	16.3239	1.81996	4.06046	0.310003	0.340037	0.0199922	0.0400066	0.520016	0	0.420031	33.5202	6.07028	6.54222	0.0799963	2.9292	2.71974	3.62908	5.79879	0.620015	4.66116	2.14999
GTEX-ZE9C-0011-R9a-SM-4WWCY	Brain	Normal Tissue	3.30939	4.54942	6.52862	8.68685	5.35813	59.8789	5.57797	5.87975	8.88787	4.95096	11.5504	2.61072	3.58904	9.95799	6.83902	13.305	0.729978	3.71049	5.05151	3.17014	28.5209	8.22961	0.0799963	0	10.2096	4.70989	9.77334	0.300034	0.510002	0.720014	0.239982	0.110028	0.190047	4.4496	0.0199922	10.9881	27.0948	2.99908	10.2167	0.0299911	2.46984	24.3178	8.07701	3.64926	0.0199922	25.651	5.44048
GTEX-1445S-0011-R8a-SM-5PNWX	Brain	Normal Tissue	3.30939	2.70095	10.9501	4.99925	4.41886	24.2841	2.58909	3.54945	7.76946	1.90996	7.45809	1.79004	10.2593	4.54942	11.9082	17.3747	0.340037	5.69915	4.73937	2.26948	9.2782	11.3284	0.140023	0.0500127	2.3398	3.6594	15.7897	2.39064	0.900001	0.579996	4.40051	0.0199922	0.130033	0.589988	0	2.31077	17.975	10.0621	4.14006	0.0400066	2.83921	7.43744	9.59212	6.3677	0.440046	6.31933	3.49087
GTEX-145LS-0011-R8b-SM-5PNXA	Brain	Normal Tissue	3.29108	10.7918	17.9004	15.5939	8.33873	50.3169	8.09944	17.532	23.9664	4.12002	15.8116	7.05084	13.9471	11.8834	6.48802	32.1769	0.479964	9.06836	5.83913	4.02124	28.3436	14.5193	2.35935	0.769999	7.13938	7.58847	28.7392	5.52793	5.44048	0.860009	2.68973	0.140023	0.599985	4.36103	0	11.8423	33.4042	6.86752	10.7098	0.310003	4.22121	32.5809	8.26965	6.10827	1.61005	11.297	8.68083
GTEX-13OVH-0011-R4a-SM-5KM3W	Brain	Normal Tissue	3.29108	2.9292	12.2091	3.59901	4.77896	19.9446	2.9009	2.42067	4.20078	0.920017	4.67087	10.7694	6.90093	3.25026	3.29108	10.1321	0.219982	2.85897	1.02001	1.34997	7.42199	4.73937	0.140023	0.0100027	1.70002	2.6693	9.69238	0.720014	0.800014	0.359982	0.269931	0.0199922	0.0400066	0.789973	0	0.219982	24.7086	4.10007	3.27969	0.0500127	1.92994	1.36003	3.07062	1.82996	0.230006	2.99908	1.77004
GTEX-XLM4-0011-R8A-SM-4AT44	Brain	Normal Tissue	3.27969	9.29751	12.8606	10.8971	6.50152	62.1196	10.882	11.0415	10.0273	5.83104	16.6438	0.589988	9.7598	27.741	14.8039	21.5249	0.679987	4.25943	6.48802	6.27132	52.6358	15.4647	0.15004	0	10.0064	5.71102	24.0829	0.500006	0.709989	1.63005	0.369874	0.28007	0.369874	4.66116	0	15.735	26.8332	5.29903	9.49948	0.190047	4.37011	10.417	13.3789	7.85067	1.40004	6.01999	13.1491
GTEX-1313W-0011-R2a-SM-5EGLF	Brain	Normal Tissue	3.27969	4.84905	23.0379	17.8137	6.80119	42.1355	2.5393	23.5546	10.5477	2.11011	9.09984	5.15053	7.87247	6.06187	2.71974	31.2104	2.05951	7.6201	1.31003	2.72919	15.115	6.35007	0.179992	0.0100027	3.90854	5.83104	23.3433	4.60017	8.07701	0.849982	2.78076	0.0100027	0.0500127	3.47879	0	1.60003	38.0009	4.79889	7.98238	0.0899993	1.62002	17.435	2.63071	2.31077	0.330022	9.27177	3.4001
GTEX-XMD1-0011-R8A-SM-4AT48	Brain	Normal Tissue	3.27061	9.93731	17.0053	12.1079	5.10078	46.7848	12.0493	9.20134	14.439	5.73085	19.4261	1.75003	24.3853	17.3506	15.4112	26.0994	0.269931	7.58847	10.7694	2.98042	22.4857	19.6156	0.729978	0.0700018	6.74953	7.26922	34.7504	3.97137	2.29958	0.599985	1.81996	0	0.840013	1.51	0.0400066	10.1673	26.574	13.14	7.87247	0.250042	6.34127	64.7127	20.3637	11.0033	1.78002	11.5025	11.6066
GTEX-11WQC-0011-R10a-SM-57WCT	Brain	Normal Tissue	3.27061	6.12948	9.09984	10.8895	6.81063	34.4148	5.0796	7.69976	10.3235	3.18998	8.60892	18.9342	13.7265	3.50057	2.99908	24.9669	0.470066	5.69915	1.09999	1.05998	16.5518	8.3503	1.58996	0.0199922	2.68043	6.51958	48.8732	1.05998	8.6628	0.780003	1.36997	0.259978	0.510002	1.66006	0	0.890002	16.8645	6.39868	6.34127	0.0899993	2.36919	2.85897	2.45958	4.37921	0.800014	5.13983	1.12001
GTEX-131XH-0011-R2b-SM-5DUVY	Brain	Normal Tissue	3.27061	5.05852	10.1814	8.9311	4.1602	31.4275	3.35095	7.599	7.10974	2.52001	7.56222	3.39068	6.28874	7.06062	4.68059	16.9818	0.209954	3.32088	1.88	3.5593	22.1301	11.4072	0.219982	0	3.23004	4.12002	15.3898	2.23048	2.06953	1.38998	1.31997	0.140023	0.0199922	2.0796	0.0400066	1.22003	37.3999	6.67045	7.31979	0.0999701	2.46984	10.2096	7.09989	2.90896	0.269931	6.09981	5.92887
GTEX-1399T-0011-R4b-SM-5DUVX	Brain	Normal Tissue	3.25929	2.59988	7.11961	6.27132	5.58959	21.3318	3.0494	3.97964	5.36929	1.97996	4.18044	11.8341	8.96833	2.58909	1.86999	11.5025	0.440046	2.26948	0.99003	0.979983	10.4386	5.609	0.840013	0	1.96996	4.45886	16.3692	1.64995	3.71049	0.340037	4.8794	0.169992	0.130033	0.589988	0.0299911	0.99003	20.0139	3.71049	4.47125	0.219982	1.17999	2.6693	1.11003	2.70095	0.250042	3.45955	1.37999
GTEX-13O3O-0011-R10a-SM-5LUA9	Brain	Normal Tissue	3.25026	8.40256	22.3769	13.1491	14.015	72.0027	9.90292	16.1215	15.1464	3.90854	9.7598	26.0091	12.8695	4.53054	3.71049	47.6687	0.869973	13.5751	0.969971	1.25002	12.4829	12.0577	2.5393	0	4.79889	6.68897	54.6433	2.93937	11.3835	1.42998	31.3187	0.15004	0.0799963	2.85897	0.0400066	2.50954	28.3829	3.90854	7.98238	0.909986	1.55	3.17894	2.23978	7.02157	1.04002	7.81267	0.820026
GTEX-13OW8-0011-R10a-SM-5L3H6	Brain	Normal Tissue	3.25026	8.13884	16.3806	12.8785	8.63881	41.7286	7.13938	13.6317	11.7932	3.36026	10.7396	19.8618	19.7246	7.6678	6.412	42.458	1.01001	8.21821	1.96996	1.02001	18.6994	14.9172	2.64901	0.0500127	3.83872	10.2593	47.8342	3.23901	10.4025	1.16003	5.24057	0.729978	2.88086	1.42998	0.0400066	2.12038	18.3654	5.31006	9.65884	0.219982	2.85105	3.88962	4.89974	5.8594	0.849982	8.3214	2.00039
GTEX-147F4-0011-R8b-SM-5S2UN	Brain	Normal Tissue	3.25026	3.46915	15.1674	5.45181	8.07701	33.9881	3.20106	4.41886	8.17843	2.02973	7.6201	2.56052	8.20114	5.57025	13.5188	17.3026	0.430072	7.97132	0.959994	1.90996	15.3153	8.54945	0.190047	0.0199922	2.83921	4.80888	30.5681	2.90896	2.53051	0.949989	0.510002	0.169992	0.649987	0.909986	0	6.81063	30.0221	7.64126	6.04927	0.15004	2.8196	19.8343	6.96823	2.09989	0.709989	5.10078	5.89199
GTEX-ZYFD-2926-SM-5GID9	Brain	Normal Tissue	3.23901	13.5375	12.3709	9.82089	2.71033	67.0878	4.10861	11.9827	13.6412	4.12002	13.6506	1.97996	1.49998	8.46688	3.64926	24.3347	0.130033	8.83872	1.64995	1.13	9.84133	28.2651	4.77896	0.0199922	46.3009	3.97137	41.9316	1.24	1.32999	5.31006	0.359982	0.0899993	0.829988	0.320079	0.0899993	2.68973	13.9762	5.57025	10.9729	0.0199922	1.14	5.96184	3.5791	1.94998	1.56003	11.9744	6.47903
GTEX-XLM4-3026-SM-4AT6L	Brain	Normal Tissue	3.23901	10.2593	20.1252	14.5495	10.5113	57.2409	8.04906	13.1765	16.0212	5.45937	12.8695	31.9104	20.195	7.89981	5.53944	43.4706	1.08003	9.22049	2.23048	1.60003	19.3455	16.1438	2.80011	0.0799963	4.77896	7.81267	50.4916	1.82996	8.80203	0.789973	16.8762	0.340037	0.800014	2.29004	0	2.56052	20.1391	4.54942	8.75942	0.230006	2.61072	3.49087	4.45886	9.15045	1.22997	7.999	1.55
GTEX-11ONC-2926-SM-5P9JM	Brain	Normal Tissue	3.2211	9.1695	23.6037	10.1391	8.86326	60.0036	6.21937	9.7598	14.9482	5.52793	12.2515	31.0163	10.6285	4.75913	4.6386	38.2387	1.31003	12.8161	2.00039	1.48003	22.9264	16.426	2.18002	0.0500127	5.05151	5.25148	47.4051	1.29998	5.96184	1.67998	15.1674	0.310003	0.40994	2.23978	0	3.27969	29.5268	3.88962	9.36219	0.530006	2.98042	3.7597	3.62908	8.85098	1.64003	10.0621	2.59988
GTEX-1313W-0011-R8a-SM-5DUVM	Brain	Normal Tissue	3.2211	6.0787	26.5372	14.3891	11.6066	55.9077	5.25877	11.0415	12.5089	3.43088	10.4097	5.69915	6.66121	5.65978	2.70095	29.1809	0.629995	8.39091	1.05003	2.49912	14.5394	12.0995	1.01001	0.209954	5.62067	5.28069	20.0416	10.6876	6.92969	0.900001	4.12859	0.0700018	0.0899993	2.88086	0.0700018	5.57797	42.9911	6.5786	9.18222	0.0500127	2.25068	15.2624	2.23048	3.13082	0.720014	10.0691	2.50954
GTEX-13X6J-3026-SM-5Q5CU	Brain	Normal Tissue	3.2211	4.96127	9.90292	9.80728	5.83104	27.1136	4.90994	10.2878	8.74728	3.44997	6.68897	24.3009	12.9591	4.12859	2.34955	19.67	0.909986	5.21882	1.27003	0.999971	12.9232	8.60892	2.32041	0.0100027	3.11998	6.38096	32.4008	1.71994	6.68897	0.609981	7.8398	0.060002	0.140023	1.01001	0.0299911	2.13958	18.8556	3.52004	3.88962	0.15004	1.44003	4.06046	1.31997	4.98886	0.54	7.07042	0.800014
GTEX-13FLV-0011-R3b-SM-5LZYP	Brain	Normal Tissue	3.20995	6.04089	17.1236	9.1695	7.09989	35.8266	4.83898	7.82893	9.13777	2.61072	8.33873	15.0418	15.8775	3.70022	4.62896	30.3779	0.840013	4.73937	1.55	1.27003	16.3579	8.36188	0.979983	0	2.28053	6.48802	26.1537	1.42998	4.52112	0.670007	8.33295	0.110028	0.250042	0.890002	0	1.49002	29.1202	4.74924	6.01165	0.199963	2.58012	3.99069	2.44937	3.79111	0.440046	5.25877	1.88994
GTEX-13CF2-0011-R8b-SM-5IJCX	Brain	Normal Tissue	3.20995	4.6386	17.6295	10.2593	8.43758	29.3635	5.5088	11.1106	9.79369	2.32041	10.8368	3.59901	13.5375	4.94067	3.58904	21.9315	1.04002	6.96823	2.53051	3.62908	14.6	8.72306	1.19997	0.259978	6.3677	8.15013	21.9467	4.60975	6.86752	0.789973	0.570015	0.0400066	0.350111	1.64995	0.0400066	5.52793	26.6478	5.31006	7.29952	0.219982	3.25929	37.4777	2.58012	2.8196	0.900001	6.21075	4.28907
GTEX-X585-3026-SM-46MWF	Brain	Normal Tissue	3.20106	11.8834	29.5268	18.6606	16.2111	92.6028	12.977	19.3187	17.6539	7.22902	16.5747	51.5526	18.4548	13.8892	18.1251	48.8732	1.97996	12.5002	7.2491	1.28003	21.4951	25.1057	1.97996	0	6.1593	8.83259	100.705	3.61903	12.5785	1.58996	33.8001	0.400091	1.96001	2.59988	0	4.16886	54.7571	6.28874	10.9273	0.28007	1.67998	4.72952	5.22969	32.5584	1.33999	13.0945	5.69125
GTEX-13S7M-3126-SM-5RQJQ	Brain	Normal Tissue	3.20106	6.25829	13.9859	7.80184	8.04906	39.8074	6.82008	7.63068	10.09	2.54989	8.26965	19.0659	16.9348	3.23004	5.41039	31.69	1.09999	8.44929	1.92994	0.860009	14.1811	13.1491	2.26006	0.0100027	3.25026	5.21159	44.3225	1.02001	5.81086	0.649987	6.95858	0.369874	0.359982	0.93003	0.0700018	1.66999	19.8206	4.18044	7.81267	0.179992	3.07062	2.26948	3.10918	6.81063	1.12001	6.21075	0.800014
GTEX-1445S-0011-R4a-SM-5PNWN	Brain	Normal Tissue	3.20106	2.94958	7.1592	4.04081	2.70095	18.2259	3.07062	3.87079	4.84905	1.11003	5.8716	6.24096	12.5263	5.22969	6.47005	8.83872	0.460052	3.30022	4.31891	2.01012	9.57883	6.73084	0.169992	0	2.68043	3.74928	12.041	0.780003	1.05003	0.250042	0.269931	0.0100027	0.060002	0.620015	0	3.29108	19.7246	6.31933	3.59901	0.0799963	2.56052	2.19976	5.32112	4.28015	0.500006	2.52001	6.228
GTEX-13RTJ-3126-SM-5S2Q4	Brain	Normal Tissue	3.18998	18.9736	16.97	8.36768	4.96127	80.4479	4.04081	9.36868	13.7075	3.83074	15.2624	1.57996	2.9009	9.01195	4.08022	30.2309	0	10.4386	1.76001	1.46004	12.8874	36.7573	4.60017	0	38.5314	3.32088	30.3148	1.05998	1.22003	6.63816	0.389935	0	0.350111	0.289982	0	0.969971	15.115	2.34955	11.3599	0.0400066	3.0494	8.12756	4.12002	2.38071	2.33008	15.0001	4.18044
GTEX-11ZTS-3226-SM-5EGID	Brain	Normal Tissue	3.18998	15.9547	14.409	6.52862	6.228	65.6616	3.88962	8.54945	14.015	3.18998	14.6914	2.19976	1.94998	6.1593	3.64926	32.0656	0.0400066	10.1673	1.71994	1.49998	12.4139	32.0878	3.97137	0	48.1669	3.04096	34.2245	1.09999	1.13	9.51925	0.49007	0	0.15004	0.199963	0	1.62002	12.4916	2.71033	13.7742	0.0299911	1.66006	5.77071	2.19976	2.41062	1.49002	13.9278	3.52004
GTEX-14BIN-0011-R9a-SM-5SI76	Brain	Normal Tissue	3.18998	4.06046	11.3206	7.63068	6.38982	39.3956	2.99908	6.92969	9.40121	1.86999	10.0412	4.18914	2.39064	8.72911	3.90042	12.5436	0.190047	2.75963	2.44937	4.14868	46.3651	8.9497	0.140023	0	7.93823	3.20995	14.6609	0.520016	0.729978	0.520016	0.310003	0.0500127	0.179992	4.99925	0	1.05998	13.0402	2.44937	9.82089	0.259978	2.83921	8.13884	10.6506	2.13958	0.520016	34.5582	7.999
GTEX-11GSP-0011-R11b-SM-5NQ7V	Brain	Normal Tissue	3.17894	19.5748	18.4932	15.9879	8.33873	79.1206	2.93937	14.449	17.7767	6.74017	22.6107	1.84999	2.38071	12.277	6.72151	26.0091	0	11.2423	3.08984	4.40051	13.822	40.7002	8.1671	0	67.883	6.55129	33.5202	5.55097	1.17999	14.5394	0.169992	0.0400066	0.359982	0.320079	0	1.24	8.22961	4.86926	15.0418	0.0799963	2.29004	9.11247	1.22003	1.31997	3.9194	2.25068	5.58959
GTEX-Z93S-0011-R2a-SM-4RGNG	Brain	Normal Tissue	3.17014	7.23905	21.962	15.5723	10.4531	96.0681	1.8	22.2685	10.8594	2.59988	13.305	10.1673	4.48056	4.48989	2.19976	33.0587	0.0199922	11.7198	0.820026	1.42998	9.51925	6.18068	1.84001	2.56941	7.65187	4.33992	41.6997	3.62908	3.17014	0.800014	1.60003	0.250042	0.110028	10.9805	0.0299911	0.93003	91.4546	4.60975	6.1593	0.130033	1.12001	23.8669	2.82939	1.76001	0.560011	5.24057	1.8
GTEX-13NYS-0011-R3b-SM-5MR41	Brain	Normal Tissue	3.17014	6.39868	16.6785	12.277	6.28002	46.7848	4.18044	3.82013	12.0493	4.5086	9.01195	12.7452	15.3366	4.93041	6.68897	31.3187	0.449938	5.85128	1.64995	1.32999	19.1056	7.55174	0.720014	0.0299911	2.19062	7.58847	53.8537	1.54004	5.83104	0.810015	8.60296	0.380036	1.15001	0.860009	0	4.33992	19.0527	7.09005	6.51055	0.0799963	2.91906	6.85801	8.20114	5.45937	1.16003	14.4992	10.0621
GTEX-N7MS-2526-SM-26GMR	Brain	Normal Tissue	3.17014	4.9785	1.36997	9.42078	1.21	1.51998	2.64901	4.20952	7.05084	3.00949	10.2522	0.0899993	0.649987	8.56131	4.37011	0.449938	0.0199922	1.42998	1.36997	5.77071	4.04081	7.3605	7.209	0.0400066	33.0587	3.35095	4.30098	1.64003	0.709989	6.80119	0.0299911	0	0.110028	0.190047	0	0.359982	4.79889	3.07062	1.96001	0	0.199963	6.47005	0.649987	1.22003	0.440046	1.09004	1.64995
GTEX-ZUA1-0011-R6b-SM-4YCDD	Brain	Normal Tissue	3.17014	4.54942	9.53907	8.74122	4.79889	30.5469	3.56919	9.79369	7.04107	2.3398	10.5991	2.06953	7.37071	16.9465	4.9785	9.78012	0.320079	3.62908	2.75008	4.22121	22.0382	13.2497	0.620015	0.190047	7.92174	3.9494	14.5193	4.5086	3.52981	0.789973	0.330022	0	0.0899993	3.41901	0	2.5393	32.99	5.83913	6.28874	0.239982	2.94958	12.4311	4.31891	4.10007	0.110028	4.49923	6.47903
GTEX-13NYB-0011-R10a-SM-5KM43	Brain	Normal Tissue	3.15917	6.12099	12.977	12.0995	11.5264	42.458	5.16841	17.2906	10.3881	3.2211	8.9311	21.1111	9.53907	3.15042	2.29004	21.258	1.22997	6.74953	1.25002	0.869973	11.8341	12.0995	2.0199	0.0199922	3.79111	6.15076	34.0825	3.23901	8.22961	0.979983	10.111	0.130033	0.219982	1.58996	0.0299911	3.13082	19.9861	3.93028	4.76904	0.199963	1.37999	3.4001	1.13	7.13938	0.579996	8.96211	0.750008
GTEX-YJ89-0011-R9a-SM-4SOK7	Brain	Normal Tissue	3.15917	4.8794	11.7198	6.54222	7.12948	48.1669	2.82939	5.42918	10.6802	2.63071	9.09984	3.7597	3.66956	15.2624	4.62896	8.6628	0.230006	3.7597	2.63071	4.58107	45.1598	9.93042	0.169992	0.0100027	9.42078	3.15917	12.1584	0.320079	0.40994	0.849982	0.230006	0.0199922	0.289982	7.53083	0	1.53003	17.7521	2.5393	12.5785	0.400091	3.38129	22.4545	7.67843	2.54989	0.289982	32.1324	6.45213
GTEX-NPJ8-0011-R1a-SM-5SI8B	Brain	Normal Tissue	3.15917	4.84905	8.49039	5.31006	4.16886	25.5977	2.53051	4.16886	5.9784	2.52001	6.6797	4.3309	5.20076	4.3309	7.85067	12.71	0.0899993	4.20952	1.61005	1.86003	12.5176	6.42981	0.179992	0.0100027	3.05999	2.80984	14.2402	0.670007	1.48003	0.810015	0.579996	0.060002	0.110028	0.879991	0	3.61903	29.7734	3.9194	6.38096	0.060002	2.93937	2.87089	9.09984	5.69125	0.310003	5.71894	3.609
GTEX-13QJC-0011-R2b-SM-5PNUN	Brain	Normal Tissue	3.15917	4.28907	11.0799	7.85067	4.69034	30.5681	2.48013	7.50997	7.27931	1.56003	10.2522	2.53051	14.3293	6.30183	7.45809	18.5831	0.449938	5.62067	4.30993	2.5393	20.806	7.73185	0.0199922	0	4.14006	3.74928	15.6047	0.780003	1.08003	1.09999	0.65999	0.0199922	0.169992	1.77004	0	2.03961	30.5469	5.8594	7.23905	0.15004	3.35095	22.9582	18.1503	4.02962	0.219982	9.53907	3.78061
GTEX-13NYS-0011-R10a-SM-5MR4S	Brain	Normal Tissue	3.15042	10.4967	22.4857	13.4533	9.67895	93.3116	7.3605	15.115	20.5054	4.18044	10.7024	14.4891	12.2006	4.04081	4.20078	41.4979	1.44003	8.59104	1.56003	0.890002	11.8587	14.1516	2.74057	0	4.08022	7.86156	78.4652	2.21968	13.7265	0.750008	16.2787	0.250042	1.28003	1.57996	0	2.8196	18.3654	4.86926	8.78983	0	2.19062	3.29108	4.12002	8.46688	1.42998	14.5092	4.16886
GTEX-13PDP-0011-R1a-SM-5PNX5	Brain	Normal Tissue	3.15042	2.29958	12.0243	6.38096	5.31006	36.0508	1.49002	1.81996	5.92887	1.36003	3.7389	13.2865	3.7389	2.05951	3.87079	25.9731	0.520016	3.90042	0.670007	0.879991	5.79075	4.04081	0.609981	0	0.829988	2.97011	21.2727	1.13	10.1321	0.620015	5.90835	0.060002	0.0500127	0.479964	0.0199922	0.209954	28.1283	5.24057	4.10861	0.169992	1.42998	1.82996	3.07062	4.74924	0.449938	5.38047	1.08003
GTEX-13G51-0011-R11b-SM-5J2NE	Brain	Normal Tissue	3.13951	24.5209	24.3009	17.1593	15.2412	112.985	3.49087	16.4033	16.2674	5.26972	22.3769	3.54945	0.810015	9.11247	3.58904	34.7745	0	10.0412	1.29998	2.68043	11.867	26.8518	7.1592	0	53.4446	5.35071	42.3698	3.2211	1.66999	11.1492	0.320079	0	0.589988	0.289982	0	1.44003	18.8556	4.1602	16.2787	0.159985	1.88994	6.99243	1.22997	1.34997	2.16045	6.94894	4.59061
GTEX-11H98-0011-R11b-SM-5NQ6U	Brain	Normal Tissue	3.13951	22.9105	20.7628	15.8225	7.46844	90.0706	3.50057	11.8341	19.8343	6.99243	24.0663	1.96996	3.05999	14.5596	6.92009	35.5791	0.0500127	10.0412	2.44937	3.61903	13.5751	45.2225	8.9311	0.060002	70.131	7.71044	29.3431	4.12859	2.0796	13.0131	0.230006	0	0.15004	0.389935	0	0.840013	14.2303	1.88	13.5094	0	1.97996	9.53907	3.18998	2.50954	3.15042	4.8794	2.99077
GTEX-1128S-2826-SM-5N9DI	Brain	Normal Tissue	3.13951	16.088	12.243	9.86866	4.62896	73.6177	4.14868	9.06836	13.4533	3.71049	12.3538	2.56052	2.36919	7.22902	3.52004	25.8473	0.0500127	10.417	2.29004	1.94	11.3677	29.0195	3.03043	0.0299911	46.72	3.33935	36.1008	1.34997	1.44995	8.26965	1.09999	0.0999701	0.560011	0.269931	0.0500127	1.70995	17.3747	2.23978	8.96833	0	2.32041	5.77872	3.32088	2.58012	2.23048	14.8656	5.20076
GTEX-ZAB4-0011-R6a-SM-4SOKD	Brain	Normal Tissue	3.13951	7.89981	15.3792	8.26965	5.62847	40.0565	4.14006	7.88886	7.58847	2.78076	10.0481	3.40954	7.86156	5.8716	5.24057	27.435	0.300034	6.1593	2.23978	2.6693	18.2512	7.85067	0.729978	0.110028	5.65193	4.02124	17.2906	3.40954	4.40051	0.700007	1.97996	0.0700018	0.0100027	1.47	0	3.13951	25.0535	5.02009	6.228	0.0400066	2.3398	12.9321	5.58959	4.82892	1.07003	8.78983	3.9494
GTEX-139UC-0011-R4a-SM-5K7XM	Brain	Normal Tissue	3.13951	3.01995	10.3737	6.10827	6.18068	20.5766	2.71974	2.9292	3.83872	1.04002	4.06046	14.6914	6.34127	2.29958	2.85897	11.0492	0.239982	2.36919	1.02001	1.58996	6.90093	4.94067	0.350111	0.0199922	1.8	3.10057	13.0131	1.32999	1.92994	0.400091	0.649987	0.0299911	0.0100027	0.510002	0.0299911	0.320079	25.3329	5.21882	3.58904	0.289982	1.36003	1.66999	1.51	2.93937	0.140023	2.58909	1.57996
GTEX-RVPU-0011-R3A-SM-2XCAE	Brain	Normal Tissue	3.13951	2.70095	8.04906	3.62908	4.30993	20.0555	3.74928	2.87089	5.0796	1.21	3.40954	7.14928	9.18859	2.74057	3.15042	9.13144	0.430072	2.71033	1.55	0.93003	8.43173	4.33992	0.380036	0	1.16997	3.20995	12.3624	0.629995	2.21046	0.300034	5.20076	0.0500127	0.760017	0.479964	0	0.739977	24.0996	3.10918	2.8196	0.269931	1.71994	1.71994	2.19976	2.32041	0.460052	2.16946	0.940022
GTEX-WZTO-0011-R5B-SM-3NMC5	Brain	Normal Tissue	3.13082	8.29836	13.1127	12.7276	8.43758	42.4286	6.61977	20.4912	15.326	4.4496	12.0577	6.4209	18.7644	6.91051	4.22121	32.8758	1.31997	5.16125	2.18002	2.75963	24.76	11.991	3.45955	0.0700018	7.28941	9.27177	24.1498	4.12859	9.31687	1.33999	0.259978	0.0899993	0	10.8971	0	1.24	21.1404	7.1592	8.91255	0.110028	2.9009	4.27126	3.20995	16.7945	1.12001	11.0186	3.50057
GTEX-WVLH-0011-R5A-SM-3MJFW	Brain	Normal Tissue	3.13082	8.13884	13.8508	12.71	7.91077	43.4103	7.52039	19.8068	14.5798	3.78061	12.26	6.38982	19.3321	8.12193	5.16125	28.5605	1.41999	4.49923	2.83921	2.23978	22.3459	13.6128	4.22121	0.0100027	6.84851	12.6484	22.2069	5.41039	6.3677	0.739977	0.15004	0.0700018	0.0299911	12.561	0	1.25002	20.5766	9.0182	8.07141	0.130033	3.64926	8.22961	2.23048	18.1	0.570015	9.38168	5.05852
GTEX-13JUV-0011-R10b-SM-5LZXR	Brain	Normal Tissue	3.11998	7.73185	13.3511	14.5193	7.57796	41.5554	5.77872	12.4916	11.2501	3.93028	12.5785	19.0924	19.4396	4.31891	7.66248	27.0386	1.04002	5.0796	1.62002	1.16003	16.8645	9.90292	1.62002	0.0400066	2.8196	8.9497	43.3202	2.61979	7.999	0.700007	8.5376	0.629995	0.440046	1.46004	0	3.40954	25.5623	6.50152	8.66881	0.0799963	2.19976	5.21882	3.90042	5.90835	0.800014	7.2491	1.19997
GTEX-T2IS-0011-R6A-SM-32QP2	Brain	Normal Tissue	3.11998	5.0796	13.2681	17.5198	6.84851	39.3138	6.51055	10.7619	12.1163	3.17894	12.4311	5.71102	18.1755	6.86752	4.96815	18.4037	2.44937	4.06046	1.90996	3.56919	22.6735	9.57219	3.78061	0.179992	13.9859	10.2735	19.6428	17.0525	3.4001	0.400091	0.579996	0.0899993	0.0100027	3.13082	0.0199922	6.16784	23.5383	9.2782	6.19785	0.0299911	2.33008	14.6	2.42907	10.4097	1.29001	18.442	1.97996
GTEX-13FHO-0011-R11b-SM-5LZYQ	Brain	Normal Tissue	3.10918	22.1761	20.5623	13.9375	8.11068	104.618	4.30098	12.7188	15.7459	6.66121	18.9736	1.29001	0.829988	11.2112	5.52027	29.7115	0.0199922	9.59212	1.92006	2.68973	11.7523	42.2525	5.26972	0	56.2185	7.2491	36.4024	1.34997	1.28003	13.9859	0.49007	0.15004	1.09004	0.0799963	0	1.78002	10.4894	3.29108	15.8555	0	3.53962	9.95109	2.31077	1.25002	3.07062	5.10078	3.25929
GTEX-NPJ8-2626-SM-2D7W2	Brain	Normal Tissue	3.10918	19.7657	14.1713	11.7361	3.59901	67.1343	4.10007	9.31687	15.9658	4.74924	12.6397	1.21	2.76922	9.73278	5.85128	27.818	0.0199922	11.7932	3.05999	2.68973	13.3327	34.7745	4.72952	0	51.1964	3.87885	42.194	0.840013	1.09004	10.3522	0.40994	0	0.620015	0.179992	0	4.69034	15.1779	3.32088	15.0836	0.0799963	3.10057	13.9956	7.57271	4.41886	4.79889	10.9805	6.25829
GTEX-P44H-0011-R5A-SM-2XCEX	Brain	Normal Tissue	3.10918	5.57025	9.63878	14.0831	8.3503	40.4751	8.51987	19.6837	14.6812	5.52027	13.5563	3.7389	27.6834	10.6506	10.658	21.3614	2.25068	4.20078	3.44041	2.99077	19.0527	12.26	6.67045	0	11.6227	20.806	22.9264	8.85098	11.3599	0.320079	0.389935	0.060002	0.0400066	14.6	0	3.67975	33.5202	12.6221	5.29169	0.0299911	2.9009	7.81809	3.08984	22.7207	2.36919	12.0326	1.96996
GTEX-13O3Q-0011-R8b-SM-5KM2J	Brain	Normal Tissue	3.10057	6.83902	27.818	17.088	13.3604	68.1187	8.68083	14.3194	12.8339	3.74928	17.3988	3.67975	9.59877	9.1695	4.31891	35.8515	0.700007	15.1779	2.04953	2.80011	19.4531	18.0249	1.14	0.230006	7.40144	8.69891	28.0698	11.1106	9.47974	2.42067	1.47	0.0299911	0.159985	2.61072	0.0299911	8.77157	38.2652	8.39091	10.0064	0.169992	2.87089	40.1121	2.14999	5.32112	1.33999	13.5001	4.45886
GTEX-X585-0011-R4B-SM-46MVH	Brain	Normal Tissue	3.08984	7.30965	21.0235	16.5747	13.14	57.759	7.14928	12.066	10.4025	3.23004	13.5469	12.3111	13.5282	10.2735	10.7024	16.9348	0.949989	9.79369	6.09981	3.43088	24.1331	21.1697	0.840013	0.0500127	10.7918	7.37071	34.1771	3.67975	3.17014	1.46004	3.97964	0.0199922	0.110028	2.06953	0	6.28002	43.1703	8.17843	9.55893	0.15004	4.43113	4.53054	6.3677	11.2035	0.700007	6.07028	5.48974
GTEX-ZXG5-0011-R10a-SM-57WDD	Brain	Normal Tissue	3.07915	3.13082	7.00213	9.25892	5.47074	22.4545	3.80955	6.30183	6.31933	2.46984	4.60975	13.0945	9.15045	3.5593	1.61005	13.2773	0.65999	3.71049	1.49002	1.29998	9.65884	6.07028	0.940022	0	1.96001	4.79889	27.435	1.16003	5.90017	0.700007	4.95096	0.179992	0.140023	0.679987	0	1.21	14.3791	4.28907	3.62908	0.130033	1.26003	3.30022	1.70002	3.87079	0.54	4.30098	1.09999
GTEX-X4XX-0011-R8B-SM-46MWM	Brain	Normal Tissue	3.07062	6.31933	23.62	16.5977	12.9411	52.3085	6.83902	10.9273	11.2268	4.20952	14.8141	3.64926	9.29107	7.29952	5.55097	23.0539	0.570015	15.2729	4.20952	3.36959	17.4713	13.3789	1.05998	0.159985	8.36768	6.72151	27.741	9.04952	7.08023	0.909986	0.959994	0.119993	0.0700018	1.72999	0.0400066	4.88956	42.1648	8.11068	8.51987	0.629995	3.11998	19.6973	3.5593	5.47833	0.49007	14.2996	3.04096
GTEX-1477Z-0011-R3b-SM-5PNX9	Brain	Normal Tissue	3.07062	2.75963	4.41886	2.88086	2.44937	12.5959	2.23978	2.39064	4.09155	1.07003	3.80955	3.49087	8.26965	2.66006	2.50954	12.5872	0.110028	1.86999	1.57002	1.17999	7.82893	4.62896	0.0799963	0.0100027	0.780003	3.9494	11.7932	0.579996	1.02997	0.289982	0.119993	0.110028	0.369874	0.350111	0	0.320079	17.6051	4.60017	2.85897	0.110028	1.90996	2.29958	2.34955	1.42998	0.0999701	1.67998	0.920017
GTEX-NPJ7-0011-R8a-SM-2I3G2	Brain	Normal Tissue	3.05999	7.93823	30.0846	17.8014	8.86941	54.9472	6.31057	12.6923	20.2651	4.33992	16.1999	6.38982	6.88182	8.33873	8.12756	31.6022	0.789973	10.0273	3.88962	4.04081	21.3466	11.2892	1.94	0.470066	11.4072	6.96823	26.0271	5.64019	6.90093	0.649987	5.92887	0.0899993	0.15004	3.10918	0.0500127	14.9586	29.8561	7.29952	8.60296	0.159985	2.76922	15.1464	6.24962	3.999	0.49007	12.0577	3.73113
GTEX-WVLH-0011-R6A-SM-3MJFZ	Brain	Normal Tissue	3.05999	7.78024	12.6397	12.5959	8.72911	45.6002	6.72151	16.426	14.5596	4.25943	12.7011	5.26972	16.6207	10.7918	5.32112	26.574	1.38998	4.8794	2.61072	3.10918	26.6663	11.8587	3.90042	0.0100027	7.58847	11.0186	20.209	7.21901	5.29169	0.54	0.340037	0.060002	0.0199922	9.47974	0	1.05998	32.6035	8.9373	7.92724	0	3.20995	8.04906	3.78061	17.5198	0.449938	9.75304	6.85801
GTEX-13VXU-0011-R6a-SM-5SI71	Brain	Normal Tissue	3.05999	7.599	17.1474	17.975	9.67895	54.0032	10.8368	9.34922	20.5766	3.82013	12.4225	6.9779	12.8874	7.56222	4.53997	27.0948	2.68973	6.72151	1.86003	4.94067	22.1915	15.4326	5.25877	0.199963	19.4936	13.2222	24.572	28.879	5.06905	0.479964	0.739977	0.0500127	0.0400066	5.96184	0.0299911	2.95983	20.3073	13.8316	9.97181	0.0799963	2.39064	7.6678	2.16045	20.7916	2.05951	28.3632	1.58996
GTEX-145MG-0011-R3b-SM-5SI67	Brain	Normal Tissue	3.05999	4.04922	11.3599	6.75889	5.67156	26.1356	3.5791	4.89974	6.58773	2.49047	5.48974	12.2855	13.3234	2.14999	2.05951	20.3073	0.440046	3.9412	0.860009	0.99003	11.3677	5.64019	0.709989	0.0199922	1.40998	5.9784	19.7657	1.11003	3.67975	0.369874	5.96184	0.209954	0.449938	1.02001	0	1.19997	24.915	4.37921	5.21882	0.159985	2.28053	2.3398	1.86003	2.83921	0.0899993	3.93028	0.760017
GTEX-1212Z-0011-R1b-SM-5BC72	Brain	Normal Tissue	3.05999	3.41901	5.38047	4.22121	3.43088	14.6914	4.16886	5.0796	5.85128	1.62002	6.412	4.16886	7.49957	7.48918	3.41901	12.3709	0.330022	2.21046	1.94998	3.00949	13.8604	5.92065	0.250042	0.0199922	3.5791	3.609	10.1884	0.620015	1.56003	0.609981	0.720014	0.0100027	0.0700018	1.97996	0	3.23901	33.6832	3.36026	4.40968	0.0799963	2.06953	4.61934	3.63916	2.23048	0.330022	2.48013	5.62847
GTEX-11ZU8-0011-R3a-SM-5BC6U	Brain	Normal Tissue	3.05999	2.45958	5.71102	5.99916	4.04081	21.7499	2.06953	3.07915	4.18914	1.11003	5.48974	1.16997	4.7197	13.1127	3.11998	9.63878	0.159985	1.92006	1.15001	3.99069	15.6589	3.52981	0.0100027	0.0299911	5.57025	2.6693	7.68909	0.599985	1.02001	0.269931	0.620015	0.0199922	0.130033	2.33008	0	1.12001	57.5991	3.23901	2.72919	0	1.92006	4.01011	3.68997	1.64995	0.259978	4.01011	6.56038
GTEX-13N1W-0011-R4a-SM-5MR52	Brain	Normal Tissue	3.0494	4.89974	26.2082	8.987	10.1602	66.5321	5.41039	4.83898	8.30987	2.72919	7.599	23.2787	10.8669	5.48974	7.56222	28.0893	0.549991	8.80813	3.17894	2.6693	15.9216	12.9591	0.640002	0.0899993	5.31006	5.69125	24.5039	2.71974	2.54989	0.679987	2.09989	0.0500127	0.0799963	1.72999	0	1.99001	23.2464	7.11961	4.98886	0.330022	2.12038	2.54989	7.98792	4.68059	1.02001	9.47974	2.5393
GTEX-145LU-2626-SM-5LU9Z	Brain	Normal Tissue	3.04096	19.2385	17.6417	12.6309	5.8716	77.7075	3.5593	13.8604	15.9547	3.70022	17.1593	2.93937	1.40998	9.75304	4.70989	27.1701	0	9.67225	2.71974	2.56941	10.083	33.2886	6.56949	0	66.6706	5.48974	41.8445	1.05003	1.02001	12.986	0.560011	0.169992	0.720014	0.570015	0	0.940022	15.9547	2.82939	12.5263	0	1.67998	8.21821	1.96996	1.42998	3.23004	13.2589	4.02124
GTEX-12WSC-0011-R3a-SM-5P9F1	Brain	Normal Tissue	3.04096	5.83913	11.933	13.2222	10.7173	52.2722	5.79075	12.7984	11.6793	3.93028	7.92174	25.8832	8.98077	2.56941	1.79004	21.8556	0.99003	7.599	0.510002	1.13	12.7806	9.86182	1.97996	0.0100027	3.11998	5.53944	43.9858	3.15042	12.7011	1.22997	14.0929	0.0899993	0.060002	1.41999	0	4.28907	23.8835	3.36026	6.01999	0.310003	1.04002	2.26006	1.13	6.51055	0.599985	8.91255	0.720014
GTEX-XMD1-2926-SM-4AT42	Brain	Normal Tissue	3.03043	10.6728	11.1338	13.3327	3.78061	28.2064	6.38096	7.30965	9.9995	13.3697	17.2308	3.43088	14.8656	13.5282	15.5184	23.5546	1.8	7.22902	9.6991	1.55	15.8665	16.4374	0.420031	0.199963	8.5376	7.56222	37.1673	0.709989	2.34955	0.780003	1.56003	0.28007	0.820026	0.700007	0	15.4005	47.9005	7.16913	12.1416	0.190047	7.25915	4.74924	11.991	16.155	0.389935	6.6797	2.72919
GTEX-1313W-0011-R4b-SM-5KLZV	Brain	Normal Tissue	3.03043	5.0796	18.3146	10.1461	9.57219	34.4387	4.12002	6.92969	7.92174	3.07062	6.82008	20.0555	17.5441	4.53997	2.85105	22.99	0.510002	4.70989	0.900001	1.62002	16.088	9.2782	0.999971	0.0799963	4.04081	7.11961	26.2992	3.40954	3.9412	1.08003	2.12038	0	0.0100027	1.25002	0.0299911	1.26003	25.3681	5.53944	4.8794	0.110028	2.68043	1.94	1.71994	4.20952	0.530006	7.69976	2.56052
GTEX-13FHO-3026-SM-5J1O9	Brain	Normal Tissue	2.99908	9.04952	22.1454	14.5596	12.3709	68.3078	5.81892	12.7188	17.3627	5.41039	11.1415	29.0396	17.0999	7.78024	4.70011	39.7798	1.47	9.40773	1.81996	1.73998	19.1587	21.8254	2.21046	0.0400066	5.03054	7.43744	38.0009	2.40061	4.54942	0.800014	33.1964	0.380036	0.599985	4.20952	0	3.3301	29.0597	4.79889	7.7587	0.420031	3.13082	4.93041	4.76904	10.0691	1.08003	15.1359	2.0796
GTEX-ZAB4-0011-R8b-SM-4SOKF	Brain	Normal Tissue	2.99908	6.24962	14.3791	9.61875	5.65193	41.0117	3.93028	8.98077	7.76946	2.26948	8.74122	5.17917	8.22961	7.209	5.65193	22.5951	0.820026	5.42918	2.21046	3.25026	21.4951	9.18222	0.760017	0.0100027	5.29169	4.37921	20.0139	3.30939	4.18914	0.769999	1.36003	0.169992	0.110028	2.31077	0.060002	4.23	27.435	5.609	7.3605	0	2.25068	7.04107	7.13938	3.03043	0.479964	10.7173	4.82892
GTEX-12WSM-0011-R1a-SM-5LZW6	Brain	Normal Tissue	2.99908	6.1593	12.0243	6.51055	7.09989	34.9194	2.38071	5.28069	10.4386	3.52004	6.56949	14.0441	4.84905	4.78891	2.34955	26.0452	1.02001	6.18926	1.48003	1.37999	11.431	5.97011	0.860009	0	2.14999	3.25929	15.9658	1.36997	5.92065	0.810015	2.91906	0	0.0700018	0.949989	0.219982	1.04002	46.6877	2.78076	8.13884	0.320079	1.81002	3.43088	2.75963	3.52981	0.709989	4.54942	2.68043
GTEX-145MH-0011-R8a-SM-5PNUL	Brain	Normal Tissue	2.99908	5.06905	20.7341	11.3127	8.44929	48.4347	3.0494	23.7185	8.37929	2.18002	8.37929	10.8518	4.34895	4.60975	2.02973	26.3357	0.460052	8.82035	1.02001	2.26006	13.8796	6.35888	0.890002	0.0500127	9.09984	3.84938	31.668	3.66956	9.57219	0.69002	4.10007	0.0199922	0.199963	6.12099	0	28.0115	22.1915	3.9412	6.68897	0.0999701	2.08972	17.4592	2.06953	2.38071	0.169992	11.423	2.52001
GTEX-13PVQ-0011-R9b-SM-5LU3B	Brain	Normal Tissue	2.99908	2.71974	8.9002	5.8594	4.43113	33.8001	2.49047	4.67087	6.25829	1.70002	7.87247	2.05951	2.0796	14.2501	7.209	8.91873	0.350111	3.38129	4.48056	3.62908	37.4258	10.4894	0.060002	0.0100027	8.40256	2.72919	7.58847	0.209954	0.350111	0.449938	0.179992	0.0299911	0.119993	4.18914	0	1.86999	12.5176	3.7208	8.1671	0.0400066	1.84999	4.54942	9.8277	2.82939	0.119993	38.1328	5.38047
GTEX-R55E-2526-SM-2TC6H	Brain	Normal Tissue	2.99077	20.8349	18.7514	11.5584	10.9729	80.7272	3.80955	14.1615	14.7629	8.5376	23.1019	3.2211	1.84999	7.98238	4.8794	39.4503	1.96001	8.68685	5.79075	3.45955	11.0569	32.0212	5.83913	0.0899993	46.3009	4.78891	36.7573	2.19062	1.05003	15.7459	0.65999	0.130033	1.17999	0.510002	0	14.015	57.0033	4.77896	18.4292	0.0799963	4.84905	9.18859	2.00039	9.15679	1.47	12.7984	2.93937
GTEX-XMD1-0011-R5A-SM-4AT47	Brain	Normal Tissue	2.99077	9.40773	9.77334	10.9805	2.99077	31.0593	11.2658	13.0221	12.0076	5.60123	16.3013	2.42907	29.0195	11.9495	13.9859	20.3496	0.460052	5.03054	9.31687	1.69003	16.0212	11.1183	1.37999	0.0199922	4.98886	11.7932	27.3591	1.51	2.83921	0.760017	0.900001	0.219982	0.500006	3.27061	0	9.65215	21.7047	10.4894	8.77766	0.380036	4.61934	7.91077	9.13144	11.3363	1.29998	9.31041	7.53083
GTEX-11EI6-3026-SM-5GZZO	Brain	Normal Tissue	2.99077	6.38982	15.0209	7.97132	7.68909	34.6542	6.73084	8.54945	10.8518	3.35095	9.59877	17.423	13.1856	3.46915	3.84938	24.6231	1.05003	6.5786	1.86003	0.959994	15.5939	14.0636	1.86999	0.0400066	2.99077	7.94925	54.1156	1.31003	7.37071	0.849982	3.20995	0.420031	0.269931	1.46004	0.0700018	1.24	17.7152	6.13798	7.94925	0.179992	2.90896	3.7597	2.85897	6.55129	0.629995	5.77071	1.37999
GTEX-11OF3-3126-SM-5GU5E	Brain	Normal Tissue	2.98042	7.63068	19.3455	15.0522	11.6874	47.6356	7.48918	11.8917	16.8762	4.60017	9.82089	40.3631	16.0434	2.8196	2.56941	33.9645	1.40004	9.01195	1.67998	0.999971	20.0694	14.9068	3.52004	0.0299911	5.65978	6.228	80.9513	2.3398	18.7254	1.57996	0.869973	0.54	0.199963	1.48003	0	0.510002	16.8528	4.3309	8.12193	0.239982	1.96996	2.59988	1.32999	11.2423	1.17999	11.4627	0.829988
GTEX-13VXU-0011-R7b-SM-5SI72	Brain	Normal Tissue	2.98042	6.18068	13.2497	8.62087	6.68897	36.0009	4.39137	14.9172	10.7024	3.36026	9.42732	4.77896	6.10827	7.37071	3.83872	21.5398	0.860009	5.05852	2.29958	3.07062	18.2639	9.80048	1.19002	0.0500127	4.70989	6.77766	17.5929	2.9009	4.47125	0.969971	0.369874	0.230006	0.310003	6.35888	0.0700018	1.05003	17.9128	5.3285	7.3503	0.0299911	2.83921	3.30022	3.20106	11.423	0.560011	6.56038	3.86007
GTEX-RVPV-0011-R5A-SM-2TF69	Brain	Normal Tissue	2.97011	6.85801	11.6793	7.74258	6.19785	31.4275	4.66116	10.0064	9.71929	4.37011	10.5113	4.75913	13.3234	5.11849	4.45886	20.9362	0.720014	4.98886	4.31891	1.97996	18.7644	9.15679	2.00039	0	5.65978	5.90017	19.1587	1.49998	2.94958	0.449938	0.110028	0.0500127	0	5.62067	0	3.4001	20.691	6.21075	7.26922	0.15004	4.02124	6.75889	4.47125	8.9373	0.69002	5.50117	4.16886
GTEX-1399T-0011-R8b-SM-5IJD8	Brain	Normal Tissue	2.97011	5.8594	21.4951	12.7188	12.3025	47.9337	6.9779	12.8695	11.0569	3.9194	12.5959	5.02009	7.78024	6.04927	3.53962	30.9733	0.530006	12.041	1.61005	1.90005	16.1887	11.6793	1.36997	0.250042	7.82893	6.82954	24.2337	5.69915	6.04089	0.810015	4.14868	0.250042	0.130033	1.66999	0	13.6696	25.5977	5.65193	7.76946	0.28007	2.5393	21.3762	1.51	2.61072	0.750008	9.44694	2.28053
GTEX-13OW7-0011-R4b-SM-5O9CX	Brain	Normal Tissue	2.97011	3.39068	8.43758	3.3301	3.41901	16.9818	2.38071	2.83921	4.27126	1.24	4.68059	3.59901	15.3153	2.33008	2.42067	11.3206	0.190047	2.16045	0.739977	1.22003	8.60296	4.86926	0.230006	0.0299911	1.31997	4.59061	7.86156	1.49002	0.780003	0.289982	0.54	0.0100027	0.0299911	0.570015	0	0.190047	19.3455	4.01011	3.07915	0.060002	1.8	1.79004	1.61005	1.36997	0.0799963	3.32088	2.45958
GTEX-13OVL-0011-R4b-SM-5L3HV	Brain	Normal Tissue	2.97011	2.63071	6.68897	3.01995	3.50057	14.3592	2.40061	3.10057	3.7597	1.14	3.59901	3.47879	7.72114	3.3301	1.96001	8.47862	0.159985	2.02973	0.999971	1.51	8.0101	4.40968	0.239982	0	1.86003	3.43088	7.4117	1.36997	0.739977	1.09999	0.350111	0.0299911	0.0500127	0.460052	0	0.49007	26.0091	3.15042	3.9194	0.119993	1.79004	1.77004	1.58996	1.71994	0.159985	3.38129	2.16045
GTEX-131XH-0011-R6a-SM-5KM2G	Brain	Normal Tissue	2.95983	8.06023	16.0657	18.5188	8.16144	50.2472	11.9164	13.0764	19.4396	4.37011	12.6923	8.77766	21.7348	7.89981	5.42918	35.5791	2.0199	6.38096	1.75003	4.20078	23.0699	12.5785	4.60975	0.110028	20.5338	12.9501	25.5623	22.6735	5.15053	0.259978	0.750008	0.400091	0.130033	3.82013	0.0700018	5.1114	28.1478	14.4891	9.6321	0.0199922	2.3398	9.13144	5.609	26.1356	1.47	25.8653	1.63005
GTEX-11GSO-3026-SM-5Q5AL	Brain	Normal Tissue	2.94958	17.435	16.0434	14.2106	7.37071	82.5378	5.67156	13.3882	18.0499	6.06187	16.7016	2.16946	2.78076	10.1673	5.48974	30.8234	0.0299911	11.2892	2.0796	2.49047	14.4992	34.8952	6.3281	0	48.5356	4.67087	38.1593	2.85105	1.32999	9.8277	0.54	0	0.570015	0.99003	0	1.16003	22.5169	4.1602	12.7629	0.0899993	3.04096	10.8218	3.96037	3.08984	2.25068	17.7891	4.14006
GTEX-145LU-0011-R11b-SM-5P9JX	Brain	Normal Tissue	2.9292	19.2652	21.2727	19.1985	7.10974	83.2272	2.59988	12.1668	21.6896	6.5786	16.9935	1.96001	0.93003	10.5113	5.45937	26.4454	0.060002	10.4604	2.13958	4.1602	13.5001	32.6261	6.51055	0.0400066	60.1285	6.46109	50.7724	1.38998	1.24	18.2386	0.350111	0.169992	0.549991	0.110028	0	0.709989	10.7024	3.66956	15.7897	0	1.24	8.53169	1.19997	0.729978	3.13951	3.86007	6.06187
GTEX-12WSE-0011-R6b-SM-5LZV5	Brain	Normal Tissue	2.9292	4.40968	12.7629	6.74953	6.6106	31.3404	5.25877	5.42918	7.71044	1.57002	6.62896	3.97137	10.747	4.09155	1.97996	15.454	0.820026	3.7597	0.93003	1.55	10.8218	6.91051	1.96996	0.0199922	9.95109	3.84938	14.419	4.85915	1.49998	0.620015	0.570015	0.0400066	0.0199922	3.07062	0	14.132	25.0188	5.48974	5.11849	0.0799963	1.55	5.90017	1.07003	4.3309	0.900001	8.86326	1.25002
GTEX-13OW8-0011-R1a-SM-5L3HI	Brain	Normal Tissue	2.9292	4.23	7.71044	3.90042	2.99908	16.5747	2.76922	3.29108	4.33992	2.02973	5.47074	2.21968	13.6601	6.27132	6.50152	16.6438	0.359982	3.0494	2.21968	1.22997	11.867	7.69976	0.0799963	0.0100027	1.92994	5.38047	10.2522	1.05003	1.19997	0.780003	0.649987	0.0400066	0.130033	0.589988	0	0.369874	26.8518	4.68059	4.92017	0.0799963	2.83921	1.81002	4.12002	2.12038	0.239982	5.24057	3.0494
GTEX-X585-0011-R11B-SM-46MUZ	Brain	Normal Tissue	2.91906	16.6207	10.4386	18.075	4.28015	77.4923	5.52793	11.5424	14.8862	9.18859	16.1662	3.73113	3.0494	21.0089	14.5697	24.5379	0.28007	7.10974	9.80728	2.23978	16.7945	52.2722	4.02124	0	64.4888	9.65884	31.297	2.94958	2.40061	15.3579	0.570015	0	1.01001	0.28007	0.0700018	5.9784	38.6384	8.08822	10.2026	0	2.16946	23.7843	3.10918	9.59212	3.80955	15.4754	5.96184
GTEX-13OW6-0011-R5a-SM-5O9BK	Brain	Normal Tissue	2.91906	9.06836	13.2865	11.6712	7.57796	37.3999	7.18904	14.4691	14.3492	3.63916	14.9482	6.24962	21.5398	5.33959	6.02834	28.5012	1.02001	5.62847	3.7208	1.70995	21.8708	13.2865	2.90896	0.0500127	4.89974	10.3378	24.1833	2.14999	5.52793	0.780003	0.250042	0.0500127	0.15004	6.27132	0	8.04906	22.9741	9.63878	8.25819	0.119993	4.33992	4.48989	3.49087	13.3327	1.48003	10.6285	5.99084
GTEX-11GS4-3126-SM-5A5LH	Brain	Normal Tissue	2.91906	7.3503	17.975	9.08723	10.4676	52.0914	5.1114	7.48918	14.3791	5.64019	9.69238	29.7528	8.13884	5.20076	2.44089	30.1263	1.24	9.46005	1.27003	1.81996	23.1821	20.8928	1.36997	0	3.83074	3.999	36.9105	0.99003	4.10861	0.609981	17.9004	0.0500127	0.239982	3.0494	0	3.27969	16.0768	2.68973	6.85801	0.340037	2.36919	2.48013	3.90042	7.7587	0.909986	9.04952	4.01011
GTEX-P44G-0011-R5A-SM-2I3FA	Brain	Normal Tissue	2.91906	6.34127	8.75942	10.1673	6.34127	50.1081	4.45886	13.679	14.2205	3.35095	9.49948	4.64826	10.0064	5.67156	7.6678	22.6735	1.31997	4.78891	2.99077	2.31077	17.088	11.0492	2.06953	0.0199922	4.27126	6.79177	25.0188	2.80984	5.11849	0.330022	0.230006	0.0700018	0.0899993	6.75889	0	2.61072	18.7384	9.46661	6.04927	0	2.42907	4.48056	7.6201	14.3691	1.09004	10.5185	6.25829
GTEX-NPJ7-0011-R2a-SM-2I3GF	Brain	Normal Tissue	2.91906	4.96127	13.8892	10.8895	4.88956	56.2965	2.68043	7.7587	9.06836	3.9194	14.7629	2.52001	6.25829	14.26	11.297	15.5831	0.430072	3.73113	3.51029	6.27132	35.0893	10.3881	0.110028	0.0400066	7.71044	4.12859	19.7246	1.07003	1.01001	0.430072	1.02001	0.0299911	0.0899993	2.44937	0	2.5393	33.2425	5.53944	8.91873	0.0299911	3.609	10.6802	12.7452	3.17894	0.159985	24.5209	8.47862
GTEX-WVLH-0011-R11A-SM-3MJFO	Brain	Normal Tissue	2.90896	24.9842	21.4355	25.0883	9.03072	76.5315	4.12002	24.1833	23.7185	6.51958	27.2644	2.05951	1.49002	17.9501	7.28941	25.6332	0.0999701	10.8293	3.27061	5.90017	16.6785	40.4751	14.5092	0.0299911	92.0907	9.25251	38.2652	4.34895	1.88994	17.0762	0.179992	0.15004	0.110028	0.289982	0	1.07003	13.4627	3.5791	15.115	0.0299911	1.84001	6.13798	1.17999	0.920017	1.69003	5.33959	12.8517
GTEX-13NYB-0011-R8a-SM-5KM4R	Brain	Normal Tissue	2.90896	6.89137	29.3635	16.5288	12.0577	66.256	7.21901	15.4219	11.0339	5.609	13.4254	6.28874	5.52793	5.04101	3.23004	57.9998	0.629995	15.1464	1.02001	2.04953	17.5685	14.7731	1.16997	0.259978	7.07042	6.67045	26.19	8.60296	9.77334	0.609981	9.31687	0.199963	0.0999701	2.70095	0.0299911	6.5786	39.2321	6.38982	8.98077	0.230006	1.66006	20.0139	2.0199	3.99069	1.01001	13.1127	2.40061
GTEX-13X6I-0011-R2b-SM-5PNWQ	Brain	Normal Tissue	2.90896	3.50057	9.75304	7.46844	4.53054	24.6402	2.33008	6.228	7.50997	1.84999	6.31933	3.66956	6.55129	5.8716	9.04324	11.7198	0.239982	4.18914	3.77014	2.71974	20.3778	8.63881	0.199963	0	4.90994	3.4001	18.7254	1.16003	2.08972	1.24	1.29001	0	0.130033	1.38998	0	1.96001	26.1719	5.75075	7.209	0.209954	2.68043	21.4653	7.60955	3.3301	0.060002	12.5002	5.90017
GTEX-13NYB-3026-SM-5IJD7	Brain	Normal Tissue	2.9009	7.30965	15.3472	12.977	13.5001	56.6096	5.609	11.2112	13.9665	4.44036	9.31687	36.8594	11.2814	4.3309	2.34955	35.1136	1.46004	9.42078	1.28003	1.61005	20.9653	20.195	1.51998	0.0199922	4.96127	5.92887	41.9898	1.61005	7.04107	0.849982	20.0277	0.130033	0.300034	3.40954	0.0299911	2.44089	23.522	3.36959	5.71894	0.679987	2.34955	3.13082	3.20106	9.40773	1.48003	10.4676	2.42067
GTEX-ZAB4-0011-R9a-SM-4SOKG	Brain	Normal Tissue	2.9009	6.73084	12.0326	12.2006	4.58107	37.8694	5.7388	9.1695	7.96028	5.52027	14.399	3.78061	9.01195	10.5331	10.0481	23.7514	0.780003	2.76922	7.12948	3.54945	29.0396	9.22049	0.720014	0.0100027	17.5077	6.46109	13.6128	2.03961	1.70002	1.81996	0.259978	0.430072	0.300034	3.33935	0	16.4147	33.4969	7.56222	8.20114	0.15004	2.85897	11.219	8.15013	8.07701	0.219982	29.8975	4.89974
GTEX-N7MS-0011-R7a-SM-2HMKN	Brain	Normal Tissue	2.9009	5.29903	7.94925	9.13144	4.60975	32.7848	4.75913	13.0221	8.85098	2.21968	8.25819	5.44048	8.74122	6.07028	3.0494	15.1779	0.470066	3.5593	3.17894	2.40061	11.3993	8.22961	0.900001	0.0199922	2.75963	4.34895	13.9762	2.00039	3.77014	1.22003	0.239982	0.060002	0.169992	4.82892	0	0.549991	29.9597	5.57025	4.98886	0.0500127	2.76922	4.43113	2.42907	8.91255	0.169992	4.8794	3.87885
GTEX-13OW8-0011-R3a-SM-5L3I4	Brain	Normal Tissue	2.89086	8.13884	20.5908	8.3503	8.5376	41.8155	5.35071	5.81086	11.5105	3.2211	8.56131	16.4147	18.0499	4.83898	4.41886	50.5616	0.879991	7.06062	1.41999	0.810015	15.5399	8.02121	1.61005	0.0299911	2.49047	6.91051	40.1399	1.73998	7.00213	0.460052	3.66956	0.49007	1.73998	1.16003	0	0.760017	20.5196	4.89974	9.61875	0.269931	3.609	2.52001	4.92017	4.67087	0.820026	6.55129	1.61005
GTEX-ZF28-3026-SM-4WKHP	Brain	Normal Tissue	2.89086	7.28941	12.7629	11.4627	5.39915	44.0469	5.64019	9.04952	11.8505	3.44997	6.92969	17.3506	9.97181	3.9194	2.89086	30.2519	1.09999	6.91051	2.33008	1.13	12.8339	7.57796	2.31077	0.0100027	2.8196	6.47005	68.3552	1.42998	9.59212	0.629995	4.62896	0.430072	0.909986	0.900001	0.0299911	0.979983	15.8555	5.17917	6.12099	0.0299911	1.99001	3.13082	3.38129	8.12756	0.849982	11.5424	1.34997
GTEX-13OW6-0011-R4a-SM-5O9DX	Brain	Normal Tissue	2.89086	2.90896	6.21937	4.96127	3.56919	17.8137	2.25068	2.91906	4.48989	0.900001	4.10861	8.06023	6.6797	3.59901	2.78076	8.30987	0.179992	2.63985	1.05998	1.57996	8.83872	3.83872	0.259978	0	2.13069	3.29108	8.80813	1.37999	1.55	0.760017	0.460052	0.0299911	0.0199922	0.849982	0	0.530006	23.8338	4.14006	3.88962	0.0899993	1.90005	2.0199	1.47	1.72999	0.190047	3.08984	2.39064
GTEX-QVJO-0011-R6A-SM-2S1QN	Brain	Normal Tissue	2.88086	10.8594	16.1999	24.9842	8.91873	57.3203	16.0323	18.5188	26.2809	5.42918	17.7644	6.38982	25.1754	10.9729	7.81809	28.2455	4.10007	8.9373	4.12859	6.62896	30.9304	16.3352	9.79369	0.0500127	18.5574	22.7522	37.7908	29.0597	9.69238	0.420031	0.620015	0	0.110028	8.51987	0	4.36103	26.3905	15.4647	10.6728	0	3.3301	12.9232	5.25148	30.21	1.60003	24.1331	3.03043
GTEX-13G51-3026-SM-5IJB8	Brain	Normal Tissue	2.88086	7.05084	15.3366	9.67895	8.36768	53.593	4.58107	9.34274	11.2112	4.06892	10.1461	14.3293	6.93931	13.2497	3.15917	25.1929	0.679987	5.92887	2.23048	5.16125	41.6708	19.4396	0.840013	0	9.47974	3.6594	26.4637	0.999971	2.71033	0.449938	11.9164	0.110028	0.110028	4.84905	0	2.42067	19.8894	2.19976	6.38982	0.239982	2.71033	2.75963	7.999	4.53054	0.789973	7.08023	9.7598
GTEX-11GSP-0011-R8b-SM-5NQ79	Brain	Normal Tissue	2.88086	5.69915	16.4831	6.63816	5.02009	29.3228	4.84905	8.43173	6.80119	3.04096	10.5113	3.97137	10.0273	6.80119	5.52793	22.8471	0.199963	5.15053	3.9494	2.14999	15.1464	7.85067	0.760017	0.0500127	2.94958	5.41039	16.5862	2.03961	2.04953	0.729978	0.589988	0.060002	0.549991	1.84001	0	8.12756	35.2111	4.1602	6.1593	0.0700018	3.63916	16.5288	4.16886	3.44041	1.05998	5.81086	6.67045
GTEX-13IVO-0011-R8a-SM-5L3DY	Brain	Normal Tissue	2.85897	3.25929	7.26922	7.3605	5.42918	43.3502	3.40954	5.99916	6.75889	1.84001	6.9779	1.84001	4.72952	4.59061	6.21937	21.7047	0.750008	10.6876	1.86003	2.39064	5.71894	5.67156	0.629995	0.140023	2.58909	3.87079	14.4891	2.9009	3.68997	0.780003	9.13777	0	0.620015	0.860009	0	1.75003	25.1754	6.82954	3.78061	0.0799963	1.81996	11.2658	3.56919	3.36026	0.470066	10.1321	0.979983
GTEX-13S7M-0011-R9a-SM-5O9DW	Brain	Normal Tissue	2.85897	2.72919	7.06062	5.609	4.36103	26.5005	2.38071	5.21882	6.28002	1.81002	7.6201	3.01995	3.04096	7.6678	7.30965	7.31979	0.130033	2.90896	2.42067	3.23004	33.0816	6.72151	0.060002	0	6.81063	2.25068	9.04952	0.320079	0.199963	0.470066	0.999971	0.0199922	0.15004	3.15917	0	0.840013	11.5584	2.29004	7.52039	0.0299911	3.0494	17.5077	14.1516	3.20106	0.320079	31.8	4.99925
GTEX-X4EP-0011-R2B-SM-3P625	Brain	Normal Tissue	2.85105	15.1045	20.7628	8.17843	5.11849	89.759	9.90979	12.1416	11.7932	9.38168	15.7787	2.87089	7.7587	35.4315	34.5343	36.3771	0.530006	14.6203	15.094	2.45958	20.3073	23.0379	0.15004	0.0400066	7.03132	6.19785	21.9467	2.12038	3.15042	1.53003	2.87089	0.560011	0.599985	1.42998	0	2.58012	53.2597	19.8343	17.7521	0.0999701	10.7619	9.59212	22.5638	15.7787	0.750008	22.8788	5.69915
GTEX-132Q8-3026-SM-5PNVG	Brain	Normal Tissue	2.85105	8.1671	12.9142	12.3111	7.74795	41.2398	8.46101	12.2006	15.6263	4.4496	12.4225	16.8294	12.0912	7.32995	10.8895	30.3359	0.979983	7.85067	4.82892	0.709989	17.2547	18.7904	2.42907	0	4.23881	6.63816	65.1177	1.49998	13.8508	0.999971	6.85801	0.340037	1.11003	0.780003	0	2.87089	16.6092	4.82892	9.06207	0.110028	3.45955	2.16045	5.38047	9.67225	1.41999	11.1415	1.99001
GTEX-Q2AG-0011-R6A-SM-2HML7	Brain	Normal Tissue	2.85105	8.15013	13.6317	16.3126	8.96211	44.3532	9.18222	18.6735	22.3149	4.66116	13.1673	6.55129	10.9729	7.13938	5.9784	26.7774	2.52001	6.4209	3.20995	3.03043	24.7429	11.6469	5.13983	0.0299911	8.06023	12.0076	29.3025	12.15	10.1461	0.470066	0.199963	0.369874	0.130033	14.439	0	1.09004	23.8338	11.4706	8.91255	0.0299911	3.13951	9.03072	3.83074	29.6087	1.78002	18.0499	2.79042
GTEX-RU72-0011-R5A-SM-2TF6U	Brain	Normal Tissue	2.85105	6.73084	11.2501	12.0493	6.66121	36.2011	5.25877	11.3284	12.1837	2.28053	9.99257	3.88962	16.9465	6.12099	4.39137	23.9332	1.55	4.27126	2.35935	2.29004	18.1755	10.1884	2.71974	0.110028	5.29903	9.25251	23.6528	4.16886	3.77014	0.169992	0.389935	0	0.060002	8.75942	0	0.999971	19.917	8.98077	6.95858	0.0700018	2.52001	5.50117	3.609	15.094	0.940022	12.3281	3.79111
GTEX-139UC-0011-R3b-SM-5K7VZ	Brain	Normal Tissue	2.85105	4.33992	17.8508	12.0326	8.03791	36.9105	5.29169	10.5477	7.81267	2.99908	7.4788	12.3367	12.0828	2.50954	2.64901	26.0271	0.93003	3.51029	0.840013	1.36997	11.2268	5.26972	1.62002	0.0500127	2.63985	8.96211	26.3357	2.99908	6.93931	0.520016	11.0339	0.190047	0.110028	2.00039	0	2.88086	21.5547	4.96815	5.17917	0.269931	1.71994	2.80011	1.66999	4.48056	0.239982	6.35007	1.44003
GTEX-ZDXO-2926-SM-4WKFM	Brain	Normal Tissue	2.83921	21.4058	22.9582	9.36868	13.004	80.114	2.3398	10.2735	12.9232	4.61934	18.1251	3.3301	1.14	9.40121	3.62908	26.9637	0.0299911	10.8518	2.12038	1.71994	12.3111	34.7023	6.83902	0	63.8218	4.12859	39.5324	0.940022	1.17999	12.4743	0.400091	0	0.700007	0.49007	0.0500127	1.40004	10.8669	4.55889	15.1464	0	2.38071	10.7396	1.16003	1.29998	2.54989	5.21159	5.1114
GTEX-147GR-0011-R2b-SM-5S2RQ	Brain	Normal Tissue	2.83921	4.8794	18.8818	8.24103	5.55867	41.5266	2.85897	8.21252	6.73084	1.51998	7.08023	3.45955	3.88962	4.20952	2.61072	19.5748	0.369874	5.5088	1.26003	2.46984	15.8225	5.83913	0.420031	0	3.67975	2.90896	18.2133	1.62002	1.53003	0.65999	1.11003	0	0.0100027	2.06953	0	1.19002	39.0422	3.6594	6.1593	0.269931	2.61072	27.4921	4.23	2.63071	0.500006	9.32979	4.95096
GTEX-11TTK-2926-SM-5PNYP	Brain	Normal Tissue	2.83921	4.25943	9.06836	6.0787	4.82892	33.1504	3.30939	4.94067	7.53083	1.92994	5.89199	9.95109	13.305	6.5786	7.91077	31.1455	0.300034	3.5593	2.53051	0.890002	11.8834	8.91255	0.629995	0	1.86999	5.60123	34.9437	0.789973	2.40061	0.28007	3.90854	0.28007	2.63071	1.04002	0	1.51998	22.5638	6.74017	7.96028	0.159985	3.2211	3.9494	7.86156	2.80984	0.510002	3.32088	3.67975
GTEX-N7MT-1226-SM-26GMT	Brain	Normal Tissue	2.83921	3.6594	2.52001	6.95858	1.34997	1.63005	3.74928	5.29169	6.82008	3.5791	10.3593	0.380036	2.54989	9.80048	5.55097	0.709989	0	2.41062	2.19976	4.18044	5.29903	8.83259	8.68685	0.0700018	41.4117	4.44036	4.73937	1.46004	1.40998	7.3605	0.15004	0	0.0999701	0.239982	0	1.58996	4.16886	2.93937	2.75963	0	0.69002	4.76904	1.25002	1.72999	0.269931	1.66006	1.55
GTEX-QMR6-0011-R4A-SM-32PKU	Brain	Normal Tissue	2.83921	3.64926	7.48918	8.29261	5.29169	27.7026	4.9785	9.57883	5.52793	1.49002	8.44929	3.79111	17.1831	16.5632	6.55129	12.6309	0.460052	2.72919	1.47	3.99069	15.3153	7.08023	1.15001	0.0799963	6.54222	6.83902	14.3791	3.27969	1.97996	0.259978	1.58996	0.060002	0.0500127	2.58909	0	0.700007	33.381	3.97964	2.31077	0.269931	1.99001	2.14999	4.20952	4.73937	0.440046	3.97137	3.01995
GTEX-131YS-0011-R9b-SM-5EQLY	Brain	Normal Tissue	2.83921	2.93937	10.2096	9.22049	4.82892	30.1472	6.48802	8.42005	5.87975	4.40968	10.6876	1.71994	9.38819	9.18859	4.64826	16.29	0.330022	2.11011	2.91906	3.87079	24.0663	6.25829	0.649987	0	10.097	6.6797	14.6507	1.51	1.51998	1.51	0.190047	0.0999701	0.130033	3.77014	0	4.64826	18.4932	5.0796	6.21937	0.230006	2.93937	25.1929	2.99908	3.18998	0.190047	17.2906	6.84851
GTEX-QVJO-0011-R5A-SM-2S1QM	Brain	Normal Tissue	2.82939	9.47974	15.6915	19.6837	8.08822	51.2675	9.69238	41.5842	16.3126	5.75075	13.7742	5.44048	25.5445	10.4967	6.04089	23.3919	2.31077	8.3503	4.5086	4.08022	23.6856	11.9412	5.25148	0.0400066	7.03132	13.9085	31.7339	8.57913	9.79369	0.470066	0.449938	0	0.0199922	15.6806	0	3.04096	26.6478	10.2878	8.02121	0.0500127	4.16886	7.28941	3.97137	26.8332	0.879991	12.3795	4.06892
GTEX-ZE7O-0011-R5a-SM-57WBO	Brain	Normal Tissue	2.82939	5.97011	10.8293	6.9779	5.39915	31.3187	4.72952	8.3503	9.97872	2.56052	8.72911	3.90042	15.7023	4.8794	3.32088	21.317	0.800014	3.52981	2.23048	1.66999	15.8116	7.12948	2.41062	0	3.40954	7.79103	17.0407	1.90996	3.25026	0.609981	0.310003	0	0.130033	6.6106	0.0299911	3.07915	18.3654	7.49957	5.94946	0.0700018	3.5593	5.3285	3.04096	7.58847	0.609981	6.6106	2.9009
GTEX-13SLW-0011-R10a-SM-5S2UI	Brain	Normal Tissue	2.82939	5.90017	11.0722	10.4386	8.51987	46.6553	6.07028	9.75304	10.3809	2.78076	10.0203	14.4891	21.4802	3.50057	5.64019	32.4457	0.920017	6.63816	1.64003	0.999971	13.5563	11.7605	1.42998	0.0199922	2.9292	11.6712	45.6635	1.02997	6.61977	0.599985	5.71894	0.159985	0.400091	1.07003	0	0.849982	21.5996	6.56949	8.17843	0.15004	3.56919	4.25943	4.83898	4.53054	0.520016	5.32112	1.07003
GTEX-12ZZX-0011-R2a-SM-5EGLG	Brain	Normal Tissue	2.82939	5.0796	20.6051	10.0412	5.8716	36.0508	2.75963	11.6793	8.43173	2.29004	10.0203	4.58107	10.1602	4.23	2.56941	29.6087	0.920017	5.69915	1.02001	2.23978	14.6812	8.20114	0.119993	0	2.06953	6.43873	22.9582	2.85105	2.14999	1.78002	1.26003	0	0.169992	1.25002	0	2.78076	35.5298	6.1593	7.82893	0.0400066	3.78061	25.5977	3.9194	3.52981	0.159985	5.90017	6.06187
GTEX-13OVJ-2826-SM-5L3GW	Brain	Normal Tissue	2.8196	7.13938	18.5831	7.44776	7.27931	45.9492	4.14006	6.28002	9.55893	3.5791	11.1183	11.6469	26.1719	7.68909	11.5986	41.3256	0.460052	6.79177	3.11998	2.05951	21.7348	17.5441	1.16003	0.0100027	4.04922	5.75075	32.3334	1.07003	3.38129	1.02997	3.799	0.599985	0.709989	1.84999	0.0400066	2.14999	26.8332	6.7122	6.85801	0.199963	4.36103	3.33935	10.6211	5.29169	0.829988	8.91255	3.54945
GTEX-13VXU-3026-SM-5LU3K	Brain	Normal Tissue	2.80984	21.4355	21.7348	15.2095	8.96833	84.7407	5.39915	13.2589	18.34	6.47903	18.8818	2.45958	2.13069	10.3881	4.69034	35.3089	0.0299911	11.6631	1.79004	2.82939	15.4112	43.4103	4.74924	0.0299911	64.8474	4.62896	44.9101	2.16045	1.09004	13.9375	0.589988	0.119993	0.440046	0.599985	0	1.42998	24.2169	6.09981	16.6438	0	1.94	13.8316	3.04096	3.2211	1.84001	28.4617	4.70011
GTEX-14BIN-0011-R11a-SM-5SI79	Brain	Normal Tissue	2.80984	14.6	15.7569	10.118	5.65193	59.0545	3.68997	10.7098	12.2855	3.47879	16.5059	1.88994	1.28003	9.42732	4.1602	23.4406	0.0100027	7.57796	2.31077	4.31891	9.71929	21.8708	7.57271	0.0700018	46.1727	4.48056	27.0761	2.61072	1.67998	12.243	0.239982	0	0.389935	0.310003	0.0400066	1.54004	12.2175	2.72919	10.9729	0.250042	2.80011	9.65884	1.76001	0.969971	1.72999	2.76922	2.88086
GTEX-11GSP-0011-R5a-SM-57WBE	Brain	Normal Tissue	2.80984	7.94925	16.7945	10.5917	7.86156	43.3502	6.50152	17.5198	14.8347	4.59061	12.977	6.61977	18.3273	7.6678	5.99916	32.1769	1.41999	5.69915	3.799	2.16045	20.9072	10.4386	3.97964	0.0100027	7.43744	10.0064	22.7838	5.22969	5.20076	1.13	0.130033	0.0999701	0.0799963	10.4676	0	4.55889	20.9217	9.46661	9.03072	0.0799963	3.56919	6.07028	2.71974	15.6263	1.48003	10.658	3.609
GTEX-13G51-0011-R10b-SM-5LZYF	Brain	Normal Tissue	2.80984	5.25148	13.8508	14.7629	8.47862	35.5052	5.65978	15.648	10.111	4.31891	7.56222	21.8708	10.3593	3.93028	2.59988	19.6837	1.16003	5.44048	1.34997	1.27003	14.409	9.86866	2.29958	0.0100027	4.14868	5.90017	35.6038	3.70022	10.3522	0.949989	7.6678	0.0700018	0.259978	1.73998	0	2.04953	23.522	3.66956	6.02834	0.169992	1.24	5.83104	1.34997	5.65978	0.340037	8.91255	1.51
GTEX-11ZVC-0011-R4a-SM-5BC6Z	Brain	Normal Tissue	2.80984	3.44997	6.04927	3.799	2.87089	14.3592	2.71033	3.38129	3.9494	1.48003	5.65978	2.89086	11.3127	3.30939	2.74057	11.7768	0.259978	1.92006	1.56003	1.94	11.5986	4.39137	0.15004	0	1.69003	5.11849	10.3881	1.07003	0.65999	0.350111	0.130033	0.0100027	0.259978	1.15001	0.0500127	1.48003	21.1844	4.1602	3.63916	0.0899993	1.84999	1.62002	2.64901	1.60003	0.579996	3.93028	3.799
GTEX-TSE9-0011-R1A-SM-3DB7E	Brain	Normal Tissue	2.80011	3.71049	8.33295	9.04324	5.67156	34.6782	2.95983	4.68059	7.32995	1.96001	6.92969	13.3697	7.30965	3.90042	3.90854	20.4061	0.599985	3.51029	1.48003	1.38998	8.88787	5.25148	0.860009	0.0700018	2.28053	4.34895	14.7322	1.67998	4.86926	0.69002	8.77157	0.169992	0.140023	0.739977	0	1.56003	47.0776	4.1602	4.66116	0.0899993	1.47	4.14868	2.36919	3.00949	0.380036	5.1114	0.949989
GTEX-13OVL-0011-R5b-SM-5L3FU	Brain	Normal Tissue	2.79042	7.01185	11.5584	8.33295	6.6797	34.272	5.1114	13.2497	11.991	3.83074	9.22049	5.57797	13.1036	4.44036	3.87885	24.1666	1.15001	4.99925	2.26006	1.76001	17.6662	9.53246	2.08972	0.0199922	4.40051	8.56725	18.3019	2.46984	5.71102	0.800014	0.0999701	0.0500127	0.0100027	6.74953	0.0299911	1.36997	16.7712	7.71044	7.40144	0.0400066	2.71033	4.53054	2.01012	11.5424	1.17999	8.56131	2.61072
GTEX-WHSE-0011-R5A-SM-3P5ZO	Brain	Normal Tissue	2.79042	6.95858	12.6309	12.986	8.77157	55.4446	9.1695	18.4804	23.6037	5.41039	13.0764	6.9779	9.44039	13.4533	15.8555	36.9361	2.19062	11.8587	8.71098	1.55	19.3723	20.5196	4.22121	0.0400066	10.1602	9.95109	31.9325	8.07141	9.44039	0.340037	0.549991	0.0700018	0.209954	11.297	0	24.3853	32.0212	16.2336	8.6508	0.0400066	2.71974	8.1671	9.31041	28.839	1.81996	24.8977	11.6066
GTEX-13CZV-0011-R4b-SM-5J2NY	Brain	Normal Tissue	2.79042	3.0494	5.25148	3.13082	3.41901	18.1881	2.16045	2.18002	4.14006	0.959994	3.03043	7.07042	10.1814	3.83074	4.25058	9.84133	0.209954	2.01012	1.49002	1.44003	7.79103	4.39137	0.0999701	0	0.949989	3.46915	9.67895	0.93003	0.959994	0.510002	0.320079	0.0400066	0.159985	0.330022	0	0.140023	19.5477	4.55889	3.97964	0.0400066	2.00039	1.53003	3.52981	1.57002	0.269931	2.0199	1.58996
GTEX-ZUA1-2926-SM-59HL3	Brain	Normal Tissue	2.78076	21.4058	18.3273	14.845	10.4314	81.345	2.75963	13.9665	19.2786	4.48989	20.806	2.16045	1.53003	11.8917	4.30098	30.6529	0.0299911	11.3127	2.31077	3.07915	17.3747	52.9285	4.84905	0	67.9772	4.44036	41.8155	1.66006	1.16003	13.4813	0.900001	0	0.159985	0.579996	0	1.33999	13.0764	1.21	16.2674	0.110028	2.45958	8.82035	1.66999	1.92994	2.70095	17.6051	5.69125
GTEX-12WSD-0011-R9a-SM-5GU6W	Brain	Normal Tissue	2.78076	5.20076	16.1438	9.29751	6.86752	43.4103	3.71049	11.011	9.08723	2.35935	10.2807	5.17917	4.20952	8.37929	5.87975	14.0831	0.54	6.74953	1.92994	3.6594	26.6848	9.0182	1.33999	0.0799963	15.2835	4.37011	18.2765	3.5593	2.34955	3.32088	1.57002	0.800014	0.549991	6.13798	0	1.61005	22.2069	4.95096	9.15679	0.0299911	3.5593	13.0673	6.12099	5.90835	1.04002	16.4488	4.79889
GTEX-1445S-0011-R10a-SM-5PNWB	Brain	Normal Tissue	2.78076	4.68059	8.96211	5.20076	3.23901	30.9948	3.30022	4.5086	6.77766	2.01012	8.42005	5.12915	21.0965	5.24057	8.29261	21.1551	0.350111	4.02124	3.20106	1.16997	13.0311	10.9729	0.310003	0.060002	1.25002	7.96028	35.26	0.520016	1.44995	0.570015	1.54004	0.310003	2.71033	0.579996	0.0400066	0.890002	17.6784	7.91077	7.64126	0.0500127	3.83872	2.54989	9.65884	2.16045	0.159985	3.53962	2.68973
GTEX-N7MS-0011-R6a-SM-2HMJ4	Brain	Normal Tissue	2.76922	8.25247	14.4891	18.8556	9.13144	54.1156	13.3511	11.8013	21.4653	3.7208	13.7646	9.47974	12.8339	8.59104	4.98886	30.8661	2.75963	6.15076	2.09989	4.25058	20.4628	12.977	6.35888	0.15004	12.6923	10.8895	28.4026	28.899	7.85067	0.750008	0.829988	0.0700018	0.0400066	11.0339	0	2.16045	36.7064	14.5495	10.1814	0.169992	2.19062	8.987	2.99908	28.4814	2.64901	23.9166	2.18002
GTEX-X261-3126-SM-4PQZC	Brain	Normal Tissue	2.75963	18.3654	18.7124	10.7098	7.87247	84.976	4.06892	10.2878	14.409	4.78891	14.6609	1.19997	1.81996	9.84133	3.87885	28.0893	0.0199922	11.7932	2.26948	1.38998	10.7918	31.5803	5.12915	0.0400066	47.5697	3.7597	45.1285	1.49998	0.999971	10.7173	0.250042	0.0299911	0.449938	0.15004	0.060002	3.20995	9.31041	4.31891	13.1491	0	2.53051	13.0764	2.18002	1.57996	1.61005	6.94894	5.16125
GTEX-13SLX-0011-R5a-SM-5O9BV	Brain	Normal Tissue	2.75963	7.45809	11.3127	10.3092	6.56949	46.1727	7.40144	17.9128	15.0105	3.30022	9.86866	8.09944	8.06023	5.16841	3.73113	32.3559	1.34997	4.85915	1.72999	1.67998	17.8508	11.5185	2.94958	0.0199922	5.65978	6.58773	23.8835	3.86007	7.209	0.449938	0.130033	0.0299911	0.0199922	9.22049	0	1.09004	19.7657	8.66881	7.4117	0	2.58012	4.92017	2.78076	17.0525	1.55	12.9411	2.75008
GTEX-13N2G-0011-R1b-SM-5MR3G	Brain	Normal Tissue	2.75963	5.39167	14.3293	12.5176	9.6321	50.0734	4.78891	6.25829	13.9859	4.41886	10.09	12.3111	12.4225	4.90994	4.44036	36.885	0.750008	5.45181	2.44089	1.86999	23.9166	10.9805	1.37999	0.0199922	3.44041	6.56949	26.1719	2.45958	16.3465	0.820026	10.3881	0	0.110028	1.79004	0.0299911	3.29108	32.0656	4.09155	7.2491	0.119993	2.98042	2.52001	4.6386	7.89981	0.449938	7.56222	5.50117
GTEX-13112-0011-R1b-SM-5HL7K	Brain	Normal Tissue	2.75963	4.90994	8.21252	5.8594	7.48918	27.0011	1.64995	4.78891	8.60296	2.9292	4.70011	11.431	3.84938	3.25929	1.42998	19.4396	0.780003	4.39137	0.840013	1.13	8.80203	4.53054	0.780003	0	1.69003	2.93937	11.5825	1.31997	4.76904	0.729978	2.23048	0.0100027	0.0500127	1.01001	0	0.470066	44.2918	2.95983	6.35888	0.239982	1.48003	1.66999	1.57996	3.38129	0.420031	3.46915	1.88
GTEX-XLM4-0011-R2B-SM-4AT5Z	Brain	Normal Tissue	2.75963	4.66116	17.7152	8.43173	6.35007	40.672	3.46915	10.4386	7.18904	2.41062	8.07701	3.18998	6.91051	10.3235	8.08822	21.962	0.69002	7.06062	3.64926	2.74057	19.3455	8.9373	0.130033	0	4.02962	4.25943	20.5054	2.34955	2.36919	0.620015	1.07003	0.190047	0.159985	2.29004	0	2.21046	31.3404	6.12099	7.09005	0.0500127	2.44089	38.2918	5.29169	4.04922	0.250042	9.93042	4.73937
GTEX-YFC4-0011-R2a-SM-4V6DZ	Brain	Normal Tissue	2.75963	4.1602	13.305	10.6802	4.77896	41.1256	2.53051	8.96833	7.78024	11.867	11.1802	3.43088	3.86007	10.111	5.52027	20.4061	0.549991	4.64826	3.5791	3.9194	24.5209	5.71102	0.140023	0	5.69915	4.30098	15.648	0.869973	1.44995	0.750008	0.679987	0.0500127	0.130033	3.39068	0	9.65215	29.7734	3.52004	6.85801	0.110028	2.95983	13.8989	5.47074	5.42166	0.340037	11.3284	5.9784
GTEX-R55E-0011-R7A-SM-2TC5Z	Brain	Normal Tissue	2.75008	5.9784	11.1879	9.75304	7.14928	34.9921	3.83872	13.5188	12.226	3.00949	11.1338	5.21882	13.5563	5.77872	4.12859	17.8014	0.810015	3.15917	1.86999	2.56052	22.2377	9.84133	1.36003	0.0299911	4.37011	8.08822	20.1391	2.61979	6.04089	0.380036	0.0199922	0.119993	0.209954	8.07141	0	0.949989	21.9011	5.90017	6.10827	0.0899993	3.25929	5.03054	2.8196	9.55893	0.629995	9.59212	4.20078
GTEX-NL4W-0011-R5a-SM-2I3GD	Brain	Normal Tissue	2.75008	5.85128	10.4097	8.9311	5.62067	35.8266	4.45886	9.09984	9.49948	4.10007	11.7036	2.80984	13.0582	5.44048	6.62896	15.0836	0.879991	5.9784	3.3301	2.58909	17.6662	10.083	2.21968	0	3.68997	8.98077	28.3829	1.75003	3.44041	0.470066	0.0500127	0	0.0500127	5.55867	0	5.94946	25.0709	7.96028	6.90093	0.15004	3.7597	4.9785	4.85915	11.7198	0.810015	7.6201	7.46844
GTEX-13OVJ-0011-R6b-SM-5L3GH	Brain	Normal Tissue	2.74057	9.15045	17.9128	8.56131	5.42166	43.8337	5.29169	6.66121	10.1391	5.21882	14.2205	2.09989	28.7592	7.49957	19.1321	28.0115	0.470066	6.412	4.37921	2.08972	21.1991	15.735	2.35935	0.0199922	6.04089	8.15013	15.5723	6.412	1.71994	1.05003	0.549991	0.119993	0.0400066	2.54989	0.0400066	2.02973	25.58	10.097	6.19785	0.119993	4.06046	4.10861	9.29107	11.4866	1.07003	11.219	3.23901
GTEX-YJ89-0011-R6a-SM-4V6GN	Brain	Normal Tissue	2.72919	4.12002	9.51925	7.17908	4.47125	28.7392	4.70011	5.60123	7.88886	1.94	6.228	5.8716	7.17908	7.42199	2.44089	16.3126	0.470066	3.5593	1.66999	2.85897	12.5523	5.67156	0.949989	0	3.70022	5.00966	13.7742	2.59988	1.73998	0.479964	4.28015	0.0999701	0.199963	2.26948	0.0500127	2.9292	29.3431	4.48056	5.22969	0.140023	1.92006	6.35007	2.41062	4.48989	1.70995	7.07042	4.20078
GTEX-11GSP-3226-SM-5986O	Brain	Normal Tissue	2.71974	5.45181	14.419	4.95096	5.29903	26.2809	3.53962	5.60123	7.58847	2.85897	7.4788	11.3993	13.8412	3.49087	4.30098	31.3187	0.420031	4.14006	2.12038	1.07003	12.5872	10.5697	0.829988	0	2.0199	6.7122	27.1701	0.599985	2.99908	0.549991	2.18002	0.969971	0.470066	0.93003	0	0.909986	22.0841	5.39915	6.82954	0.209954	3.20995	2.85897	3.38129	3.17894	0.420031	3.90854	1.61005
GTEX-YJ89-0011-R8b-SM-4SOK8	Brain	Normal Tissue	2.71974	4.3309	9.6321	6.60144	4.60017	25.9731	3.88962	7.07042	7.08023	1.79004	7.13938	3.23004	6.7122	7.12948	2.70095	13.6601	0.199963	4.36103	2.26948	2.3398	13.9471	5.12915	0.999971	0.0400066	3.56919	4.37921	12.2175	1.77004	3.99069	0.640002	0.620015	0.060002	0.289982	1.54004	0	3.86007	34.5104	4.45886	4.62896	0.0999701	1.90996	29.8147	2.61072	3.10057	1.73998	4.36103	4.10007
GTEX-1445S-0011-R5a-SM-5PNUS	Brain	Normal Tissue	2.71974	3.83074	6.99243	4.01011	1.96001	20.8928	2.49912	4.43113	6.58773	2.59988	7.45809	1.31003	17.7152	5.05151	6.56949	13.4161	0.259978	2.98042	2.71974	1.24	15.1254	6.13798	0.230006	0.0100027	1.32999	6.24962	16.426	0.579996	0.65999	0.300034	0.0500127	0.0100027	0.0299911	1.31997	0	0.709989	12.3795	7.12948	5.22969	0.0100027	3.56919	2.0199	4.78891	2.93937	0.190047	3.77014	4.04081
GTEX-NPJ8-0011-R1a-SM-33HCB	Brain	Normal Tissue	2.71033	2.85105	4.06046	6.21937	1.69003	12.4139	2.97011	4.83898	3.97964	1.66006	6.92969	1.75003	5.81086	5.60123	8.42005	6.04927	0.380036	2.19062	2.16045	2.36919	8.3214	3.52981	0.310003	0.0100027	3.46915	3.27969	7.05084	0.829988	1.90996	0.400091	0.449938	0.0400066	0.0700018	1.32999	0	3.44041	28.1673	3.2211	2.36919	0.0299911	2.04953	4.14006	6.28874	5.21159	0.230006	2.99908	2.19062
GTEX-139T8-0011-R1a-SM-5HL75	Brain	Normal Tissue	2.71033	2.41062	4.64826	3.70022	3.07915	14.8347	1.69003	2.26006	3.79111	0.810015	2.79042	4.34895	2.58012	2.36919	3.97964	8.02121	0.599985	1.66999	0.570015	0.959994	4.02124	2.53051	0.259978	0.0199922	1.26003	1.99001	6.74017	1.19997	2.36919	0.579996	0.479964	0.0100027	0.0799963	0.140023	0	0.130033	27.4731	3.77014	4.67087	0.190047	1.22003	2.35935	2.12038	4.20078	0.380036	2.74057	0.420031
GTEX-13OVH-0011-R8b-SM-5MR35	Brain	Normal Tissue	2.70095	8.22961	35.2355	8.86941	11.2814	72.9067	5.90835	8.25819	9.65884	2.61072	10.6876	4.66116	5.94946	4.4496	3.86007	37.013	0.500006	13.9375	1.14	1.94998	13.0945	10.6728	0.789973	0.060002	3.36026	4.18914	22.2531	3.15917	4.18044	0.629995	4.74924	0.0899993	0.310003	1.77004	0	5.20076	51.6241	5.41039	9.31687	0.350111	2.63985	10.8368	5.1114	2.82939	0.920017	9.57219	3.9412
GTEX-13JVG-0011-R4a-SM-5MR4C	Brain	Normal Tissue	2.70095	3.25929	7.37071	2.83921	2.82939	18.6347	2.12038	1.99001	3.17894	0.920017	4.12002	5.13983	5.09018	4.22121	5.52027	11.8177	0.190047	2.0796	1.44003	1.21	6.45213	5.04101	0.119993	0	1.75003	2.44089	6.95858	0.679987	0.780003	0.389935	0.320079	0.0299911	0.0500127	0.440046	0.140023	0.500006	20.6623	4.06046	3.15917	0.110028	1.58996	1.73998	2.71033	1.67998	0.0999701	3.74928	1.84999
GTEX-11ZTS-0011-R3a-SM-5BC78	Brain	Normal Tissue	2.70095	2.83921	4.75913	4.40051	3.52981	15.3153	2.68043	3.27969	4.75913	2.16045	5.25877	5.99916	11.5424	2.6693	2.87089	17.8137	0.400091	2.79042	1.19997	1.16003	7.97132	3.71049	0.479964	0.0799963	1.41999	6.12948	11.8505	0.789973	1.90005	0.380036	2.94958	0.0700018	0.28007	0.820026	0.0299911	0.49007	17.2547	4.10861	3.90854	0.119993	2.01012	3.00949	1.96001	1.57996	0.350111	2.45958	1.19997
GTEX-ZF28-0011-R1a-SM-4WWD1	Brain	Normal Tissue	2.70095	2.80011	8.37929	3.68997	2.79042	22.6264	1.01001	1.94	3.93028	0.430072	2.34955	7.06062	3.03043	2.80011	1.70002	10.7098	0.589988	2.46984	1.16003	0.860009	4.40968	4.04922	0.530006	0.0500127	0.800014	1.57996	9.23969	0.579996	1.08003	0.570015	5.65193	0.0100027	0.0299911	0.320079	0	0.190047	31.668	3.44997	3.15042	0.0500127	1.47	1.22003	2.18002	2.06953	0.340037	3.38129	0.860009
GTEX-QMR6-0011-R11A-SM-32PKK	Brain	Normal Tissue	2.68973	13.717	10.7694	17.3026	5.52793	60.7569	3.999	17.1236	13.2681	4.44036	23.5057	1.24	2.94958	17.6907	6.89137	19.9861	0.0100027	5.7388	2.58909	4.37011	10.5331	31.8441	13.2681	0	103.895	9.57219	24.7772	3.03043	2.32041	11.5025	0.269931	0	0.440046	0.219982	0	0.959994	16.3126	4.58107	6.47903	0.0199922	2.42067	11.3127	1.76001	2.36919	3.84938	4.04081	2.70095
GTEX-RVPU-0011-R9A-SM-3NM8E	Brain	Normal Tissue	2.68973	3.05999	5.42918	8.21252	2.31077	29.5063	2.45958	4.96127	5.16125	2.6693	7.16913	3.77014	2.29004	9.38168	6.50152	6.51958	0	2.48013	2.68043	3.07915	38.4514	2.78076	0	0	7.01185	3.36026	5.71894	0.460052	0.380036	0.0799963	0.130033	0.0199922	0.269931	4.23	0	5.09018	8.44929	1.49002	6.72151	0	2.0796	12.7188	11.3599	2.29004	0.380036	35.5545	4.04922
GTEX-WVLH-0011-R1A-SM-4MVOK	Brain	Normal Tissue	2.68043	4.25943	12.3367	7.54128	9.73953	36.6048	3.51029	4.49923	8.09944	2.23978	6.51055	19.9032	7.60955	4.06046	2.78076	26.1537	0.430072	4.41886	1.62002	1.31997	16.1438	11.5584	0.510002	0.0500127	2.63071	4.70989	18.6606	1.73998	9.04952	0.470066	3.49087	0.0400066	0.0899993	1.19997	0	0.440046	23.6528	3.6594	7.17908	0.570015	2.79042	2.64901	1.88	4.49923	0.179992	4.90994	3.25026
GTEX-13QIC-0011-R8b-SM-5O9CV	Brain	Normal Tissue	2.6693	4.77896	17.3988	10.5991	12.5089	44.4764	4.83898	11.4786	11.7117	2.32041	10.1321	5.85128	5.55867	4.64826	2.89086	35.4315	0.289982	10.0412	0.940022	1.81002	13.594	12.5523	0.940022	0.28007	10.2026	5.92887	19.1852	5.55867	3.97137	0.670007	3.62908	0.0100027	0.15004	2.50954	0	10.5624	42.194	4.06046	7.92174	0.0799963	1.44003	15.3898	1.78002	2.75963	0.259978	8.04906	2.33008
GTEX-ZAK1-2926-SM-5HL9S	Brain	Normal Tissue	2.66006	19.6837	23.3757	10.1321	8.72306	85.7452	4.7197	11.9412	14.439	4.48056	14.3791	1.47	1.76001	7.98792	3.39068	29.3635	0	9.95799	1.90005	2.04953	10.6285	33.941	4.67087	0	56.9638	3.90042	38.8802	1.09999	0.979983	11.8423	0.460052	0	0.350111	0.310003	0	1.28003	17.6539	4.31891	14.4891	0	2.76922	8.98077	2.13958	2.90896	1.8	16.3465	4.06892
GTEX-ZYY3-3126-SM-5SI9L	Brain	Normal Tissue	2.66006	8.59104	13.8892	17.1712	7.81809	39.1235	6.86752	10.8971	13.1491	8.98077	15.648	22.4545	14.2798	7.19902	10.1461	28.6001	2.61979	9.93731	6.84851	1.21	14.5092	22.6421	2.82939	0.130033	7.73185	5.52027	58.1608	1.36003	10.6802	1.31003	1.17999	0.310003	0.560011	1.15001	0.0799963	10.1884	41.1541	3.4001	8.62087	0.310003	3.9412	3.17894	7.19902	17.0053	0.69002	7.64126	0.670007
GTEX-13SLW-0011-R1a-SM-5S2W7	Brain	Normal Tissue	2.66006	3.39068	7.599	6.04927	5.55867	27.7795	2.68043	2.89086	6.69825	1.90005	4.72952	10.0412	7.73185	3.4001	5.25148	25.2453	0.500006	3.53962	1.19997	1.04002	10.3522	5.39167	0.670007	0.0199922	1.51998	4.60975	15.0731	0.760017	4.5086	0.300034	2.6693	0	0.0700018	0.969971	0	0.560011	37.013	3.99069	6.21075	0.350111	2.12038	2.13958	3.00949	3.99069	0.269931	3.33935	2.44937
GTEX-144GL-0011-R6a-SM-5P9HW	Brain	Normal Tissue	2.64901	7.64126	15.4647	9.61875	7.599	44.3225	7.18904	7.07042	13.2039	2.21968	9.73278	6.0787	8.9002	6.81063	3.7597	29.8768	1.71994	6.09981	1.44003	2.80984	17.3026	12.8785	3.73113	0.0199922	9.95109	7.54128	20.1391	9.86182	2.45958	0.400091	0.700007	0.0400066	0.0199922	5.90017	0	3.30022	16.5518	7.89981	8.5376	0.110028	2.75008	6.18068	1.88	15.4005	1.16997	15.6372	1.19997
GTEX-QVUS-2826-SM-3GADB	Brain	Normal Tissue	2.63985	7.65187	15.2518	12.5436	8.0101	52.8552	5.94946	12.066	12.6134	4.68059	12.9501	21.7047	17.2308	7.00213	6.90093	26.0994	1.04002	6.46109	3.17894	1.92006	21.4207	17.9252	1.56003	0.0299911	5.18996	5.47833	34.5582	1.41999	4.79889	0.729978	15.6372	0.350111	0.479964	3.54945	0.0500127	2.21046	25.0188	4.22121	7.27931	0.190047	3.2211	3.20106	6.28874	8.02121	0.589988	7.78024	1.96001
GTEX-T6MN-0011-R6A-SM-32QP8	Brain	Normal Tissue	2.63071	8.21252	13.3697	17.2667	7.87247	49.0089	11.8505	23.4081	19.3187	4.02124	15.9768	6.42981	19.1852	13.8989	5.12915	25.0362	2.68973	4.84905	2.61072	4.09155	23.0699	10.4676	8.88171	0.0899993	15.2306	16.7132	21.1111	15.4862	8.37929	0.250042	0.520016	0.119993	0.0899993	15.4647	0	2.79042	23.2303	13.3234	5.94946	0.0199922	2.63985	8.91255	2.54989	22.7365	0.949989	17.0999	2.11011
GTEX-R55E-0011-R5A-SM-2TC5N	Brain	Normal Tissue	2.63071	7.29952	10.4531	10.3378	7.86156	39.9456	4.36103	17.9128	13.717	4.08022	12.1584	6.46109	15.5184	6.13798	3.97964	21.4653	1.40004	3.99069	1.64003	2.29004	25.8832	11.8587	2.16045	0.0199922	5.05151	11.0876	22.9264	3.97137	6.63816	0.460052	0.0700018	0.0199922	0.0400066	8.02121	0	0.879991	27.8373	7.42199	8.36768	0.0500127	3.86007	5.79879	2.82939	11.2579	0.530006	10.8971	3.44041
GTEX-Z93S-0011-R6b-SM-4RGNJ	Brain	Normal Tissue	2.63071	6.38982	12.2515	20.4344	8.50217	47.1103	11.9495	10.9881	19.1189	3.79111	13.6317	6.38096	14.7322	7.17908	3.99069	25.4562	2.38071	4.1602	2.00039	4.40051	19.4936	10.0621	5.58959	0.119993	17.703	12.9232	28.7392	12.5698	6.80119	0.350111	0.769999	0.110028	0.269931	8.02121	0	8.03791	20.3073	8.6628	7.2491	0.140023	2.44937	8.77157	2.87089	13.6885	1.82996	23.8835	3.79111
GTEX-11ZUS-2826-SM-5EQKW	Brain	Normal Tissue	2.61072	22.3149	23.7514	13.698	9.78012	104.69	4.54942	14.8347	16.1887	5.29169	21.4802	2.83921	1.84999	14.1909	4.78891	26.1175	0.0100027	9.75304	1.92994	3.15042	14.0441	39.1235	5.47833	0.0400066	63.2931	4.23	35.7027	2.41062	1.24	10.6432	0.999971	0.0899993	0.28007	0.599985	0.0799963	1.51	22.8154	4.4496	18.1881	0.0400066	1.54004	9.20772	2.82939	3.10057	2.42067	20.5338	4.9785
GTEX-13FXS-0011-R8a-SM-5J1MN	Brain	Normal Tissue	2.61072	6.62896	26.7403	11.0722	13.8029	60.2536	5.94946	8.50217	11.2423	1.37999	10.7918	5.25148	6.28002	4.5086	3.05999	33.4737	0.609981	13.5282	1.08003	1.37999	16.0212	9.55231	0.739977	0.0400066	5.3285	6.65198	24.8116	7.98792	5.31006	0.829988	1.67998	0.0500127	0.0700018	2.08972	0.0799963	5.75075	49.7965	5.18996	7.64126	0.269931	2.61979	17.0762	1.72999	4.28907	1.26003	10.0273	2.33008
GTEX-13FXS-0011-R2b-SM-5K7XX	Brain	Normal Tissue	2.61072	5.21882	17.2188	6.63816	6.38096	31.5584	3.50057	10.7619	6.1593	1.70002	7.86156	3.9412	6.42981	5.55097	2.50954	21.3762	0.530006	6.19785	1.73998	1.57002	15.9768	9.42732	0.130033	0	3.51029	4.04922	17.9377	1.60003	1.84999	0.900001	0.940022	0.0100027	0.110028	1.76001	0.0400066	2.74057	37.2705	4.23881	6.3281	0.060002	2.94958	22.2531	3.63916	3.7597	0.599985	4.48056	5.0796
GTEX-13X6K-0011-R2b-SM-5P9K3	Brain	Normal Tissue	2.61072	4.73937	15.8775	4.58107	4.16886	27.1136	3.23901	4.99925	6.35007	2.89086	9.38819	2.42907	13.8989	5.79075	6.74017	24.0329	0.15004	4.70989	2.87089	1.64003	20.691	10.2026	0.110028	0	2.5393	3.96037	31.4057	0.670007	0.609981	0.800014	0.430072	0.0100027	0.0899993	0.999971	0	4.90994	38.08	5.94946	8.56131	0.140023	4.85915	28.7193	6.21937	7.09005	0.369874	4.5086	8.25819
GTEX-NPJ7-0011-R9a-SM-2TC5R	Brain	Normal Tissue	2.61072	4.30098	12.9411	7.26922	5.20076	38.478	3.00949	5.22969	7.85067	2.23048	11.4072	2.71974	8.62087	10.8293	13.7742	11.7768	0.389935	4.7197	4.68059	3.56919	26.5925	6.75889	0.190047	0	6.38096	3.83872	13.87	0.860009	0.810015	0.700007	0.99003	0.330022	0.15004	2.56052	0	2.19976	17.7644	7.43229	10.1391	0.359982	3.44041	5.64019	10.4604	3.30939	0.900001	28.3632	5.16125
GTEX-11ONC-0011-R1a-SM-57WD4	Brain	Normal Tissue	2.59988	3.29108	11.5025	4.43113	4.23881	18.8295	3.30939	3.35095	4.80888	1.37999	6.0787	7.09005	5.06905	3.20995	3.20995	15.8555	0.620015	4.34895	1.57996	1.02997	9.57219	7.18904	0.389935	0	2.44937	3.18998	12.5698	1.28003	2.46984	0.430072	0.119993	0	0.209954	0.999971	0	0.420031	31.3839	3.88962	5.73085	0.350111	1.55	2.78076	1.88994	3.73113	0.570015	2.61072	2.21968
GTEX-13OVL-0011-R6a-SM-5L3G4	Brain	Normal Tissue	2.58909	8.09944	14.409	12.7895	9.0182	46.72	8.75942	11.1183	21.317	4.02124	12.0912	6.74953	13.472	5.85128	4.82892	30.3148	2.52001	6.38096	1.66006	3.20106	22.284	12.4743	4.70011	0.0100027	11.7523	11.6631	23.4244	16.8996	6.28002	0.320079	0.54	0.130033	0.0199922	7.49957	0.179992	1.66006	21.1844	13.4907	9.8277	0.0500127	2.29958	6.66121	2.08972	19.1985	2.16045	20.7053	1.49998
GTEX-S7SE-0011-R5A-SM-2XCDA	Brain	Normal Tissue	2.58909	6.7122	10.118	12.5176	6.82954	38.478	8.02121	19	17.0171	4.96127	12.8606	7.57796	16.1438	6.01165	4.12859	23.2948	2.02973	4.28907	2.98042	1.62002	21.4653	8.80813	4.3309	0.0299911	6.48802	12.6484	23.166	8.3503	8.51987	0.420031	0.310003	0	0.0999701	9.29751	0.250042	2.44937	18.3782	8.83872	7.78024	0.110028	3.05999	6.4209	2.35935	20.3637	0.769999	11.0876	2.80011
GTEX-12WSM-0011-R8a-SM-5DUWJ	Brain	Normal Tissue	2.58909	5.609	17.2308	7.00213	8.03791	33.0358	5.11849	7.40144	7.3503	2.25068	10.882	2.94958	8.66881	5.45181	3.7389	22.3149	0.440046	7.50997	2.48013	1.29998	12.3111	11.5665	0.649987	0.130033	4.12859	4.36103	18.1	4.01011	3.43088	1.04002	1.36997	0.0299911	0.369874	0.69002	0	4.69034	31.4929	4.68059	6.60144	0.179992	2.80984	15.648	5.17917	7.68909	2.11011	8.21821	5.89199
GTEX-RU72-0011-R2A-SM-2TF6O	Brain	Normal Tissue	2.58909	4.25943	13.305	6.01999	3.47879	34.8228	1.33999	7.50997	5.11849	0.700007	6.77766	3.63916	3.46915	5.16841	2.72919	15.1885	0.119993	5.32112	1.22997	1.90996	8.72911	3.87885	0.750008	0.28007	4.22121	2.48013	16.4374	1.31997	1.19002	0.69002	0.520016	0	0.219982	2.94958	0	0.670007	53.7046	3.38129	5.35813	0.179992	1.57996	14.409	2.93937	1.70995	0.320079	2.52001	2.98042
GTEX-ZVZQ-0011-R5b-SM-57WDC	Brain	Normal Tissue	2.58012	4.92017	7.12948	5.62847	4.18044	22.2531	4.02962	7.56222	7.52039	2.68973	7.28941	3.15042	15.094	3.88962	3.53962	16.5862	0.500006	2.91906	1.94998	1.25002	14.399	7.08023	1.14	0	2.13958	5.60123	11.9495	0.829988	1.97996	0.250042	0.0799963	0.0500127	0.0199922	3.84938	0.0299911	1.42998	10.8068	4.83898	5.24057	0.0899993	2.05951	3.84938	1.84001	5.18996	0.549991	4.92017	2.58012
GTEX-13OVJ-0011-R10b-SM-5L3HT	Brain	Normal Tissue	2.56941	7.599	15.5939	9.18222	5.75075	44.3225	6.45213	8.68083	9.40121	4.60975	13.717	6.82008	37.0644	7.14928	19.7246	42.5464	0.430072	6.12099	3.9412	1.17999	17.5807	13.472	1.36003	0	4.5086	8.29261	34.9679	1.70995	5.69915	0.769999	1.02997	1.47	1.05003	0.969971	0	2.48013	23.2142	10.0621	7.74258	0.110028	4.41886	3.38129	11.5986	5.55867	0.720014	6.66121	2.6693
GTEX-YJ89-0011-R1a-SM-4RGLS	Brain	Normal Tissue	2.56941	2.16946	4.37921	3.23004	3.52004	11.219	1.73998	2.85105	3.52004	0.729978	3.29108	4.48989	2.66006	2.98042	1.49002	6.42981	0.159985	2.01012	1.07003	1.36003	6.09135	2.61072	0.110028	0	1.41999	1.96996	5.35071	0.640002	2.5393	0.340037	0.119993	0.0199922	0.0400066	0.810015	0.0400066	0.54	30.0637	3.2211	3.64926	0.169992	1.17999	1.72999	1.12001	1.75003	0.110028	2.61072	1.05998
GTEX-13OVH-0011-R6b-SM-5LUAX	Brain	Normal Tissue	2.56052	6.80119	13.2865	5.77872	5.5088	39.2593	5.67156	5.75075	7.38094	1.97996	9.38168	2.75008	11.3677	5.50117	4.86926	18.5831	0.460052	5.69125	2.35935	1.64995	11.6469	7.89981	0.890002	0	4.86926	4.60975	18.4292	2.3398	1.29001	0.400091	0.640002	0	0.209954	1.24	0	3.87079	27.2078	5.42166	4.8794	0.0700018	3.27969	8.30987	4.37011	5.04101	1.41999	6.79177	4.30098
GTEX-1399T-0011-R2b-SM-5DUXM	Brain	Normal Tissue	2.56052	4.14006	17.6173	10.5404	7.16913	35.26	2.85105	12.7011	7.38094	1.92006	8.21252	4.02124	7.91077	4.20952	2.79042	24.7944	0.940022	6.56038	1.96001	1.77004	14.7629	10.5404	0.130033	0.060002	3.49087	3.97964	25.2979	2.49912	3.30939	0.879991	1.41999	0.0100027	0.0500127	1.81996	0	1.84001	35.9012	3.93028	8.47862	0.400091	2.63071	26.3174	2.09989	3.07915	0.199963	5.42166	4.16886
GTEX-PWO3-0011-R2A-SM-2S1OX	Brain	Normal Tissue	2.56052	2.99908	7.57271	4.76904	3.0494	19.5071	1.58996	3.64926	4.45886	1.71994	5.75075	1.67998	6.39868	3.10057	6.04927	8.25247	0.199963	3.03043	3.9194	2.19976	10.5185	6.01165	0.110028	0	2.56941	2.78076	13.14	0.969971	1.07003	0.99003	0.549991	0	0.0999701	1.05998	0	1.40004	22.3769	5.35813	3.50057	0.199963	2.13958	17.435	3.32088	3.70022	0.130033	7.04107	3.77014
GTEX-QDT8-3026-SM-32PKB	Brain	Normal Tissue	2.54989	20.8783	16.9935	15.4754	5.48974	72.2027	4.12002	15.454	15.2518	4.28907	24.0329	0.780003	4.72952	15.4647	5.60123	22.7838	0.0400066	8.24103	2.76922	3.20106	17.2188	47.8342	11.6388	0.0199922	130.327	7.93823	32.6487	2.46984	1.77004	11.8177	0.230006	0	0.609981	1.12001	0	1.8	12.7276	3.64926	7.34012	0	3.27061	10.8971	3.27969	5.12915	3.01995	6.89137	3.35095
GTEX-ZUA1-0011-R11b-SM-51MTI	Brain	Normal Tissue	2.54989	17.1236	18.3273	15.9105	9.53246	74.1297	2.74057	16.5977	14.9794	4.34895	21.0673	3.03043	1.44995	12.3538	4.99925	25.3505	0.0700018	7.98238	2.04953	3.13951	10.0273	29.4042	5.64019	0	60.9256	5.7388	31.2537	3.82013	1.92994	12.5089	0.169992	0	0.110028	0.400091	0	1.57002	12.5523	1.51998	13.6223	0.0899993	1.47	10.8293	1.51998	1.13	1.92994	11.2814	3.77014
GTEX-13FHO-0011-R5b-SM-5LZZ3	Brain	Normal Tissue	2.54989	9.36219	15.326	9.65884	8.37929	61.5197	6.4209	17.1236	16.4374	3.49087	11.2892	7.97132	12.9232	6.62896	8.69891	33.847	1.29998	5.18996	2.50954	2.29004	19.5071	12.1837	3.47879	0	5.47833	10.4097	26.6663	4.48989	7.71044	0.239982	0.400091	0	0.0199922	8.83872	0	1.01001	19.6428	9.53907	8.9311	0.110028	4.1602	4.28015	5.45937	20.1671	1.28003	9.38819	4.7197
GTEX-11OF3-0011-R8b-SM-57WCS	Brain	Normal Tissue	2.54989	6.02834	23.3757	14.6711	12.6572	52.3447	6.15076	11.8834	11.2658	3.44041	13.3511	5.67943	9.93731	5.83104	3.4001	33.6132	0.729978	11.5665	1.31997	2.28053	18.8818	15.4326	1.29998	0.250042	7.19902	6.99243	24.6402	10.09	7.74795	0.860009	1.36003	0.0400066	0.130033	2.82939	0	5.15053	33.7299	5.57025	9.23969	0.28007	2.98042	22.6735	1.40004	3.90854	0.860009	12.0243	3.15917
GTEX-139UC-0011-R7a-SM-5IJCV	Brain	Normal Tissue	2.53051	7.72114	15.9658	10.4967	7.02157	46.7848	5.32112	16.4147	11.1802	2.53051	9.84816	6.4209	13.8508	7.08023	6.04089	27.2644	0.599985	4.36103	2.53051	1.92994	17.9128	8.62684	2.0796	0.0199922	4.72952	7.52039	21.3762	2.83921	4.14868	0.40994	0.230006	0.0799963	0.130033	5.8716	0.0700018	1.46004	23.166	6.12099	7.6678	0	2.53051	4.30098	3.39068	12.6572	1.16003	6.73084	3.58904
GTEX-13G51-0011-R6b-SM-5LZX4	Brain	Normal Tissue	2.53051	7.48918	16.5747	12.4311	8.24103	42.048	5.92887	7.72114	10.6138	2.34955	9.13777	5.85128	12.0243	5.20076	3.03043	26.4821	0.69002	5.5088	1.15001	2.09989	18.8034	8.57913	2.0199	0.0299911	7.67843	7.17908	24.3853	11.3993	3.80955	0.479964	0.729978	0.209954	0.0299911	3.15042	0	4.04922	36.1259	7.209	5.8716	0.179992	2.39064	14.3791	2.01012	10.4604	0.860009	13.2314	3.88962
GTEX-XMD1-0011-R6A-SM-4AT5K	Brain	Normal Tissue	2.53051	7.32995	11.5105	10.2593	4.25058	40.0843	6.93931	6.62896	11.1724	2.64901	11.1183	3.13951	13.9278	8.62087	6.55129	18.5831	0.739977	5.18996	3.03043	2.05951	13.7646	11.4866	2.02973	0	7.16913	8.40838	27.6067	8.96211	2.13958	0.679987	0.49007	0	0.0999701	1.16003	0	3.18998	16.2561	8.68685	8.6628	0	3.5593	6.6797	5.50117	9.80048	1.67998	18.8687	1.38998
GTEX-12WSA-0011-R4a-SM-57WB7	Brain	Normal Tissue	2.53051	2.34955	5.24057	4.14006	3.13951	11.8834	2.14999	2.72919	3.7597	1.49998	3.7389	4.06892	9.88235	4.64826	2.76922	5.5088	0.0500127	2.3398	0.869973	1.88	11.0569	5.04101	0.0400066	0	2.44089	2.49047	10.09	0.720014	1.25002	0.479964	0.430072	0	0.0500127	1.12001	0	0.230006	21.4504	3.93028	2.5393	0	1.63005	3.62908	2.87089	1.38998	0.259978	2.53051	3.13951
GTEX-N7MS-2526-SM-26GMA	Brain	Normal Tissue	2.50954	23.2142	11.7036	16.6323	7.43744	57.0824	3.87079	10.7619	14.409	3.7208	16.0657	1.92006	2.13958	8.9311	3.50057	22.768	0	6.04927	1.51998	5.83913	12.4225	32.2663	9.34922	0	43.8945	3.30022	31.4275	2.49047	1.36003	17.9377	0.530006	0	0.430072	0.69002	0	2.16946	9.1695	4.14868	20.9798	0.169992	1.81996	10.6506	1.86999	1.25002	2.09989	11.8095	6.72151
GTEX-ZVZQ-0011-R6b-SM-57WAY	Brain	Normal Tissue	2.49912	5.24057	9.40773	8.12193	4.88956	27.416	6.91051	7.88886	9.46661	2.42067	8.9311	4.20952	15.8225	5.15053	4.14868	22.3304	0.959994	3.9194	2.13069	2.09989	15.8775	8.88787	3.61903	0	4.98886	8.88171	16.9113	5.9784	2.68973	0.219982	0.449938	0	0.0700018	3.73113	0	2.01012	12.9591	7.28941	5.42918	0	1.82996	11.7523	1.77004	10.7396	1.33999	10.9425	1.96996
GTEX-13OW7-0011-R1b-SM-5L3HF	Brain	Normal Tissue	2.49912	5.1114	13.5094	6.28874	7.599	30.4201	3.07062	4.61934	8.11068	1.54004	6.88182	14.0247	4.53054	4.09155	3.04096	24.8805	0.69002	4.98886	1.17999	1.67998	9.86182	5.69125	0.860009	0.0400066	2.93937	2.82939	17.3266	1.40998	5.81086	0.250042	2.28053	0	0.289982	1.31997	0	2.61072	22.6107	3.4001	8.15013	0.700007	1.81996	2.49047	2.5393	5.609	1.11003	2.53051	3.90854
GTEX-ZVZQ-0011-R8a-SM-51MR5	Brain	Normal Tissue	2.49912	3.5791	12.1079	5.8716	5.55867	26.4088	3.43088	6.96823	6.0787	1.48003	6.07028	2.89086	4.14868	3.30939	1.94998	16.6553	0.359982	5.15053	0.860009	1.57002	7.8398	6.62896	0.729978	0.0799963	2.44937	3.59901	11.0186	2.12038	3.20106	0.599985	1.58996	0.0100027	0.0700018	1.12001	0	3.99069	26.2082	4.27126	4.67087	0.119993	1.57996	28.3436	1.34997	1.75003	0.430072	5.89199	1.78002
GTEX-13OW5-0011-R1b-SM-5L3GE	Brain	Normal Tissue	2.49047	6.5786	19.0527	7.11961	6.67045	72.5036	5.67943	6.16784	11.0876	2.76922	12.9142	2.19976	6.60144	9.31687	10.5991	60.379	0.330022	6.91051	3.71049	2.42907	31.2104	12.968	0.209954	0	4.9785	5.5088	35.0893	0.300034	1.49002	1.25002	0.400091	0.0899993	0.199963	2.02973	0	9.09984	40.1956	6.9779	9.91666	0.320079	3.84938	14.2996	20.5196	7.09989	0.99003	5.83104	18.9736
GTEX-13OVJ-0011-R8b-SM-5L3FS	Brain	Normal Tissue	2.49047	4.9785	15.4754	7.29952	5.24057	44.1692	3.18998	7.79103	5.52793	3.23901	9.90979	1.92994	8.03234	6.79177	17.4471	27.1136	0.289982	8.47862	2.46984	2.42907	13.0492	10.7993	0.530006	0.0299911	3.33935	4.57155	16.8762	3.10057	2.93937	0.909986	2.5393	0	0.219982	1.27003	0.0299911	7.72114	27.2078	6.91051	5.96184	0.0400066	3.58904	6.99243	8.03791	4.58107	0.350111	7.72114	4.6386
GTEX-ZDXO-0011-R8a-SM-4WWD7	Brain	Normal Tissue	2.49047	4.58107	20.7053	7.79103	7.22902	32.1993	6.04089	9.47974	8.60296	3.33935	9.34922	4.09155	11.0415	7.17908	4.70989	25.4033	0.520016	6.42981	2.31077	1.77004	18.0499	8.42005	1.31997	0.110028	4.22121	6.90093	18.4932	2.9292	3.33935	0.470066	2.58909	0.239982	0.28007	1.44003	0.0400066	12.2685	26.6663	4.96815	6.73084	0.159985	2.31077	32.6487	3.47879	3.33935	0.520016	6.3677	4.16886
GTEX-WHSE-0011-R6A-SM-3P5ZP	Brain	Normal Tissue	2.49047	4.5086	11.3914	11.3127	8.1671	55.4061	6.66121	11.352	21.4653	4.33992	10.2878	6.51958	10.4386	9.49948	23.702	30.6529	1.99001	7.81267	3.05999	1.49998	24.0829	16.7828	3.62908	0.0299911	7.08023	10.3092	32.7848	10.9577	8.50806	0.359982	0.460052	0.359982	0.800014	7.30965	0	2.72919	28.2651	14.5294	8.40256	0	1.99001	8.03791	7.31979	17.195	1.53003	23.3595	4.70011
GTEX-11WQC-0011-R8b-SM-57WCH	Brain	Normal Tissue	2.49047	4.18044	15.2729	8.3214	9.49948	41.4404	3.9412	8.50217	7.58847	2.09989	7.76946	3.36026	4.53997	5.3285	3.04096	23.7349	0.670007	11.3993	1.67998	2.87089	12.6923	10.7694	0.40994	0.060002	3.23004	4.95096	14.6406	1.78002	4.40051	1.16997	1.02997	0.060002	0.289982	1.88	0	4.04922	19.4936	4.73937	6.75889	0.190047	3.27969	15.7678	2.39064	2.64901	0.860009	7.22902	3.15917
GTEX-14ABY-0011-R6a-SM-5PNWR	Brain	Normal Tissue	2.46984	7.92724	12.0995	14.8141	8.78983	48.941	8.72911	13.2314	18.1881	4.23	11.6469	8.26965	13.1218	6.92009	4.7197	28.2651	2.0796	5.55097	2.28053	2.99077	26.5372	11.4389	5.45181	0.0199922	12.3367	11.2268	26.7033	15.8335	7.3503	0.510002	0.969971	0.169992	0.219982	5.87975	0	2.49912	27.378	9.86182	8.25247	0.0700018	2.42067	9.82089	3.30022	19.1189	1.44995	17.2906	2.61072
GTEX-11EMC-3226-SM-5EGKW	Brain	Normal Tissue	2.46984	7.18904	13.1218	7.96028	5.92887	32.1324	4.67087	6.61977	10.0412	3.18998	8.3503	19.1189	14.2106	3.3301	3.17894	31.0808	1.02997	5.85128	1.64003	0.780003	14.439	10.7993	1.29998	0.0400066	2.89086	5.77872	38.0273	0.879991	5.52027	0.640002	5.29169	0.380036	0.49007	1.31003	0	1.04002	22.8946	4.86926	6.56949	0.28007	2.88086	2.75008	3.52004	5.42166	0.789973	7.209	0.99003
GTEX-11H98-0011-R5b-SM-57WCF	Brain	Normal Tissue	2.46984	7.09989	13.7075	11.6066	7.56222	46.4939	5.75873	16.8879	14.2897	4.06892	13.14	5.35071	28.7592	7.13938	6.84851	26.5556	1.09999	5.29903	2.01012	1.81996	19.7931	11.0415	2.71033	0.0199922	4.54942	9.32979	21.1404	3.54945	6.412	0.54	0.15004	0.0400066	0.0299911	7.48918	0	1.51998	17.0762	8.56131	7.17908	0.0199922	3.59901	3.47879	5.7388	14.2008	0.570015	11.5986	2.64901
GTEX-ZAJG-3126-SM-5HL9J	Brain	Normal Tissue	2.45958	9.42732	16.97	12.1668	8.33873	64.3995	5.29903	7.81267	13.1036	4.14006	9.47974	37.5297	8.68083	6.02834	3.30939	27.7602	1.01001	12.2091	1.88	1.84999	13.0764	18.4804	1.05998	0.0199922	4.09155	3.80955	43.6517	0.860009	3.30022	1.42998	27.8373	0.0400066	1.16997	2.42907	0	4.40051	22.6578	3.15917	5.92887	0.199963	2.46984	2.29958	7.89981	10.9881	1.77004	13.4068	2.25068
GTEX-ZZPT-3026-SM-5GZXH	Brain	Normal Tissue	2.45958	5.8716	16.6438	9.27177	9.53907	41.7576	6.09135	8.5376	10.3737	3.7208	8.42005	12.0493	16.3806	4.8794	4.88956	19.9446	0.700007	8.56725	3.58904	0.869973	19.1454	15.6372	1.61005	0.0100027	3.25929	5.57797	78.7376	0.560011	8.3503	0.739977	5.81086	0.340037	1.26003	0.729978	0.0299911	3.46915	18.5703	3.66956	7.02157	0.0799963	3.47879	4.70989	6.412	5.87975	1.36003	11.5025	2.70095
GTEX-ZVZQ-0011-R9a-SM-51MRH	Brain	Normal Tissue	2.45958	3.29108	7.68909	10.3021	6.04927	34.0588	6.18926	8.36768	8.13884	4.39137	10.6506	3.56919	3.80955	8.44929	4.12859	11.6631	0.219982	3.11998	3.05999	3.07062	32.6035	6.24096	0.330022	0.0299911	7.72114	4.48056	11.9827	1.19997	1.75003	1.22003	0.829988	0.159985	0.230006	4.76904	0.060002	3.45955	14.6507	2.42067	9.36868	0.40994	2.6693	38.6384	6.68897	2.8196	0.500006	33.7533	6.88182
GTEX-12ZZZ-0011-R4b-SM-5DUV7	Brain	Normal Tissue	2.45958	1.99001	4.80888	3.3301	2.09989	11.5264	1.66006	2.34955	3.3301	0.649987	2.75008	4.08022	4.1602	3.79111	1.49002	5.42918	0.0799963	1.81996	1.17999	1.41999	6.4209	3.0494	0.15004	0	1.53003	2.00039	7.25915	0.959994	0.920017	0.359982	0.159985	0	0.0199922	0.609981	0	0.430072	22.3459	3.13082	3.3301	0.110028	1.38998	1.78002	1.44995	1.86999	0.15004	2.44089	1.94998
GTEX-12WSD-0011-R3b-SM-5LZWN	Brain	Normal Tissue	2.44937	3.84938	10.4967	4.37011	5.35071	30.0013	3.33935	3.93028	6.3281	1.13	5.17917	10.6876	6.76827	2.85105	2.52001	16.2787	0.460052	4.43113	0.99003	1.26003	9.75304	4.73937	0.599985	0	3.03043	3.99069	15.6697	0.789973	2.16045	0.269931	8.24103	0.0999701	0.169992	1.04002	0	1.37999	19.917	3.45955	3.9412	0.190047	1.49998	2.04953	2.04953	2.90896	0.780003	3.47879	1.44003
GTEX-13NYS-0011-R9b-SM-5MR44	Brain	Normal Tissue	2.44089	6.09981	15.1045	7.73185	5.13983	78.6831	3.96037	5.609	11.219	2.68043	11.0415	1.60003	5.16841	10.4821	10.1391	42.783	0.230006	8.43758	4.53997	1.84001	20.5623	9.15045	0.359982	0.0700018	3.27061	4.5086	26.0813	1.40998	2.85105	1.72999	3.83074	0.40994	0.750008	1.49002	0	3.61903	19.9861	6.62896	7.65187	0.0199922	3.49087	12.9411	13.444	7.37071	0.470066	21.3466	8.71098
GTEX-NPJ7-0011-R4a-SM-2I3GJ	Brain	Normal Tissue	2.44089	4.25058	13.5375	8.72306	5.38047	23.2142	3.39068	7.69976	6.34127	2.52001	7.40144	10.4097	10.4967	5.0796	6.67045	10.6432	0.570015	3.30022	1.96001	2.21968	9.31041	6.35888	0.530006	0	3.71049	3.87885	24.2001	1.05998	3.17894	0.599985	1.46004	0	0.0299911	0.900001	0	1.96001	23.2626	4.79889	4.40051	0.350111	2.25068	1.48003	3.7389	5.83913	0.219982	5.44048	3.44041
GTEX-13CF2-0011-R1a-SM-5LZY1	Brain	Normal Tissue	2.44089	2.63071	4.5086	2.42907	3.10918	11.1724	2.12038	1.64995	3.25026	0.820026	2.68973	3.9412	3.9412	2.29004	1.29998	8.46688	0.15004	1.92994	0.649987	1.27003	6.58773	2.71033	0.110028	0	1.25002	1.57996	6.4209	0.679987	1.05998	1.12001	0.219982	0.130033	0.0100027	0.579996	0	0.310003	26.3905	2.70095	4.10861	0.140023	1.19997	1.63005	1.29998	1.81002	0.0299911	2.16946	2.12038
GTEX-147GR-0011-R4a-SM-5S2V2	Brain	Normal Tissue	2.44089	2.19976	13.2865	4.36103	3.63916	21.5398	3.36959	3.43088	3.39068	1.42998	4.99925	5.50117	8.68083	2.9009	1.70995	10.4821	0.599985	2.29958	1.84001	2.23978	3.58904	6.39868	0.479964	0.0700018	2.33008	4.58107	8.04906	1.94998	1.49002	0.400091	0.199963	0.0400066	0.0799963	0.900001	0	1.8	28.0504	3.88962	2.89086	0.330022	2.56052	8.13884	1.31997	1.81996	0.179992	4.10861	2.71974
GTEX-13RTJ-0011-R7b-SM-5P9JS	Brain	Normal Tissue	2.42907	10.9881	18.7904	12.9321	7.43229	62.9431	7.69976	26.9077	17.8756	4.12002	12.1922	6.12099	16.3013	13.7265	7.94925	37.922	1.77004	6.43873	2.71974	2.72919	24.2001	14.8656	4.37921	0	6.77766	9.25892	28.9994	7.26922	10.2167	0.470066	0.320079	0.340037	0.369874	13.4627	0	1.21	26.2627	8.40256	10.3021	0.0199922	3.70022	5.31006	6.68897	27.6834	0.679987	13.444	3.49087
GTEX-QDT8-0011-R5A-SM-32PKN	Brain	Normal Tissue	2.42907	4.82892	7.50997	5.16841	2.82939	20.2371	2.61072	8.54945	6.6106	3.10918	7.31979	1.54004	13.6034	6.94894	5.83913	17.2547	0.28007	2.66006	2.21968	2.40061	12.6572	6.9779	0.310003	0.0299911	4.25058	5.55097	13.9471	1.44995	1.66999	0.629995	1.07003	0.169992	0.119993	2.93937	0	4.59061	20.8638	4.96127	3.61903	0.0299911	3.59901	9.44694	5.99084	4.37921	0.289982	4.96127	2.26948
GTEX-12WSF-0011-R4b-SM-5HL88	Brain	Normal Tissue	2.42907	4.10007	11.4468	7.66248	7.32995	32.4682	4.23881	5.50117	6.65198	2.42907	6.76827	12.457	11.5584	6.60144	4.54942	21.0673	0.500006	4.10007	1.88	1.78002	11.8999	6.91051	0.720014	0	2.56941	4.70011	19.7931	1.62002	2.8196	0.520016	1.11003	0	0.0400066	1.57002	0	0.909986	23.5546	5.05852	5.42166	0.239982	2.0199	2.19062	4.37011	3.29108	0.269931	5.5088	4.02124
GTEX-13CIG-0011-R3b-SM-5K7XF	Brain	Normal Tissue	2.42907	3.07062	10.3021	8.21821	5.39167	31.2537	3.25929	3.87885	5.47074	3.17014	6.10827	8.08822	11.0415	4.33992	6.6106	18.4037	0.320079	3.4001	2.13069	1.31003	9.08723	6.55129	0.430072	0	0.829988	7.07042	30.7807	0.860009	3.82013	0.300034	5.11849	0.320079	0.979983	0.420031	0.0299911	1.32999	18.3146	6.54222	6.34127	0.0899993	1.60003	2.89086	2.63985	2.71033	0.179992	5.38047	2.98042
GTEX-T5JC-2326-SM-32PMR	Brain	Normal Tissue	2.42067	21.4058	11.2892	16.155	4.9785	101.969	3.86007	13.8316	16.9465	5.67943	15.0836	3.13082	1.60003	11.9744	6.0787	24.7257	0.0100027	8.33873	2.18002	2.05951	16.4716	44.5999	8.22961	0	65.981	5.73085	41.383	3.36959	1.02997	11.8834	0.209954	0	0.560011	0.369874	0	0.909986	16.8178	1.79004	18.0624	0	2.19062	8.86941	1.72999	2.31077	2.26948	10.6876	6.01999
GTEX-Z93S-0011-R5b-SM-4RGNI	Brain	Normal Tissue	2.42067	4.53054	8.5376	10.4967	6.412	33.2655	5.96184	15.0836	10.7321	2.40061	7.1592	4.82892	3.36959	6.28002	2.53051	17.6051	1.08003	2.42907	2.26006	3.15042	11.7687	6.09135	2.59988	0.0400066	5.609	5.21882	19.0395	4.25058	6.28002	0.599985	0.40994	0.0999701	0.130033	9.84133	0	1.36003	16.6323	4.96127	3.87079	0.0500127	1.63005	4.04922	2.39064	11.3127	0.750008	9.53246	2.58012
GTEX-NPJ7-0011-R11A-SM-2I3E8	Brain	Normal Tissue	2.41062	21.2875	17.4109	13.5751	4.73937	76.1083	3.61903	8.62684	15.8665	4.30993	23.311	0.820026	2.36919	9.97872	7.01185	19.3589	0.0299911	7.28941	2.12038	1.73998	14.015	33.7533	5.3285	0	58.5653	4.62896	42.9316	1.53003	1.04002	16.3239	0.159985	0	0.320079	0.15004	0	2.05951	9.6991	3.79111	12.5785	0.0400066	3.10918	11.8917	2.3398	1.25002	2.66006	5.26972	6.34127
GTEX-13X6K-0011-R6a-SM-5P9K6	Brain	Normal Tissue	2.41062	11.9827	20.7484	16.0212	6.65198	66.1642	13.1127	11.219	18.075	4.4496	13.7265	6.47903	23.0699	8.86941	7.14928	42.3111	2.50954	6.47005	3.23901	3.36959	26.7218	11.5105	4.41886	0.060002	11.8917	14.1418	37.4777	15.8006	5.55867	0.549991	0.840013	0.0299911	0.0500127	5.9784	0	4.43113	30.6105	12.6221	10.1391	0.0899993	3.17014	9.31041	5.47833	24.6744	2.05951	18.4932	3.13951
GTEX-12ZZW-2926-SM-5LZUP	Brain	Normal Tissue	2.41062	7.4117	14.6711	9.09984	8.6628	45.4424	5.90017	7.98792	11.2268	3.67975	8.69891	17.3627	19.2919	2.61979	3.23004	36.4024	0.709989	6.51055	1.61005	1.02997	15.2306	11.0033	1.36997	0.0100027	2.52001	6.3281	50.0387	0.869973	6.86752	0.510002	5.11849	0.190047	0.219982	0.840013	0.0299911	0.720014	20.2371	5.16841	7.31979	0.400091	3.33935	1.79004	3.74928	5.13983	0.720014	5.90835	0.869973
GTEX-13OVJ-0011-R3b-SM-5P9H6	Brain	Normal Tissue	2.41062	6.30183	13.0582	5.99916	6.4209	66.0725	5.06905	3.84938	7.91077	4.10007	10.658	1.28003	18.8034	17.195	19.2518	49.2814	0.15004	8.77766	3.17014	3.5791	18.3146	16.7248	0.0400066	0.0299911	5.21159	5.25877	26.3174	0.470066	0.890002	0.520016	1.26003	0.159985	0.060002	1.34997	0	5.41039	23.3757	11.9827	5.36929	0.179992	4.39137	6.89137	20.2651	6.62896	0.219982	16.2336	13.0764
GTEX-11ZUS-0011-R8a-SM-5BC73	Brain	Normal Tissue	2.40061	11.2892	22.0688	23.4244	10.2878	64.5783	4.64826	41.8155	25.8115	3.01995	12.4916	10.0621	3.56919	8.03234	2.61072	43.5611	2.33008	11.8917	1.49998	4.40051	23.0699	9.46661	0.640002	0.259978	4.74924	8.72911	32.7394	14.2106	7.98238	1.36003	1.60003	0	0.060002	7.74258	0	12.7276	14.8656	6.84851	9.13144	0.140023	1.09004	6.35888	1.61005	4.27126	0.289982	27.378	2.33008
GTEX-11WQK-0011-R10a-SM-5BC6R	Brain	Normal Tissue	2.40061	2.95983	9.49289	9.36868	5.77872	33.7299	4.18044	10.2522	8.62087	2.71033	6.94894	11.7279	10.7769	6.76827	6.48802	29.7115	0.869973	6.27132	3.9194	1.04002	10.9805	8.40838	1.26003	0	3.01995	8.53169	31.0593	1.96996	6.35888	1.47	5.3285	0.300034	0.720014	0.629995	0.110028	2.63071	9.34274	6.6106	4.53054	0.0999701	2.09989	5.58959	4.54942	4.70011	0.28007	7.57271	2.18002
GTEX-X4EP-0011-R10B-SM-4QASJ	Brain	Normal Tissue	2.39064	9.61209	17.1236	15.4112	9.20134	65.3438	14.7322	46.013	15.1885	6.88182	11.0722	10.8895	14.7322	16.0323	17.888	43.1404	1.79004	10.09	6.85801	1.49998	13.5375	18.8556	3.47879	0.0100027	8.80203	10.1814	45.2225	2.61072	18.6994	1.81996	12.3538	0.320079	1.90996	1.32999	0	6.09135	20.223	9.18222	9.55231	0.169992	5.02009	4.93041	6.1593	12.7629	1.96996	11.4072	2.23048
GTEX-T5JC-0011-R6A-SM-5SI89	Brain	Normal Tissue	2.39064	6.50152	10.7173	11.8999	6.76827	34.9194	12.6221	11.6793	17.0407	4.96815	11.8999	4.96815	12.7806	9.03072	12.3881	25.0015	1.38998	2.48013	4.61934	1.53003	19	11.431	2.50954	0.0199922	7.17908	11.2112	29.2213	5.83104	6.94894	0.609981	0.440046	0.209954	0.369874	5.57025	0	11.9827	30.399	11.8999	6.35888	0	3.51029	12.4829	5.24057	17.975	1.57002	13.5751	10.4025
GTEX-148VJ-0011-R9b-SM-5SI77	Brain	Normal Tissue	2.39064	2.42067	10.5404	5.87975	6.38982	36.4276	1.72999	3.99069	7.74258	1.42998	5.25148	1.81002	1.31003	9.13144	3.4001	5.9784	0.060002	3.77014	1.51998	3.5593	42.3111	3.90042	0.0500127	0.0199922	9.95109	2.21046	9.08094	0.0700018	0.310003	0.269931	0.130033	0.0199922	0.130033	5.05852	0	0.900001	6.1593	0.65999	6.5786	0	2.18002	11.7117	13.1673	0.599985	0.65999	44.0469	3.2211
GTEX-QVJO-0011-R7A-SM-2S1QO	Brain	Normal Tissue	2.38071	9.04952	20.477	18.1251	8.21821	55.7529	8.74122	37.4518	19.5071	3.04096	11.9578	5.35813	21.1844	8.37929	5.83913	25.1754	2.00039	9.36219	3.2211	2.85105	20.1671	7.4117	6.04089	0.179992	6.90093	14.3891	31.69	12.71	10.8368	0.340037	0.320079	0.40994	0.159985	12.7452	0	3.15917	25.4385	10.3737	7.599	0	3.35095	8.40838	3.9494	27.7795	3.05999	14.0636	2.75963
GTEX-11WQC-0011-R11b-SM-57WD6	Brain	Normal Tissue	2.36919	13.9085	11.6469	9.57219	5.04101	63.7776	2.42907	9.65215	12.3111	2.63985	11.7768	1.17999	1.05998	6.31933	3.01995	18.596	0.0799963	8.77766	1.17999	3.41901	8.77157	21.1111	5.09018	0	32.9443	3.63916	25.4562	0.769999	0.840013	10.0273	0.0500127	0	0.259978	0.239982	0	0.800014	10.5991	2.14999	11.9578	0.0799963	2.56052	7.3503	1.14	1.22003	1.96001	5.15053	4.81889
GTEX-13IVO-0011-R10a-SM-5LZY3	Brain	Normal Tissue	2.36919	3.01995	3.79111	4.72952	3.609	30.7593	2.09989	2.98042	4.40968	0.840013	4.55889	9.40773	6.38982	2.9009	3.38129	13.9762	0.65999	5.22969	2.28053	0.760017	3.90854	3.20106	0.609981	0	1.05998	4.69034	21.1844	0.510002	1.67998	0.479964	6.18926	0.179992	0.599985	0.879991	0	1.09004	15.7787	4.66116	3.23901	0	1.47	1.63005	2.49047	4.28015	0.230006	4.18914	0.940022
GTEX-13JVG-0011-R11a-SM-5KM53	Brain	Normal Tissue	2.34955	17.0525	20.7772	9.71256	5.22969	81.0636	3.4001	10.7993	13.7646	3.99069	19.5612	1.34997	0.920017	11.8917	5.35071	24.5549	0.0199922	10.1391	2.29004	3.49087	9.67225	28.6994	6.35007	0	52.4173	4.36103	33.7767	1.56003	0.679987	11.6874	0.15004	0.110028	0.629995	0.0500127	0	1.04002	7.69976	4.59061	12.5785	0	1.22997	7.30965	1.57002	1.05003	3.82013	1.25002	3.609
GTEX-NPJ7-0011-R6a-SM-2I3G7	Brain	Normal Tissue	2.34955	9.1695	14.2205	12.7895	5.39167	45.1911	9.59877	8.88787	16.2674	3.29108	11.6631	4.25943	11.3284	7.71044	7.76946	22.3304	1.49002	4.52112	2.94958	3.87885	12.0493	9.47974	4.01011	0.0199922	10.3092	10.7918	30.0429	11.7687	6.10827	0.230006	0.739977	0.0199922	0.0400066	7.00213	0	3.2211	22.4234	11.1106	8.03234	0	2.87089	4.69034	4.22121	20.477	1.25002	17.2906	1.17999
GTEX-13FXS-0011-R5b-SM-5LZYE	Brain	Normal Tissue	2.34955	7.71044	13.6223	9.53907	9.0182	44.8168	7.28941	15.6589	13.2589	3.25929	9.46005	5.62847	5.99084	5.09018	2.72919	29.9805	1.33999	6.47903	1.72999	1.92994	16.8178	9.51925	2.71033	0.0400066	5.25148	7.3503	21.4355	2.99077	4.23881	0.579996	0.340037	0.0700018	0.0299911	8.91873	0	2.39064	19.7794	6.83902	6.80119	0.0400066	2.59988	4.18914	2.46984	14.2106	1.08003	9.25892	2.46984
GTEX-ZVT3-0011-R8b-SM-57WDJ	Brain	Normal Tissue	2.34955	5.67156	11.7036	7.03132	5.62067	29.5677	6.12948	8.9311	6.79177	1.71994	9.86182	2.91906	13.2222	5.55097	3.07062	22.0841	0.350111	5.28069	3.13082	2.28053	13.4254	7.57796	0.840013	0.0400066	4.44036	5.22969	18.6477	2.09989	2.49912	0.54	1.29001	0.0799963	0.40994	1.44003	0	6.06187	30.4834	4.69034	6.46109	0.0899993	3.27969	38.7994	3.2211	4.3309	1.42998	5.5088	5.06905
GTEX-13X6J-0011-R7b-SM-5PNUC	Brain	Normal Tissue	2.34955	5.58959	9.38168	9.15679	6.30183	38.1593	4.88956	17.0289	12.0493	3.73113	9.23328	4.06892	7.88886	6.30183	2.63985	20.7628	1.11003	3.77014	1.64995	2.6693	15.4005	8.33295	2.12038	0	4.58107	5.55867	18.0249	3.36026	5.75075	0.860009	0.140023	0.0799963	0.0199922	9.0182	0	0.999971	17.1236	4.47125	4.8794	0.0400066	1.90005	4.47125	2.49912	11.5504	0.479964	6.82008	2.53051
GTEX-X4EP-0011-R1A-SM-3P624	Brain	Normal Tissue	2.3398	12.7895	17.3266	7.52039	4.66116	59.5065	10.4967	6.31057	9.51925	9.04324	14.3095	1.09004	9.90979	32.2439	35.8266	31.4711	0.640002	10.7769	13.004	1.36997	11.9164	19.8343	0.15004	0.0899993	5.83913	8.59104	22.3769	1.05998	1.29001	2.0796	13.1309	0.649987	0.940022	0.900001	0.230006	1.77004	41.9607	21.5547	12.0326	0.40994	8.96833	6.48802	12.15	14.015	0.470066	9.31041	3.96037
GTEX-ZZPT-2926-SM-5EQ5S	Brain	Normal Tissue	2.3398	10.4531	9.20134	13.698	5.36929	52.4537	4.8794	14.1027	13.6412	5.9784	10.6138	1.16003	2.58909	11.8587	5.90835	26.4637	0.0500127	8.25819	3.00949	1.29998	14.409	21.7348	3.9194	0.0199922	52.5993	5.12915	43.1105	1.21	2.23978	13.3697	0.54	0	0.169992	0.199963	0	4.30098	16.0545	2.6693	7.29952	0	2.26948	11.4866	5.83104	1.81002	1.84001	20.181	8.69891
GTEX-144FL-3026-SM-5O99C	Brain	Normal Tissue	2.3398	8.03234	19.7246	7.4788	7.37071	49.2814	11.0799	7.13938	9.71256	3.67975	13.1036	9.15679	15.4647	6.09981	9.51925	29.794	0.789973	11.9993	2.68043	1.51	18.2512	23.4244	0.869973	0.0100027	3.08984	5.83913	52.7454	0.560011	3.5791	1.12001	31.8441	0.890002	1.15001	1.70995	0.0299911	4.10861	21.7047	4.23	8.42005	0.549991	3.5791	7.04107	15.4862	9.20772	0.629995	6.92009	2.21046
GTEX-11GSO-0011-R2a-SM-57WDF	Brain	Normal Tissue	2.3398	3.93028	11.2112	6.58773	4.5086	24.7944	2.40061	6.77766	6.4209	0.909986	6.54222	3.08984	7.14928	5.16841	4.10007	20.3496	0.510002	4.89974	1.61005	1.84001	15.4969	6.96823	0.169992	0.0199922	3.00949	3.73113	19.2786	1.21	1.81996	0.49007	0.829988	0	0.0799963	1.96001	0.0299911	1.88994	26.6109	3.9412	5.69915	0.0299911	2.64901	24.2337	4.20952	2.39064	0.250042	6.65198	4.75913
GTEX-13SLX-0011-R11b-SM-5O9C8	Brain	Normal Tissue	2.33008	22.768	20.2371	15.5831	7.49957	92.6028	4.80888	15.3685	15.9658	5.03054	20.1391	2.53051	0.670007	11.2579	5.85128	40.4471	0.0199922	9.42078	1.44995	2.74057	11.9827	35.9012	4.25058	0.0100027	73.5667	4.66116	40.3072	2.13069	0.820026	16.2561	0.0899993	0.0700018	0.440046	0.310003	0.0299911	1.13	10.4097	4.52112	12.5698	0.0299911	2.42907	6.3677	0.969971	0.679987	4.37011	4.12002	4.7197
GTEX-13OW7-0011-R5b-SM-5O9DM	Brain	Normal Tissue	2.33008	5.58959	11.0569	6.93931	5.36929	32.694	3.41901	11.0569	9.65215	2.95983	8.18978	5.03054	16.7828	4.39137	3.43088	19.9308	0.860009	3.17894	1.51998	1.53003	13.4254	9.06207	1.81996	0.0299911	3.35095	6.6797	14.3393	1.92994	3.80955	0.269931	0.060002	0	0.0199922	7.31979	0	1.53003	14.7118	5.90835	5.92065	0	2.46984	3.62908	1.94998	9.7598	1.12001	6.24096	2.19062
GTEX-13OVJ-0011-R2b-SM-5L3GP	Brain	Normal Tissue	2.33008	5.26972	12.4916	5.18996	3.41901	38.8802	2.68043	4.02962	4.9785	2.99077	9.61875	1.31997	11.9164	6.54222	18.3019	27.1701	0.060002	4.80888	3.33935	2.18002	12.2685	8.56725	0.060002	0	2.53051	4.94067	17.195	0.440046	0.679987	1.48003	0.54	0.0700018	0.209954	0.359982	0.0299911	5.62067	28.4223	7.63068	6.73084	0.0500127	4.77896	7.3503	8.6628	5.36929	0.190047	5.31006	5.21882
GTEX-ZE7O-3126-SM-5HL5X	Brain	Normal Tissue	2.32041	7.01185	16.8996	9.27177	8.9373	37.7646	4.16886	7.46844	9.25892	2.59988	7.57796	23.4081	14.3095	3.08984	2.18002	35.5298	0.949989	4.3309	1.05003	0.769999	11.991	10.238	1.96996	0.0199922	2.18002	6.65198	44.2611	1.02997	8.60892	0.579996	1.22997	0.15004	0.250042	1.71994	0.0400066	0.99003	18.8295	4.76904	7.11961	0.119993	2.56941	2.94958	2.42907	4.09155	0.599985	7.19902	1.08003
GTEX-147GR-0011-R6b-SM-5S2RO	Brain	Normal Tissue	2.32041	6.92969	18.4037	9.6991	6.6797	48.2672	8.74728	7.48918	11.5025	2.83921	9.42732	3.74928	8.50217	4.92017	3.62908	25.6332	1.57002	6.90093	1.27003	2.52001	16.9348	9.90979	3.25929	0.0299911	7.3503	6.55129	25.9551	6.04089	2.93937	0.460052	0.530006	0	0.0199922	5.89199	0	1.84999	24.0496	7.46844	5.73085	0.15004	2.97011	20.1531	3.05999	14.409	1.51	13.7742	3.56919
GTEX-145MH-0011-R7a-SM-5PNWH	Brain	Normal Tissue	2.32041	6.63816	13.9762	12.8517	8.57913	45.6635	5.8594	23.9664	16.5174	5.06905	10.8068	5.71894	7.44776	8.07701	3.74928	27.2078	1.75003	4.81889	2.00039	3.20995	19.2518	11.0033	4.31891	0.060002	5.99916	7.25915	23.1019	6.63816	9.38168	0.979983	0.28007	0.119993	0.0700018	12.9591	0.0299911	0.940022	24.2841	7.82893	8.3214	0.060002	2.52001	5.65978	3.15917	23.983	0.829988	12.1922	3.61903
GTEX-11NV4-2126-SM-5N9DS	Brain	Normal Tissue	2.32041	2.70095	7.97132	10.118	5.38047	24.5039	3.45955	3.7597	6.24962	1.25002	2.79042	21.8254	7.48918	2.21046	1.31003	11.867	0.320079	2.76922	1.32999	0.909986	13.6412	6.21075	0.810015	0.0299911	2.0199	3.99069	28.4026	1.02001	6.31057	0.300034	4.37011	0.239982	0.0700018	0.729978	0.0299911	0.820026	10.2309	2.63071	4.14006	0.110028	1.38998	2.02973	0.890002	3.30939	0.380036	5.05852	1.07003
GTEX-N7MT-1126-SM-2YUNQ	Brain	Normal Tissue	2.31077	9.88235	18.442	6.75889	7.209	70.5698	3.36026	3.04096	11.7036	4.12002	8.80203	25.4915	10.2026	5.29169	5.57797	24.3684	0.879991	8.9373	3.61903	2.93937	24.2673	12.71	0.729978	0	4.25943	2.63071	32.6261	0.609981	1.79004	1.04002	12.5785	0.890002	0.209954	1.37999	0	4.70989	19.9861	3.7597	9.57219	0.199963	3.59901	1.77004	13.3419	8.21821	1.32999	8.60892	3.25929
GTEX-Q2AG-0011-R5A-SM-2HMJH	Brain	Normal Tissue	2.31077	8.36188	15.0001	15.6372	9.79369	49.8655	8.99947	16.5632	23.2626	4.44036	13.9956	6.92969	11.1724	5.73085	4.7197	30.5257	2.42907	6.46109	2.68973	2.44089	24.8632	11.7117	4.04922	0	7.88886	12.2175	32.7848	7.94925	8.75942	0.320079	0.199963	0	0.0700018	12.1416	0.0299911	4.02962	22.8629	11.8505	9.08094	0.0299911	3.54945	8.50806	3.44997	27.1324	1.66006	18.3146	3.45955
GTEX-12ZZZ-0011-R5a-SM-5EQ4M	Brain	Normal Tissue	2.31077	7.58847	11.8423	10.8368	6.04927	41.5842	6.82954	15.3792	14.015	4.60975	11.3363	4.68059	15.1359	7.16913	5.25877	25.7937	1.02997	5.42166	3.15042	3.52004	24.0663	10.7918	2.99908	0.0400066	5.21159	8.91255	25.1231	3.17894	4.86926	0.440046	0.250042	0	0.0400066	9.13144	0.0999701	3.51029	17.9004	7.34012	7.60955	0.190047	4.41886	6.65198	3.62908	15.1779	1.05998	9.44694	5.48974
GTEX-UTHO-0011-R10A-SM-3GIJQ	Brain	Normal Tissue	2.31077	5.65193	17.0407	14.9379	11.6631	58.3627	6.10827	20.4344	13.0764	2.72919	10.5331	14.6304	10.2026	7.79103	4.40051	19.4531	1.90005	7.21901	1.64003	1.81996	8.33873	6.412	1.96996	0.449938	6.12099	7.96028	38.9071	3.03043	8.21252	1.08003	22.8471	0	0.720014	3.29108	0	4.82892	51.5883	3.90042	6.01999	0.0999701	2.61072	2.76922	3.7389	5.83104	0.359982	6.75889	2.0796
GTEX-11NV4-0011-R5a-SM-5NQ88	Brain	Normal Tissue	2.31077	5.45181	9.27177	9.97181	7.87247	36.9617	5.29903	14.26	10.0691	2.21046	6.88182	5.47833	6.07028	5.53944	2.16045	18.6735	0.750008	4.04081	1.70002	2.32041	14.459	9.22049	1.53003	0.0400066	4.28015	5.81892	16.2674	2.71033	4.98886	0.879991	0.0899993	0	0	9.65884	0	1.31003	18.6994	5.26972	5.21159	0	1.90996	4.12002	1.94998	10.097	0.599985	7.01185	2.13958
GTEX-RU72-0011-R6A-SM-2TF71	Brain	Normal Tissue	2.29958	6.63816	7.98792	10.3307	6.09981	36.1008	4.18914	15.6697	10.083	1.96001	8.37929	3.49087	13.2681	7.25915	4.67087	22.1761	1.27003	4.22121	2.39064	2.61072	16.7828	8.50217	2.39064	0	3.999	7.1592	20.7628	2.76922	3.70022	0.219982	0.209954	0	0.0400066	8.74122	0	0.720014	24.0163	6.74017	6.30183	0.0500127	2.29004	3.97964	3.77014	14.2501	0.679987	8.30987	4.1602
GTEX-1313W-0011-R6a-SM-5K7XO	Brain	Normal Tissue	2.29958	6.42981	12.9232	15.4433	10.3809	51.8392	9.34274	10.5404	16.3352	3.63916	11.0876	9.32979	16.3239	6.86752	3.23004	26.5005	2.18002	5.55867	1.12001	3.07062	18.5574	12.9591	6.89137	0.0799963	17.6662	8.37929	26.574	23.6364	5.73085	0.420031	0.840013	0.190047	0.0299911	4.98886	0	5.55867	33.1734	11.1879	8.26965	0	2.13069	9.31687	2.02973	22.705	2.40061	25.2453	1.02997
GTEX-13NZA-0011-R10b-SM-5KM54	Brain	Normal Tissue	2.29958	3.23901	9.0182	5.36929	4.44036	20.3214	3.609	4.23	6.19785	1.75003	4.28907	10.0481	7.04107	1.96001	3.30939	12.986	0.629995	3.2211	0.769999	0.869973	6.63816	5.52027	1.37999	0.0100027	2.56941	3.52981	25.6688	0.829988	6.94894	0.479964	0.829988	0.0899993	0.179992	0.739977	0	0.28007	13.1218	3.29108	3.9194	0.0899993	1.34997	2.03961	1.32999	3.10057	0.259978	3.6594	0.750008
GTEX-13PDP-0011-R8b-SM-5O9CS	Brain	Normal Tissue	2.29004	2.34955	16.5288	4.77896	3.86007	27.0573	2.28053	4.53054	3.77014	1.36997	4.54942	1.63005	3.61903	3.4001	3.58904	11.4786	0.289982	6.68897	0.969971	1.13	3.54945	4.59061	0.40994	0.0299911	1.55	2.87089	9.49289	1.44003	2.26948	0.720014	3.71049	0.0400066	0.159985	0.629995	0	2.08972	20.2792	4.6386	3.46915	0.0899993	1.24	6.55129	2.01012	2.19976	0.28007	5.65193	1.15001
GTEX-145MG-3126-SM-5Q5D3	Brain	Normal Tissue	2.28053	15.4754	13.1036	9.6991	6.48802	65.5706	4.48989	11.1183	10.6802	2.76922	11.5025	1.67998	2.91906	7.91077	2.88086	20.691	0.0199922	8.25247	1.96996	2.02973	9.18859	22.8629	5.48974	0	40.0287	3.64926	29.1606	0.940022	0.65999	8.71098	0.65999	0.0199922	0.780003	0.389935	0	1.13	15.326	2.23978	12.3967	0.0400066	3.15917	7.00213	2.45958	1.97996	1.09999	11.933	4.53054
GTEX-13NZA-0011-R9b-SM-5MR5I	Brain	Normal Tissue	2.28053	3.87885	10.1461	6.81063	5.52793	37.4518	3.03043	6.27132	7.98238	2.97011	10.9881	3.71049	4.78891	9.6321	8.57913	13.6317	0.0899993	2.97011	3.87079	3.30022	33.8236	7.54128	0.169992	0	6.80119	3.88962	13.736	0.40994	0.820026	0.829988	0.269931	0.15004	0.330022	4.3309	0	2.02973	18.5831	3.66956	9.71256	0.0199922	2.40061	15.8775	7.52039	2.75963	0.140023	24.7257	6.56038
GTEX-13NYB-0011-R2a-SM-5MR3C	Brain	Normal Tissue	2.28053	3.5593	8.60892	7.52039	6.04927	41.0971	3.00949	6.7122	8.07141	2.11011	10.8971	1.46004	5.57797	9.06207	4.41886	12.3967	0.190047	3.07062	1.56003	3.79111	33.7299	7.57271	0.110028	0	7.08023	3.9194	15.115	0.250042	0.470066	0.679987	0.130033	0	0.0899993	4.23881	0	1.75003	16.5174	3.39068	8.16144	0.060002	2.58909	20.3073	4.76904	4.12859	0.300034	9.34922	12.1331
GTEX-WWYW-0011-R5A-SM-3NB3E	Brain	Normal Tissue	2.26948	7.96028	13.9375	12.3281	7.54128	63.9103	7.21901	26.6848	15.9436	6.09135	13.1127	6.0787	12.5785	10.8368	11.4072	35.9012	2.14999	7.87793	4.48056	3.86007	19.1321	17.1118	4.25058	0	5.79879	11.1183	35.5545	4.94067	9.22049	0.760017	0.300034	0.199963	0.230006	14.9068	0	8.9002	23.62	9.69238	9.11879	0.0999701	3.25929	6.47005	6.72151	28.2847	1.07003	13.9471	8.68685
GTEX-13FLV-0011-R5a-SM-5LZWT	Brain	Normal Tissue	2.26948	6.93931	13.7265	7.34012	5.92887	40.0287	4.54942	11.6066	9.18222	2.9292	10.9805	3.62908	17.3747	3.96037	6.46109	23.5546	0.40994	4.30098	1.57996	1.64995	16.9348	8.40838	1.05998	0.0199922	2.95983	7.6678	16.2449	1.46004	2.09989	0.679987	0.169992	0	0.0100027	4.82892	0	2.35935	18.8295	6.09135	6.74017	0	3.20995	3.38129	2.34955	6.92009	0.510002	5.39167	3.10057
GTEX-13VXU-0011-R5a-SM-5O9D7	Brain	Normal Tissue	2.26948	6.12948	13.2222	9.13777	7.21901	41.8735	6.3281	14.399	12.2855	3.4001	8.68083	5.44048	7.09989	5.85128	2.95983	20.5481	1.92006	4.68059	2.00039	1.84999	13.5751	9.80728	2.99908	0.0199922	5.41039	7.37071	22.0077	3.70022	7.3605	0.430072	0.060002	0	0.0400066	9.80048	0	1.92994	14.7834	7.66248	6.4209	0.0299911	2.40061	3.999	2.02973	16.0212	1.29001	8.33295	2.49912
GTEX-14BIM-3126-SM-5Q5C7	Brain	Normal Tissue	2.26006	16.0991	12.7718	13.2589	3.77014	67.6482	6.06187	12.0076	14.3194	6.99243	14.1811	1.15001	2.95983	8.50806	4.99925	23.7349	0.0999701	9.27177	3.50057	2.56941	12.561	39.6147	7.18904	0.0299911	54.1532	4.98886	31.69	2.0796	1.63005	9.42732	0.549991	0.0400066	0.549991	0.440046	0	3.61903	23.311	5.3285	9.71256	0.0299911	3.20106	6.73084	3.27969	2.5393	2.29958	15.1674	4.96127
GTEX-12WSB-0011-R5b-SM-5GU67	Brain	Normal Tissue	2.26006	7.06062	14.6711	9.47974	6.09135	36.2513	5.85128	13.9665	10.083	4.27126	12.4225	4.4496	20.0277	6.18068	6.15076	31.4493	0.909986	5.02009	3.77014	2.63071	22.1147	8.21252	2.25068	0.0199922	4.33992	13.2497	25.5092	2.21968	2.48013	0.670007	0.130033	0.130033	0.0500127	5.28069	0.0299911	4.70989	17.6173	6.94894	8.9311	0.0899993	4.10861	7.13938	2.83921	8.98077	0.209954	7.34012	5.79879
GTEX-QVJO-0011-R8A-SM-447C7	Brain	Normal Tissue	2.26006	6.09981	26.2082	13.2222	10.7694	51.4455	4.76904	12.7984	11.6712	3.52004	9.79369	7.89981	11.2579	5.94946	4.16886	27.0011	1.13	10.1814	2.95983	3.25929	16.0434	16.1438	1.31997	0.0400066	6.85801	4.95096	24.4022	3.52981	5.39167	1.49002	2.00039	0.119993	0.0500127	2.03961	0	9.88235	29.9182	7.03132	8.80203	0.130033	3.15042	23.4569	3.23901	4.08022	0.520016	13.7933	2.99077
GTEX-WWYW-0011-R7A-SM-3NB3H	Brain	Normal Tissue	2.26006	5.03054	11.1569	9.84816	5.57025	57.4795	5.03054	11.2268	10.7619	4.39137	10.5185	2.58012	11.7932	10.0412	15.0836	31.778	0.99003	6.66121	3.17894	2.74057	18.8426	8.75942	2.45958	0.0100027	4.49923	9.36868	32.5358	4.68059	4.6386	0.65999	0.259978	0	0.110028	5.45181	0	5.57025	30.738	8.96833	6.35007	0	3.05999	12.5176	10.9273	13.4161	1.01001	13.8796	13.7551
GTEX-139T4-0011-R9b-SM-5HL6S	Brain	Normal Tissue	2.26006	3.6594	14.8862	7.52039	4.80888	40.8415	3.07915	5.94121	6.6797	1.99001	10.577	2.89086	5.47074	7.81809	5.71894	15.7569	0.219982	2.85897	3.70022	3.36026	24.7257	5.04101	0.159985	0	5.92887	3.66956	17.7767	0.340037	0.340037	0.810015	0.40994	0.0400066	0.250042	2.3398	0	1.81002	12.3281	5.55867	8.77766	0.40994	3.10918	37.2963	10.3092	6.45213	0.190047	25.8473	5.77071
GTEX-ZVT3-0011-R3b-SM-51MTJ	Brain	Normal Tissue	2.26006	2.78076	5.97011	3.9194	3.03043	17.195	2.64901	3.59901	4.33992	0.920017	4.72952	6.58773	11.4786	2.29004	2.29958	16.7828	0.510002	2.74057	0.99003	0.920017	5.96184	5.42918	0.679987	0	1.71994	3.7597	12.0912	0.700007	2.23048	0.359982	2.70095	0.110028	0.199963	0.769999	0.0199922	0.300034	23.3757	3.39068	3.86007	0.159985	1.70002	1.81996	1.56003	2.58909	0.340037	2.18002	0.780003
GTEX-14ABY-0011-R5b-SM-5SI7B	Brain	Normal Tissue	2.25068	5.8716	9.57219	10.2309	6.89137	36.1008	5.52027	15.3366	12.2515	2.98042	9.49948	5.83104	8.62087	5.36929	3.54945	21.2138	1.36997	4.04081	2.03961	1.84999	15.5615	10.7619	3.58904	0	5.65193	8.25247	21.1551	3.27061	9.32979	0.430072	0.15004	0.0199922	0.0400066	8.77766	0.0299911	1.44003	17.4471	6.90093	6.34127	0.110028	2.16045	4.48056	2.11011	13.305	0.959994	8.20114	2.16946
GTEX-ZUA1-0011-R7b-SM-4YCDP	Brain	Normal Tissue	2.25068	5.79879	9.84816	10.2309	8.04906	40.3911	6.13798	14.1909	13.6034	3.08984	10.6138	4.25943	11.8177	7.67843	3.9494	18.6347	1.49002	3.799	2.61979	2.29958	17.8508	11.1338	4.09155	0.0400066	7.06062	8.29836	20.1252	9.51925	5.53944	0.440046	0.259978	0.230006	0.140023	9.49948	0.0199922	1.94998	20.8638	8.22961	5.65978	0.060002	2.58909	7.12948	1.86003	17.4956	0.869973	9.55231	1.88
GTEX-Y8DK-0011-R1A-SM-4RGLO	Brain	Normal Tissue	2.25068	2.87089	9.11879	5.32112	6.09981	21.0673	3.50057	3.4001	4.45886	0.589988	3.999	9.53246	2.02973	2.44937	1.19002	11.2268	0.959994	3.5593	0.589988	1.46004	6.9779	5.42166	0.369874	0	2.42067	2.53051	15.4219	1.82996	3.3301	0.259978	0.250042	0.0100027	0.239982	0.449938	0	0.289982	21.4355	3.0494	6.84851	0.49007	1.08003	4.10007	0.849982	4.78891	0.679987	1.76001	1.34997
GTEX-Q2AG-0011-R7A-SM-2HMJP	Brain	Normal Tissue	2.23978	6.31057	12.0493	9.84133	6.35888	34.8228	4.18044	18.5445	10.5624	2.26006	9.34274	4.10861	6.3677	6.43873	4.5086	17.4109	0.909986	4.68059	2.97011	3.08984	18.0499	9.25251	1.86003	0.0199922	4.69034	4.78891	21.1111	3.38129	5.94121	0.840013	0.369874	0.110028	0.209954	8.3503	0	0.869973	21.51	4.58107	7.2491	0.0199922	2.9009	4.20078	4.33992	14.1811	0.640002	7.08023	3.67975
GTEX-XLM4-0011-R6A-SM-4AT4B	Brain	Normal Tissue	2.23048	11.2423	19.4531	21.7348	8.53169	63.3809	14.449	11.5665	24.8632	3.97137	17.2188	8.07141	16.7132	10.5113	10.3021	36.4529	2.68043	8.28112	2.99077	3.82013	25.7937	20.181	6.67045	0.130033	20.3637	14.7834	33.4505	23.5383	4.5086	1.16997	0.920017	0.49007	0.0799963	5.8594	0	4.70011	21.2727	15.0105	11.6388	0.0799963	2.06953	7.22902	6.89137	26.0632	1.66006	29.2416	2.90896
GTEX-Y8DK-0011-R6A-SM-4V6EG	Brain	Normal Tissue	2.23048	8.39091	16.4147	10.4676	7.80184	48.2003	7.50997	8.77766	13.87	2.39064	9.73953	5.83913	10.2167	6.24962	3.49087	28.1088	1.02001	4.41886	1.78002	2.74057	22.3614	9.61209	4.22121	0.0299911	6.73084	8.30987	22.2994	8.60892	3.77014	0.320079	0.549991	0.0799963	0.0299911	6.28002	0.060002	1.37999	22.5638	7.30965	9.04952	0.0299911	3.30939	6.63816	2.89086	12.5176	1.36997	11.1106	2.90896
GTEX-WZTO-0011-R7B-SM-4E3IS	Brain	Normal Tissue	2.23048	5.92065	10.8971	9.29107	7.81267	35.8763	4.30993	13.8989	9.67895	3.44997	8.86941	4.22121	11.5504	5.11849	3.47879	27.2455	0.520016	3.93028	1.31003	2.5393	20.1671	9.2782	1.67998	0.0299911	4.60017	6.12948	16.5977	2.58012	4.93041	0.599985	0.259978	0.0100027	0.140023	8.29836	0	0.729978	23.2787	4.67087	6.84851	0.0500127	2.33008	2.91906	2.95983	9.67225	0.560011	7.09005	4.23881
GTEX-WL46-0011-R2A-SM-3LK6O	Brain	Normal Tissue	2.21968	6.3281	15.8116	13.1309	12.277	56.2185	6.66121	15.0627	12.8874	3.41901	7.87247	6.74953	10.9805	5.28069	2.74057	25.5092	1.78002	5.18996	1.16003	2.85105	16.5747	13.1218	4.80888	0.119993	6.88182	6.4209	26.9077	9.08094	12.2515	1.16003	0.93003	0.0400066	0.0500127	7.73185	0	2.23048	34.1061	6.51055	8.09944	0.0999701	2.42067	6.4209	2.13069	15.7787	0.99003	20.9944	2.42067
GTEX-11O72-2926-SM-5BC4V	Brain	Normal Tissue	2.21968	6.3281	10.8068	9.20134	4.7197	34.8228	6.51958	18.3909	10.7918	2.71974	8.18978	19.0131	11.6227	6.06187	9.08723	23.0539	1.05998	4.54942	1.75003	1.02001	9.77334	10.5404	1.40998	0.0100027	3.66956	6.31933	42.458	2.68043	7.30965	1.55	7.85067	0	0.350111	2.08972	0	2.49047	17.8756	5.25148	7.40144	0.0700018	2.35935	4.70989	4.20952	6.6106	0.750008	8.09944	1.66999
GTEX-1445S-3026-SM-5O9BR	Brain	Normal Tissue	2.21968	5.67156	12.0076	4.7197	4.22121	36.4529	2.59988	4.52112	8.72306	1.24	7.11961	8.62684	16.088	5.99916	8.04906	27.6642	0.49007	5.52793	2.49912	1.19997	14.7322	10.3021	0.369874	0	2.32041	4.82892	31.0808	0.389935	1.24	0.289982	3.83074	0.310003	1.62002	1.13	0	1.62002	19.6837	4.93041	7.69976	0.060002	4.20952	2.0796	8.78983	3.87885	0.400091	5.94121	3.46915
GTEX-ZUA1-0011-R8b-SM-51MST	Brain	Normal Tissue	2.21968	4.02124	12.6923	13.3419	6.25829	40.5313	2.52001	25.2803	10.8368	3.15917	8.86326	3.73113	3.4001	5.25148	2.88086	22.6421	0.549991	6.21937	1.62002	1.86003	10.8218	8.36768	3.23004	0.0199922	3.56919	3.30022	10.7098	4.04081	15.3472	3.20995	0.400091	0	0.060002	3.7597	0	2.29004	55.5985	6.79177	5.85128	0.0299911	1.84001	7.28941	1.67998	1.77004	0.350111	3.4001	1.38998
GTEX-11WQC-0011-R5a-SM-5BC74	Brain	Normal Tissue	2.21968	3.83872	5.69915	5.26972	2.53051	18.3654	3.52981	5.71102	5.11849	2.09989	6.12948	1.94998	7.78024	3.36959	2.58909	11.1879	0.629995	2.68043	1.29998	1.75003	9.57883	3.52981	1.15001	0.0500127	2.49047	6.24096	10.6138	0.739977	1.33999	0.289982	0.0999701	0.0100027	0.0500127	3.17894	0	1.22997	17.3026	4.45886	3.46915	0.0500127	2.50954	3.54945	1.88994	3.90042	0.340037	2.68973	2.35935
GTEX-13RTL-0011-R3a-SM-5P9JP	Brain	Normal Tissue	2.21968	2.08972	4.77896	2.08972	2.39064	12.7718	1.69003	1.47	3.39068	1.31003	2.89086	2.9292	7.54128	2.75008	3.799	13.8508	0.199963	2.71974	0.679987	0.599985	6.80119	4.25058	0.0899993	0	0.65999	2.71974	11.011	0.330022	0.69002	0.130033	1.57002	0.060002	0.320079	0.330022	0	0.530006	17.6784	3.41901	3.609	0.15004	1.36997	1.51	2.18002	1.71994	0.179992	2.00039	1.53003
GTEX-N7MT-0011-R6a-SM-2I3G3	Brain	Normal Tissue	2.21046	10.8218	19.4801	13.8604	7.25915	55.56	11.1569	13.6601	16.4945	3.15042	14.0929	5.31006	19.2252	6.28874	10.0481	29.5677	1.77004	6.01165	3.25929	3.25929	20.4912	12.1584	4.4496	0.0100027	7.6201	11.9578	29.8975	14.26	3.999	0.330022	0.589988	0.0100027	0.0899993	5.52793	0	4.10007	30.3569	10.9501	10.2522	0.0199922	3.53962	8.07701	6.15076	21.1844	1.36003	14.8347	3.13082
GTEX-145LS-0011-R5a-SM-5SI65	Brain	Normal Tissue	2.21046	7.4117	10.9881	11.991	6.7122	38.08	6.9779	23.6856	13.8796	2.83921	10.6432	5.8716	10.577	7.14928	4.84905	27.645	1.92994	5.22969	3.47879	2.46984	15.8225	8.9373	3.9412	0.0299911	6.63816	9.42078	25.158	5.67943	5.97011	0.599985	0.259978	0	0.169992	11.3677	0.0299911	2.38071	22.0382	8.60296	7.13938	0.140023	2.82939	5.99916	2.70095	19.1719	1.22997	10.2167	3.18998
GTEX-145MH-0011-R5a-SM-5P9JT	Brain	Normal Tissue	2.21046	7.32995	12.7984	14.0734	8.69891	49.4525	5.99916	22.7207	16.3692	4.02962	8.88171	7.57271	5.94121	6.67045	3.27969	23.7185	2.26948	4.55889	1.56003	2.0796	15.8555	12.066	4.22121	0.0299911	5.96184	6.55129	25.1231	4.78891	9.90979	1.26003	0.110028	0.0199922	0.0299911	11.0492	0.0199922	0.860009	16.8528	7.79103	7.94925	0.0500127	1.92994	5.52793	2.48013	21.1844	1.02001	13.2039	2.33008
GTEX-1445S-0011-R6b-SM-5PNUF	Brain	Normal Tissue	2.21046	3.62908	9.23969	4.49923	2.45958	24.7429	2.99077	3.83872	7.07042	1.96996	6.31057	1.62002	11.3206	3.67975	6.68897	13.6317	0.369874	3.33935	2.04953	1.19997	11.7198	5.92065	0.500006	0.0100027	3.4001	5.67943	19.0131	2.11011	0.620015	0.159985	0.259978	0.0100027	0.0700018	0.769999	0	1.54004	14.439	5.99916	5.04101	0.0299911	2.70095	7.64126	5.57797	4.94067	0.69002	5.65978	2.68043
GTEX-ZVZQ-0011-R11a-SM-51MS6	Brain	Normal Tissue	2.19976	15.8006	14.8347	16.1662	8.88171	70.2769	2.63071	13.6506	16.7945	5.25877	17.1593	1.33999	1.08003	10.5404	4.28015	22.2685	0.0100027	7.54128	1.40998	3.609	10.8368	27.4541	5.79075	0.0100027	46.333	6.16784	34.2958	1.81002	1.38998	16.155	0.530006	0.0799963	0.589988	0.369874	0.0299911	0.720014	12.1331	6.12948	11.8423	0.110028	1.17999	11.0492	1.02001	0.860009	1.31997	9.04324	4.54942
GTEX-13JVG-0011-R5a-SM-5MR4O	Brain	Normal Tissue	2.19062	7.3605	14.0539	6.21075	5.03054	34.6302	3.2211	8.53169	8.42005	3.00949	10.8068	2.54989	14.1615	6.35888	6.93931	32.8986	0.530006	3.59901	2.74057	1.67998	17.975	9.38819	0.860009	0	2.71033	7.10974	16.1999	1.51	1.31003	0.640002	0.269931	0	0.0100027	3.93028	0	1.46004	17.7644	7.79103	6.83902	0.0700018	3.61903	2.21046	4.52112	6.56949	0.599985	7.79103	4.40051
GTEX-12WSH-0011-R2a-SM-5GU68	Brain	Normal Tissue	2.19062	1.64003	5.0796	4.18044	2.56052	25.4915	2.08972	3.36959	3.83074	2.25068	5.32112	1.55	7.45809	3.52981	3.9494	9.49948	0.269931	2.12038	2.38071	2.06953	8.51987	3.17894	0.0500127	0	1.48003	3.59901	9.77334	0.900001	0.869973	1.48003	0.169992	0.0400066	0.159985	0.520016	0.0299911	1.73998	25.6688	4.58107	3.27061	0.0400066	2.04953	43.6215	4.53054	2.58012	0.060002	5.15053	3.51029
GTEX-NPJ8-1526-SM-26GMH	Brain	Normal Tissue	2.18002	8.75942	18.6347	14.6507	7.03132	46.8497	4.78891	8.9002	12.2175	3.3301	7.56222	15.9326	8.91255	4.25943	5.31006	18.4164	1.07003	8.86326	2.66006	2.42067	17.6295	8.83259	1.81996	0.060002	4.04081	3.74928	58.9727	0.460052	6.94894	1.33999	11.3284	0.269931	0.350111	1.54004	0	1.88	15.8116	2.68973	7.7587	0.380036	3.52981	4.40968	11.0186	8.9373	1.34997	12.3881	3.17894
GTEX-13PLJ-0011-R11b-SM-5O9BS	Brain	Normal Tissue	2.18002	8.62087	7.7587	5.99084	4.10861	36.7828	1.97996	5.24057	7.27931	1.84001	9.13777	0.65999	0.959994	4.76904	2.82939	14.7629	0.0299911	4.10861	1.19997	1.57996	6.51958	13.5375	2.56941	0.0100027	25.9731	2.6693	17.7152	1.14	0.920017	5.52793	0.110028	0	0.060002	0.179992	0	0.959994	10.1461	2.91906	7.8398	0.0299911	1.86003	6.228	1.08003	0.869973	1.05003	1.29001	2.26006
GTEX-13PLJ-0011-R3a-SM-5O9DT	Brain	Normal Tissue	2.18002	2.68043	6.19785	2.36919	2.6693	12.7895	1.72999	1.92994	3.68997	0.949989	3.6594	3.71049	6.1593	1.51998	1.92994	16.0991	0.169992	1.62002	0.820026	0.620015	7.18904	3.20106	0.159985	0.0100027	0.700007	3.18998	10.3522	0.350111	0.879991	0.420031	0.65999	0.0700018	0.179992	0.269931	0	0.0999701	22.0535	3.30939	3.04096	0.119993	2.13069	2.32041	2.01012	1.27003	0.230006	2.06953	0.829988
GTEX-14BIM-0011-R11b-SM-5S2RN	Brain	Normal Tissue	2.16946	17.0999	13.698	15.2306	3.83872	69.3575	3.08984	13.1582	13.1856	4.76904	12.2006	1.36003	2.19976	10.7396	4.94067	18.6477	0.0400066	9.36868	2.28053	3.74928	11.7687	26.4821	9.99257	0	57.0429	5.81892	31.3404	2.36919	1.49002	8.56131	0.369874	0	0.320079	0.330022	0	1.67998	19.2119	4.96815	13.1127	0.0500127	2.16045	6.63816	1.92006	1.34997	3.23004	7.81267	6.56949
GTEX-12WSD-0011-R7b-SM-5PNWE	Brain	Normal Tissue	2.16045	4.64826	10.0273	7.14928	5.52793	30.4623	5.29903	7.10974	10.2807	1.76001	7.42199	3.56919	8.78983	4.67087	4.10861	17.6295	1.02001	4.60975	1.73998	2.0796	15.1045	8.03791	2.93937	0.0700018	5.55867	6.67045	15.3579	5.28069	2.93937	0.430072	0.380036	0.0100027	0.0299911	5.65978	0	0.649987	19.3858	6.09135	5.1114	0.0700018	1.96996	4.10861	2.13958	11.8013	1.13	10.3307	1.64003
GTEX-139TT-0011-R3b-SM-5K7VL	Brain	Normal Tissue	2.16045	4.22121	15.4969	10.3307	8.9373	40.4191	5.50117	13.4813	9.57219	3.2211	7.2491	9.95109	11.4706	3.18998	2.75963	24.2337	1.09999	3.50057	0.65999	1.66999	12.8072	7.09989	2.66006	0.060002	2.74057	8.96833	23.6364	3.36959	7.92724	1.14	4.47125	0.0700018	0.209954	4.74924	0.0199922	1.86999	18.2639	4.9785	6.21075	0.0799963	1.84999	4.18914	1.19002	6.84851	0.670007	8.6508	1.55
GTEX-X4XX-0011-R6B-SM-46MWP	Brain	Normal Tissue	2.14999	9.38168	14.459	14.0831	8.68083	47.3066	8.29836	13.8604	14.5193	3.49087	12.1584	6.27132	14.7118	6.02834	4.82892	29.3228	1.48003	8.44929	3.23004	2.74057	18.7774	15.1359	4.02124	0.0199922	6.02834	11.5905	33.4273	5.65978	5.8716	0.300034	0.320079	0.060002	0.0700018	7.87247	0	2.28053	17.3747	11.2658	10.2026	0.119993	3.66956	5.99084	4.48056	21.0965	1.13	15.7678	3.2211
GTEX-13SLW-0011-R5b-SM-5SI6Z	Brain	Normal Tissue	2.14999	6.96823	12.3967	9.15045	5.83913	37.7384	4.53997	10.1884	9.6321	3.79111	11.0492	3.43088	17.6051	4.69034	9.23328	22.0688	0.460052	4.14006	3.5791	2.01012	17.1593	10.2735	1.08003	0	2.85897	9.97872	20.477	0.920017	2.68043	0.909986	0.119993	0.0500127	0.0700018	3.93028	0.0299911	4.7197	29.7321	7.76946	8.60892	0.179992	5.67156	3.36026	5.04101	8.11068	0.750008	6.3281	4.39137
GTEX-ZAB4-0011-R7a-SM-4SOKE	Brain	Normal Tissue	2.13958	10.882	18.3146	13.736	9.51266	59.5065	9.63878	19.2252	21.4355	2.85897	12.8072	5.57797	13.9471	7.10974	5.69125	53.2228	1.31997	5.39167	2.82939	2.56052	20.8205	10.5185	4.81889	0.0100027	7.34012	12.3538	24.7257	8.91873	7.29952	0.530006	0.269931	0.269931	0.0500127	12.066	0	1.47	20.7916	8.86326	7.38094	0	2.64901	4.75913	4.76904	23.2787	0.860009	18.9342	2.19062
GTEX-13S7M-0011-R5b-SM-5P9HS	Brain	Normal Tissue	2.13958	7.30965	10.0273	7.94925	5.24057	34.9679	5.25877	13.1856	10.1461	2.18002	8.3503	3.93028	11.5264	4.60017	4.58107	20.3214	0.909986	4.96815	2.21968	1.86999	16.0323	8.75942	2.45958	0.0100027	5.90835	5.65193	19.5206	2.13958	4.48989	0.800014	0.15004	0.0100027	0.0299911	6.46109	0	2.16045	13.3789	6.21075	7.49957	0.0400066	2.63985	3.87079	2.9009	15.115	1.27003	7.43744	3.04096
GTEX-1445S-0011-R2b-SM-5PNUH	Brain	Normal Tissue	2.13958	4.3309	15.2518	9.59212	4.01011	32.9215	2.08972	10.2167	6.4209	2.13069	7.49957	2.25068	4.48056	7.16913	6.86752	18.2892	0.159985	5.50117	3.45955	2.03961	13.4907	6.3281	0.400091	0.0199922	3.54945	3.44041	22.9264	1.31997	1.90996	0.629995	1.38998	0	0.209954	6.12099	0	1.96001	25.5445	4.44036	6.56038	0.0299911	2.68973	10.4894	6.6106	3.03043	0.310003	9.93731	3.27969
GTEX-144GL-0011-R4a-SM-5PNUI	Brain	Normal Tissue	2.13958	2.36919	6.81063	2.75963	3.3301	12.243	1.48003	3.33935	3.44041	0.720014	3.17014	4.70989	3.82013	3.41901	1.72999	6.85801	0.300034	1.66006	0.890002	1.33999	5.90835	3.23004	0.239982	0	2.49047	1.92006	6.92009	0.65999	0.599985	0.310003	0.230006	0.0100027	0.0299911	0.869973	0	0.209954	13.5469	2.04953	3.23004	0.190047	1.61005	1.14	1.40004	2.11011	0.0899993	2.5393	1.64995
GTEX-NPJ8-0011-R9a-SM-2YUN5	Brain	Normal Tissue	2.13069	5.69915	15.0627	10.6432	5.21159	45.7268	3.15042	6.3281	8.40838	2.72919	13.0402	1.90005	4.90994	6.79177	9.40773	12.8606	0.389935	6.16784	5.16841	2.33008	20.392	11.7117	0.320079	0.0500127	6.38982	3.79111	16.9348	2.39064	2.44089	1.96001	3.43088	0.479964	0.879991	4.04081	0	3.17014	16.9935	5.62067	6.09135	0	3.54945	13.7551	9.80048	8.33295	0.259978	30.5469	2.88086
GTEX-13FHO-0011-R7b-SM-5LZXD	Brain	Normal Tissue	2.13069	5.36929	11.7932	5.42166	5.05852	47.3394	3.18998	5.77872	9.40773	2.14999	5.90017	4.20078	6.54222	4.40051	6.54222	25.9551	0.549991	2.9292	1.02001	1.41999	10.5185	5.29169	1.51998	0	3.05999	4.30098	15.5399	3.07915	2.91906	0.179992	0.380036	0.0500127	0.209954	3.39068	0	1.19002	23.2142	5.36929	6.10827	0.0199922	3.41901	2.76922	4.37921	9.49289	1.13	7.13938	2.21968
GTEX-139TT-0011-R5b-SM-5K7W8	Brain	Normal Tissue	2.13069	3.66956	13.2039	10.7694	6.73084	38.3981	4.96815	13.0131	10.0064	3.7389	7.37071	9.18859	12.6134	3.13082	2.58909	22.3769	1.09999	3.20106	0.729978	1.55	13.3789	5.8594	2.40061	0.0400066	2.94958	9.13777	23.7185	3.23004	7.89981	1.05998	4.40968	0.0199922	0.169992	4.94067	0	2.14999	17.7644	5.38047	4.58107	0.060002	2.16946	4.4496	1.31003	7.05084	0.729978	7.13938	1.64995
GTEX-13FTY-0011-R9b-SM-5KM2U	Brain	Normal Tissue	2.13069	2.74057	7.74795	5.12915	4.23881	35.6285	2.05951	4.89974	7.4788	1.47	6.92009	2.71974	1.88994	4.60975	2.44089	12.6221	0.0299911	2.03961	0.99003	2.95983	29.9597	4.90994	0.119993	0	7.31979	2.63985	11.4468	0.350111	0.380036	0.40994	0.169992	0	0.15004	4.74924	0.060002	1.09999	10.5991	1.27003	6.72151	0.0400066	1.84001	9.04952	5.47833	1.36003	0.110028	26.2627	5.65978
GTEX-13O3O-0011-R5b-SM-5KM44	Brain	Normal Tissue	2.12038	6.80119	11.7523	7.94925	5.87975	40.4751	5.22969	22.5638	11.6388	2.61072	9.04324	4.8794	8.03791	9.79369	5.39167	26.9637	0.979983	4.6386	2.5393	2.89086	15.9547	12.277	3.04096	0.0100027	5.47074	6.09135	17.088	3.40954	5.25877	0.460052	0.300034	0	0.0199922	8.63881	0.0299911	0.999971	17.4834	6.90093	6.74017	0	1.86999	2.99077	4.04922	20.9944	1.15001	10.238	2.32041
GTEX-13O3Q-0011-R1b-SM-5KM3L	Brain	Normal Tissue	2.12038	4.57155	13.1309	10.238	10.5185	43.2002	2.19976	4.78891	10.2026	2.90896	5.00966	18.4292	5.52793	3.03043	2.19976	34.4148	0.940022	4.98886	0.649987	0.869973	10.6138	6.228	1.67998	0.0400066	1.41999	3.74928	17.8385	2.45958	15.0105	0.579996	12.3709	0.0199922	0.0299911	0.640002	0.0299911	0.949989	40.7002	2.66006	5.77071	0.54	1.54004	1.21	1.01001	5.99084	0.470066	6.9779	1.40004
GTEX-13PVQ-0011-R7a-SM-5L3G3	Brain	Normal Tissue	2.12038	4.28015	9.67225	5.15053	4.74924	32.2216	3.44997	6.74017	7.19902	3.50057	6.96823	2.05951	9.04952	9.82089	9.11247	18.9211	0.350111	4.70989	2.99908	2.54989	15.5292	8.18978	0.940022	0	4.48056	4.47125	10.6876	1.40998	2.0199	0.350111	0.130033	0.269931	0.259978	4.14868	0	1.07003	22.7996	4.5086	4.40051	0	2.33008	2.26948	2.8196	6.24962	0.310003	5.42166	2.56052
GTEX-ZE9C-0011-R2a-SM-4WKGH	Brain	Normal Tissue	2.11011	3.11998	4.49923	4.25943	5.29169	52.381	2.06953	3.73113	6.39868	1.07003	5.09018	1.31997	1.79004	6.31057	4.28015	7.79103	0.0500127	2.38071	1.12001	2.76922	20.5054	6.75889	0.0700018	0	4.55889	1.63005	8.72911	0.330022	0.49007	0.369874	0.0700018	0.0299911	0.0899993	3.33935	0.0299911	0.400091	30.4834	1.82996	6.6797	0.0199922	1.60003	9.40121	6.412	3.36026	0.289982	9.67225	5.99084
GTEX-13X6I-0011-R7b-SM-5PNWP	Brain	Normal Tissue	2.09989	6.58773	12.4225	9.69238	6.7122	38.2122	4.74924	17.888	12.0995	3.25026	11.1492	4.48056	15.999	5.53944	8.91873	19.8343	0.810015	5.47074	2.99908	2.70095	20.1252	11.1802	3.27061	0	4.81889	9.01195	24.3515	3.44041	4.1602	0.589988	0.40994	0.0400066	0.0700018	7.43744	0	2.06953	25.5445	6.6797	8.86941	0.0199922	3.52004	5.53944	4.80888	16.7364	1.16997	9.18859	6.54222
GTEX-11GSP-0011-R7b-SM-57WC3	Brain	Normal Tissue	2.09989	5.94946	13.7646	8.98077	7.43229	41.297	5.29903	13.9859	12.2685	3.62908	9.91666	6.38982	11.9495	6.01165	4.96127	28.5209	1.02997	4.52112	2.42907	2.40061	17.1236	11.4468	4.45886	0.0299911	6.28874	8.37929	17.7398	5.3285	4.14868	0.599985	0.269931	0.0400066	0.119993	8.96833	0	1.57996	18.5831	6.74017	7.00213	0.0700018	2.66006	4.79889	1.81002	12.4484	1.25002	9.61209	2.00039
GTEX-11NV4-0011-R7a-SM-57WDH	Brain	Normal Tissue	2.09989	5.20076	10.6138	10.5991	8.24103	44.0774	5.42166	13.0402	12.7364	2.50954	6.65198	5.35071	4.09155	5.05151	2.29004	22.0994	0.979983	3.77014	1.76001	2.09989	11.7198	8.17843	2.29958	0.0100027	4.74924	5.29169	17.4471	4.77896	5.94946	0.420031	0.140023	0.119993	0.0500127	10.097	0.0299911	1.13	19.8068	5.44048	4.37921	0	1.63005	4.06892	2.00039	13.8508	1.36997	8.60296	1.31997
GTEX-TSE9-0011-R9A-SM-3DB7Q	Brain	Normal Tissue	2.09989	3.10918	6.07028	5.41039	3.63916	26.0632	2.5393	4.66116	5.04101	1.64003	5.65978	1.64003	3.36026	7.34012	4.23	11.219	0.0700018	2.0199	2.56941	2.66006	14.2402	4.04922	0.93003	0	8.02121	2.9292	8.17843	1.07003	1.09999	1.08003	0.920017	0.810015	0.269931	2.0796	0.0199922	1.56003	12.4484	3.2211	4.8794	0.0400066	1.40004	17.532	8.72911	1.51998	0.130033	16.7945	2.03961
GTEX-ZAB4-0011-R11a-SM-4SOKI	Brain	Normal Tissue	2.08972	24.0663	16.9935	16.4033	6.18068	85.8641	4.23881	14.5798	18.1377	5.52027	19.8894	1.53003	1.66006	12.3881	6.67045	28.5012	0.0299911	8.66881	2.45958	2.6693	12.968	33.5667	8.42005	0	69.0696	8.3503	34.4626	1.96996	1.49998	13.472	0.380036	0	1.54004	0.380036	0.0500127	1.29001	9.8277	4.70989	10.8971	0	3.11998	10.238	2.79042	1.26003	2.31077	3.82013	5.609
GTEX-13CF2-0011-R11b-SM-5LZXO	Brain	Normal Tissue	2.08972	19	19.6428	15.0105	10.0064	86.1025	3.11998	14.1222	18.1	4.75913	20.4061	1.19997	1.53003	10.8518	4.4496	25.0535	0.0500127	10.0691	1.94998	4.5086	11.0339	29.4246	8.03234	0	54.3035	6.38982	36.2011	5.05151	1.32999	12.26	0.140023	0	0.28007	0.420031	0	0.820026	15.6806	5.0796	16.7248	0	2.04953	8.83259	1.16997	1.11003	3.18998	6.96823	4.88956
GTEX-12WS9-0011-R10a-SM-57WBV	Brain	Normal Tissue	2.08972	4.76904	15.3153	9.77334	6.84851	69.4537	3.77014	7.38094	10.7321	4.12859	9.04324	9.80048	7.48918	7.16913	6.63816	21.391	0.949989	6.38982	1.42998	2.19062	14.449	9.0182	0.570015	0.0199922	4.93041	5.00966	30.1263	1.04002	2.5393	0.729978	11.4706	0.060002	0.340037	3.25929	0	3.15042	14.8656	4.54942	6.51958	0.0799963	1.81002	3.80955	15.2624	5.03054	0.510002	11.6874	7.02157
GTEX-OXRO-0011-R9A-SM-3NB1X	Brain	Normal Tissue	2.08972	2.23048	4.77896	5.16841	1.73998	29.2011	1.61005	3.23004	4.3309	2.19062	7.00213	0.629995	2.58909	5.42918	7.40144	7.87247	0.140023	2.71974	2.39064	2.00039	11.0415	4.20952	0.0700018	0	5.25148	2.36919	6.83902	0.28007	0.289982	0.900001	0.579996	0.199963	0.549991	1.64003	0	2.06953	11.0186	2.03961	4.6386	0	1.32999	59.962	8.11068	3.2211	0.320079	7.81267	1.61005
GTEX-X261-0011-R11A-SM-4E3JY	Brain	Normal Tissue	2.0796	16.2224	15.5399	14.9482	7.209	78.3022	2.80984	14.2699	12.7452	4.60017	15.3579	1.53003	1.79004	11.0339	5.62067	21.3466	0.0100027	9.82089	2.49047	1.96001	11.2112	29.4859	6.04089	0.0199922	56.5312	4.22121	39.4776	1.78002	0.959994	13.0492	0.15004	0.0199922	0.520016	0.0899993	0.0700018	2.33008	7.64126	4.70989	11.6066	0	2.23048	14.459	1.84999	1.02997	3.10918	2.52001	5.60123
GTEX-13PVQ-0011-R5b-SM-5O9DI	Brain	Normal Tissue	2.0796	3.40954	5.8594	4.02962	2.53051	17.975	2.71033	4.14868	5.00966	2.61072	6.39868	2.04953	9.38819	6.412	7.91077	10.3021	0.230006	3.25929	2.56052	1.69003	12.3624	5.5088	0.510002	0	2.8196	4.25058	7.6201	0.739977	0.940022	0.380036	0.110028	0.0400066	0.0199922	1.96996	0	1.38998	18.0624	4.74924	3.44041	0.060002	2.49047	2.56941	2.13069	3.71049	0.369874	4.53054	2.12038
GTEX-1477Z-0011-R10b-SM-5S2RF	Brain	Normal Tissue	2.06953	5.29169	8.25819	5.57797	4.82892	25.5092	3.0494	5.13983	6.16784	1.88994	6.18926	8.9311	11.0415	3.10918	3.17894	23.0539	0.310003	2.74057	1.70995	0.900001	10.8594	6.3281	0.530006	0	1.76001	5.62847	23.4569	0.560011	1.94	0.350111	2.05951	0.179992	0.289982	0.720014	0	0.879991	14.7016	4.30098	5.47074	0.110028	2.52001	2.52001	2.68043	2.12038	0.609981	2.85105	1.01001
GTEX-NPJ8-0011-R5a-SM-2HMJY	Brain	Normal Tissue	2.05951	9.34274	12.7629	10.118	4.25058	34.5582	8.46101	11.5424	9.95109	4.12859	16.5403	2.34955	18.7514	6.42981	10.9577	14.3891	0.579996	6.73084	5.92065	2.03961	18.7124	11.8917	1.29001	0.0400066	3.33935	9.06836	21.4653	1.53003	2.98042	1.47	0.400091	0	0.0700018	4.3309	0	7.92174	25.0709	5.67943	6.28874	0.0799963	5.48974	5.29169	7.52039	13.2497	1.29001	10.7619	7.42199
GTEX-139TS-0011-R2b-SM-5J1MX	Brain	Normal Tissue	2.05951	3.18998	7.16913	5.20076	3.3301	26.1356	2.04953	4.52112	4.23881	1.84999	5.52027	1.60003	2.58909	8.86941	5.1114	6.95858	0.209954	2.85897	1.82996	2.83921	11.8917	6.27132	0.190047	0	4.89974	2.04953	9.20134	0.649987	0.470066	0.849982	0.060002	0	0.0299911	2.76922	0	0.440046	27.4731	2.79042	5.04101	0.110028	2.29958	4.31891	4.54942	1.40004	0.250042	5.17917	4.81889
GTEX-13OW6-0011-R11a-SM-5L3H2	Brain	Normal Tissue	2.04953	22.5638	20.5338	18.7254	11.4389	104.039	3.20995	16.2224	17.9252	7.30965	23.4894	1.41999	1.13	13.6223	5.64019	26.9263	0.0799963	11.5905	1.48003	4.27126	13.4161	42.5464	7.68909	0.0500127	80.5036	6.45213	38.7994	1.70002	1.22997	18.2386	0.589988	0	1.08003	0.239982	0.0899993	1.19002	12.8874	5.41039	13.4254	0	1.82996	11.7768	1.22997	0.869973	3.13082	3.46915	5.65193
GTEX-RNOR-0011-R7A-SM-2TF4V	Brain	Normal Tissue	2.04953	6.54222	7.43229	13.8508	4.78891	47.3394	4.6386	49.8655	14.449	3.88962	7.89981	5.81892	2.40061	6.74953	3.20995	19.5748	2.29958	4.06046	2.28053	3.59901	13.594	6.94894	3.7389	0	7.88886	5.77071	23.6856	9.97872	12.7895	0.629995	2.9009	0.140023	0.0799963	17.4109	0	1.56003	16.7364	5.52793	7.09005	0	1.04002	4.61934	3.17894	26.2082	0.640002	10.3021	2.64901
GTEX-ZXG5-0011-R5b-SM-57WBN	Brain	Normal Tissue	2.04953	4.48056	8.50806	6.69825	4.14006	28.1673	3.93028	8.91255	6.77766	2.26006	7.72114	2.3398	11.3599	5.75873	3.18998	13.213	0.49007	3.44041	1.94	1.77004	12.8874	7.58847	1.25002	0.0199922	2.78076	5.83913	13.3882	1.47	2.50954	0.269931	0.230006	0.0400066	0.0700018	4.23	0.0199922	1.37999	14.722	4.89974	4.94067	0.0400066	2.48013	3.84938	2.71033	6.81063	0.520016	4.90994	2.00039
GTEX-13NYS-0011-R11b-SM-5MR4P	Brain	Normal Tissue	2.03961	17.6051	7.91077	13.5563	1.70002	94.091	5.5088	8.72911	16.5747	7.89981	10.083	1.88994	2.59988	12.5002	4.12859	33.941	0.0100027	7.43744	2.56052	1.16003	11.0415	18.3019	4.60975	0.0999701	37.6861	6.09135	34.0588	2.61072	2.01012	7.11961	0.380036	0.0999701	0.259978	0.289982	0.0500127	5.81892	15.1045	4.1602	6.96823	0.0299911	1.71994	19.711	4.75913	2.41062	4.33992	13.4254	6.13798
GTEX-1117F-3226-SM-5N9CT	Brain	Normal Tissue	2.03961	9.08094	15.4005	7.67843	7.44776	54.4543	4.27126	6.47005	11.4866	2.88086	9.36219	24.6573	15.3898	4.68059	2.38071	43.4404	0.829988	6.43873	1.84001	0.879991	12.277	14.7936	0.709989	0	2.54989	3.32088	35.2111	0.430072	1.96001	0.500006	16.2111	0.209954	0.239982	1.66999	0	1.51	20.477	3.17014	4.99925	0.310003	3.18998	2.13958	6.56949	5.62067	1.66999	9.67225	1.13
GTEX-13X6K-0011-R7b-SM-5P9K7	Brain	Normal Tissue	2.03961	8.72306	14.2106	7.32995	5.55097	51.8752	5.05151	14.722	9.78012	2.5393	9.20772	3.68997	16.3465	4.96815	4.37921	30.3569	0.909986	4.58107	2.48013	1.56003	15.0314	7.97132	1.22003	0.0199922	3.93028	5.99916	21.9163	2.38071	3.44041	0.239982	0.199963	0.359982	0.599985	4.94067	0	1.48003	22.5794	4.89974	7.4788	0.0500127	2.98042	3.25026	4.18044	12.71	0.720014	6.67045	3.83074
GTEX-12ZZY-0011-R5a-SM-5EGL9	Brain	Normal Tissue	2.03961	6.51055	13.0131	11.1879	7.7587	46.1088	5.42918	14.0441	14.419	4.4496	10.4386	6.19785	12.8695	4.49923	3.36959	25.0535	1.57996	3.71049	1.94998	2.0796	20.2651	10.4531	3.01995	0.0299911	5.67156	7.53083	23.7514	3.9412	5.55867	0.389935	0.159985	0.0500127	0.060002	7.4788	0.060002	1.67998	11.9082	7.57796	6.6106	0.060002	2.54989	4.99925	2.26948	14.5697	1.19002	16.1215	3.47879
GTEX-Y8DK-0011-R5B-SM-4RTW6	Brain	Normal Tissue	2.03961	6.31933	12.041	9.15679	6.67045	34.8469	6.0787	14.3891	10.577	3.7208	10.6285	6.12099	10.7173	5.39167	3.35095	21.9924	0.860009	3.20995	2.59988	1.77004	16.6207	11.4706	3.10057	0.0100027	4.20078	7.71044	19.8343	2.49047	4.25943	0.93003	0.130033	0.0199922	0.060002	6.85801	0.0799963	2.97011	14.9068	6.63816	6.04089	0.0500127	3.52981	4.60017	2.45958	9.51925	0.860009	7.45809	3.5791
GTEX-ZVZQ-0011-R1a-SM-57WBU	Brain	Normal Tissue	2.03961	2.48013	4.23	3.05999	2.87089	13.5094	1.40998	2.12038	2.8196	0.949989	3.25929	3.54945	3.33935	2.64901	0.890002	5.60123	0.300034	2.03961	0.709989	1.54004	6.25829	2.99908	0.209954	0	1.72999	1.48003	5.44048	0.40994	1.24	0.190047	0.0899993	0.0199922	0.119993	0.829988	0	0.800014	25.2278	2.04953	4.04081	0.259978	1.32999	2.32041	1.11003	1.81002	0.0700018	1.90996	1.36997
GTEX-11ZVC-0011-R1b-SM-5BC6M	Brain	Normal Tissue	2.03961	2.25068	4.28015	3.96037	3.15042	12.4397	2.71033	3.63916	3.87079	1.84001	6.28874	1.62002	6.51958	3.54945	2.50954	9.29751	0.190047	1.40004	1.54004	2.21046	11.1183	3.87079	0.190047	0.0100027	2.13069	3.58904	6.89137	0.609981	0.750008	0.449938	0.460052	0	0.199963	1.40004	0.0299911	1.22003	17.975	2.88086	3.66956	0.0199922	1.90005	2.64901	3.27969	1.57002	0.130033	2.21046	3.23901
GTEX-13RTL-0011-R1a-SM-5PNZ8	Brain	Normal Tissue	2.03961	2.19062	4.57155	3.25026	3.08984	21.5249	2.59988	1.88	4.52112	1.63005	3.44997	4.43113	2.68973	6.09981	5.13983	16.8528	0.179992	3.11998	1.40004	1.54004	9.61875	4.41886	0.289982	0	1.72999	2.12038	6.35888	0.750008	2.80984	0.250042	2.09989	0.0400066	0.0299911	0.69002	0.0199922	1.58996	22.5325	2.91906	3.50057	0.230006	1.11003	2.23978	3.7597	4.06892	0.259978	2.93937	3.13082
GTEX-13OW8-2926-SM-5L3FV	Brain	Normal Tissue	2.02973	19.0527	15.5507	9.75304	5.39915	63.0305	3.59901	8.88171	12.6572	4.27126	16.1438	1.02001	2.09989	10.5624	5.18996	28.1868	0.0100027	7.06062	1.88994	1.51	13.3604	29.1606	4.67087	0.0100027	50.984	4.3309	30.738	1.86999	0.949989	8.3214	0.239982	0.119993	0.130033	0.300034	0.0400066	0.969971	9.59212	2.13069	12.5523	0	2.00039	6.31057	2.50954	1.81996	2.61072	6.60144	3.80955
GTEX-13OVJ-0011-R9b-SM-5L3GD	Brain	Normal Tissue	2.02973	5.09018	15.9879	10.3881	6.02834	47.5367	3.44041	9.13777	7.32995	4.25943	9.20772	4.57155	5.5088	9.11247	17.195	21.5547	0.65999	6.27132	5.21159	1.90005	17.7398	13.594	0.720014	0.0999701	5.41039	3.97137	17.9252	5.99084	3.3301	1.86999	3.97137	0.560011	1.51998	5.81086	0.060002	2.32041	21.962	5.62847	6.51958	0.0799963	2.80984	7.1592	7.3503	6.61977	0.479964	10.2167	2.61072
GTEX-WL46-0011-R7A-SM-3LK7X	Brain	Normal Tissue	2.02973	4.48989	9.49289	10.6285	7.92174	42.458	5.62067	20.0277	11.5905	2.01012	6.5786	6.99243	5.20076	5.04101	2.58012	17.9875	0.890002	3.52004	1.81002	1.49002	11.9082	6.9779	2.58909	0.0299911	3.77014	4.84905	19.2652	6.30183	7.18904	1.28003	0.579996	0.199963	0.0700018	7.42199	0	0.800014	24.4191	4.44036	5.99084	0.0199922	1.99001	4.79889	1.76001	18.3782	0.649987	9.65215	1.16997
GTEX-12WSA-0011-R2a-SM-57WDK	Brain	Normal Tissue	2.0199	3.39068	9.82089	6.76827	3.93028	19.5206	2.26948	4.80888	5.45937	2.02973	6.07028	4.04922	10.5331	7.98792	4.89974	8.0101	0.219982	3.97137	2.23048	1.86999	13.2681	6.79177	0.0299911	0	5.55867	2.93937	22.0229	0.40994	0.640002	0.820026	0.359982	0.0100027	0.0999701	0.860009	0	3.36026	24.2001	4.95096	4.61934	0.0999701	2.76922	74.0784	4.77896	3.87885	0.28007	2.46984	5.8594
GTEX-12WS9-0011-R3a-SM-5CVNF	Brain	Normal Tissue	2.0199	3.30939	11.1106	7.81809	4.94067	24.5209	2.29004	4.06892	5.99916	1.88	5.55867	9.31687	7.27931	3.00949	4.53997	14.4992	0.389935	2.99908	1.81002	0.769999	10.5331	5.62847	0.609981	0.0500127	1.38998	4.59061	33.941	0.909986	4.58107	0.359982	1.96996	0.250042	1.25002	0.65999	0.0299911	1.16003	17.0289	4.47125	5.35071	0.159985	2.06953	3.99069	5.67156	2.78076	0.460052	5.03054	3.27969
GTEX-OXRO-0011-R9A-SM-5S2W3	Brain	Normal Tissue	2.01012	2.13069	4.28015	4.60975	1.25002	24.9323	1.29998	3.07062	4.08022	2.33008	6.18926	0.640002	1.94998	4.90994	6.69825	6.09981	0.110028	2.58909	1.82996	1.94998	9.53907	2.64901	0.0700018	0	4.44036	2.0796	6.3281	0.28007	0.239982	1.26003	0.340037	0.350111	0.430072	1.22003	0	1.71994	8.62684	1.92994	3.38129	0.0199922	1.37999	53.4446	7.98792	3.08984	0.369874	7.07042	1.57002
GTEX-ZE7O-0011-R1a-SM-57WDM	Brain	Normal Tissue	2.01012	1.56003	4.57155	1.99001	1.94998	10.6285	1.13	1.29998	3.01995	0.570015	1.58996	5.45181	1.88994	1.88994	1.09004	6.9779	0.449938	1.44995	0.449938	0.720014	3.36026	2.19976	0.269931	0.0100027	0.789973	1.47	3.799	0.549991	1.17999	0.209954	1.38998	0	0.0199922	0.310003	0	0.389935	15.1359	1.48003	1.96996	0.119993	0.93003	0.890002	0.869973	1.13	0.060002	1.47	0.949989
GTEX-11OF3-0011-R6b-SM-57WBG	Brain	Normal Tissue	2.00039	5.04101	11.7036	12.1837	7.48918	38.6384	5.94946	7.56222	11.9495	3.27969	8.40838	5.94946	16.1662	4.20952	2.95983	19.752	0.959994	3.609	1.08003	2.38071	18.1377	8.51987	3.53962	0.0999701	7.73185	6.74953	21.7499	13.2314	4.53054	0.250042	0.789973	0.0700018	0.0899993	4.04922	0.0299911	3.05999	20.4061	7.23905	5.96184	0.0400066	1.88	7.00213	1.38998	12.8517	0.979983	12.9232	2.19062
GTEX-WL46-0011-R5A-SM-3LK6V	Brain	Normal Tissue	1.99001	6.13798	10.4676	13.5188	9.53907	52.4537	6.54222	20.477	15.648	3.86007	9.6321	7.02157	5.26972	6.89137	3.62908	22.8471	1.75003	4.04922	2.13069	3.04096	25.5268	10.9577	3.2211	0.0400066	7.8398	6.04089	25.2453	5.62067	10.6211	0.969971	0.289982	0.0299911	0.0400066	9.8892	0.0299911	2.53051	16.4716	5.67156	8.63881	0.0899993	2.59988	6.10827	3.7597	19.2119	0.65999	16.0991	3.96037
GTEX-OHPN-0011-R9A-SM-4DXUH	Brain	Normal Tissue	1.99001	5.39167	13.5001	7.07042	7.05084	40.5032	2.93937	6.93931	7.48918	2.05951	11.3363	1.73998	9.18222	12.7188	12.9142	7.57796	0.179992	4.89974	7.42199	3.00949	43.0508	14.429	0.0999701	0	12.1922	4.5086	12.1163	0.380036	0.300034	0.54	0.810015	0.0999701	0.110028	2.71033	0	1.28003	17.8261	6.3281	8.04906	1.02001	3.71049	7.39118	9.77334	8.9373	0.230006	18.8426	4.6386
GTEX-XOTO-0011-R5A-SM-4B657	Brain	Normal Tissue	1.99001	4.95096	9.15679	4.81889	4.80888	29.3635	3.20106	9.06836	7.86156	2.53051	7.45809	2.79042	11.6712	4.04922	5.16841	18.9736	0.560011	2.78076	1.55	1.44003	12.8874	6.45213	1.19002	0.0100027	2.71974	5.35071	11.4389	1.29998	1.94	0.560011	0.060002	0	0.0299911	5.38047	0	0.949989	17.8632	4.95096	5.24057	0.0799963	2.50954	2.88086	2.82939	5.9784	0.709989	5.16841	2.71033
GTEX-YFC4-0011-R5a-SM-4RGLR	Brain	Normal Tissue	1.99001	4.8794	9.08094	7.45809	4.6386	30.0846	3.7597	10.097	8.29836	2.44937	8.77157	3.5791	13.5375	4.64826	3.78061	16.4147	0.560011	2.85897	2.44089	1.76001	15.9547	6.80119	0.879991	0.0199922	2.64901	6.65198	16.4147	1.05998	2.89086	0.589988	0.0899993	0.060002	0.0999701	5.05852	0.0400066	4.04922	19.5071	5.3285	4.62896	0.0700018	2.97011	2.56941	2.3398	5.69915	0.65999	4.37921	4.04081
GTEX-RVPU-0011-R8A-SM-2TF74	Brain	Normal Tissue	1.99001	2.23048	4.02962	3.30939	2.5393	11.6469	4.14006	2.29004	3.799	1.63005	3.78061	1.22997	3.07062	5.99916	5.39915	3.62908	0.0199922	1.97996	1.69003	2.97011	18.3527	3.9194	0.15004	0	3.35095	1.49002	6.35888	0.40994	0.380036	0.510002	0.300034	0	0.0299911	1.40998	0.0799963	1.44003	18.2639	2.06953	2.53051	0.0500127	1.57996	10.118	3.20106	2.06953	0.0799963	4.18044	3.80955
GTEX-13JUV-0011-R11a-SM-5LZYH	Brain	Normal Tissue	1.97996	19.4127	13.8796	14.419	6.15076	82.0245	2.75963	11.8013	14.2303	4.01011	19.9308	2.29958	1.97996	8.0101	4.70011	21.7649	0.0100027	6.02834	1.27003	2.52001	11.8834	19.2385	3.9194	0	49.4182	4.37011	33.6599	1.42998	2.04953	10.0064	0.28007	0	0.40994	0.350111	0	3.20106	19.6156	5.39167	10.6802	0.230006	2.19062	6.09135	2.49047	1.97996	2.63071	9.65215	3.46915
GTEX-12WSA-0011-R8a-SM-5P9EX	Brain	Normal Tissue	1.97996	6.93931	15.3153	8.46101	8.21821	51.8752	2.04953	8.33295	8.26965	1.51998	8.11068	4.82892	4.3309	4.08022	4.1602	19.9032	0.330022	5.96184	1.16003	2.19976	19.8206	7.55174	0.190047	0	5.8594	2.91906	28.0309	1.09004	4.94067	0.649987	1.16997	0.0199922	0.0899993	3.03043	0.0299911	2.19062	37.3481	4.92017	9.13777	0.0299911	2.94958	5.35071	6.82954	2.39064	0.159985	14.459	4.74924
GTEX-UTHO-0011-R5A-SM-3GIJD	Brain	Normal Tissue	1.97996	5.22969	10.097	14.9172	4.78891	29.6704	6.94894	12.8874	13.6696	1.92006	12.9232	4.43113	8.71098	6.06187	6.0787	17.2069	1.58996	4.37011	2.29004	3.10918	13.2773	13.5469	4.20078	0.0799963	11.0492	11.8505	18.4037	15.3472	4.37011	0.269931	0.300034	0.289982	0.0299911	5.81086	0.140023	5.17917	21.7348	9.7598	5.10078	0	1.81996	5.65193	2.64901	17.3988	0.739977	13.6223	2.21046
GTEX-11ZVC-0011-R3a-SM-5BC6V	Brain	Normal Tissue	1.97996	1.72999	2.78076	2.6693	1.70995	7.87793	1.61005	2.32041	2.39064	0.869973	2.42907	2.25068	4.79889	2.04953	1.44003	9.29107	0.209954	1.22997	0.920017	0.999971	4.83898	3.36026	0.159985	0.0100027	0.969971	2.54989	5.83104	0.49007	0.789973	0.219982	0.440046	0.0299911	0.060002	0.679987	0	0.230006	13.3419	2.91906	2.23048	0.0100027	1.11003	1.99001	1.08003	1.14	0.130033	1.60003	0.999971
GTEX-145MH-2926-SM-5Q5D2	Brain	Normal Tissue	1.96996	19.7794	18.4548	19.0924	8.72306	77.3313	4.74924	19.6564	18.0124	5.69915	21.51	2.36919	1.73998	13.004	4.20952	25.3154	0.0100027	9.25892	1.46004	4.62896	13.004	36.3016	10.09	0.060002	64.1767	5.94121	35.065	3.61903	1.29001	13.14	0.549991	0.0199922	0.359982	0.820026	0	1.49002	18.2133	5.24057	14.3891	0	1.76001	6.69825	1.97996	2.18002	1.41999	16.6785	5.05151
GTEX-12WSH-0011-R11a-SM-5LZVM	Brain	Normal Tissue	1.96996	18.8426	12.4311	16.3465	6.15076	102.181	2.75008	11.5424	13.717	3.40954	12.9142	1.02997	0.949989	12.8963	5.90017	27.2833	0.0299911	9.80048	1.49998	2.21046	7.94925	17.8632	5.17917	0	50.984	4.9785	49.0428	2.11011	1.05003	11.2501	0.269931	0	1.34997	0.599985	0	1.46004	8.78983	3.62908	12.0577	0	1.70995	8.3503	0.99003	0.789973	2.46984	2.38071	5.48974
GTEX-ZE9C-0011-R5a-SM-5EGLO	Brain	Normal Tissue	1.96001	5.62067	9.36219	7.98238	5.39167	38.9071	4.40968	7.66248	9.36219	3.44041	8.02121	3.50057	9.7598	4.74924	5.81892	22.99	0.900001	4.31891	1.57996	1.53003	13.0582	6.95858	2.5393	0	3.80955	9.13144	33.1964	2.11011	2.80984	0.179992	0.380036	0.0299911	0.0100027	5.04101	0	3.13951	17.8137	6.42981	5.39915	0.0500127	3.03043	4.53054	3.2211	8.71098	0.849982	9.25892	3.49087
GTEX-NPJ8-2626-SM-26GMI	Brain	Normal Tissue	1.94998	20.0973	10.3809	10.1673	3.03043	49.5554	3.20995	5.29169	10.0203	2.28053	8.83872	0.599985	2.12038	7.52039	4.79889	16.2224	0	7.13938	3.13951	2.85105	8.56131	15.4647	5.609	0	44.2611	2.5393	28.6398	0.400091	0.860009	15.4862	0.599985	0.239982	0.179992	0.250042	0	5.15053	12.1331	2.75008	19.0924	0.130033	3.23901	11.3284	5.8594	2.52001	2.68973	8.02121	4.30098
GTEX-R55F-0011-R6A-SM-2TF4L	Brain	Normal Tissue	1.94998	6.4209	13.472	10.6876	7.1592	40.3072	5.29903	12.4484	12.986	3.27969	10.2735	4.85915	11.7198	7.43744	7.43229	26.1356	2.23048	5.02009	1.86003	2.42907	16.4945	6.80119	4.02962	0	5.52027	11.3599	24.5209	4.3309	5.5088	0.130033	0.159985	0.0899993	0.0500127	9.55893	0	5.75075	23.166	6.39868	6.18068	0.0899993	2.9292	6.38096	2.52001	15.0001	0.579996	9.97181	3.2211
GTEX-13OW6-0011-R7b-SM-5L3H4	Brain	Normal Tissue	1.94	6.82954	12.5785	9.29107	9.20134	43.9554	4.44036	16.0212	11.4866	2.61979	10.7321	6.02834	12.968	5.36929	4.49923	30.738	0.609981	4.98886	2.25068	1.84999	19.3858	11.2892	2.13958	0.0400066	4.80888	7.2491	19.9723	2.16045	4.66116	0.369874	0.320079	0.159985	0.199963	7.58847	0	0.460052	20.0416	6.67045	8.16144	0	2.91906	3.62908	3.30022	13.1673	0.709989	9.01195	4.06046
GTEX-131XW-0011-R10a-SM-5DUVA	Brain	Normal Tissue	1.94	4.37921	8.3503	3.32088	3.51029	20.181	1.79004	3.58904	5.29169	1.31003	4.3309	6.6797	7.73185	1.81002	1.82996	29.2416	0.340037	2.97011	0.750008	0.440046	6.09135	5.04101	0.340037	0	1.07003	3.78061	11.6388	0.449938	0.99003	0.230006	3.27061	0.0999701	0.209954	0.560011	0.0299911	0.289982	17.0644	3.40954	4.4496	0.130033	2.02973	1.81002	1.75003	1.62002	0.140023	1.73998	0.649987
GTEX-13OVL-0011-R11b-SM-5L3G7	Brain	Normal Tissue	1.92994	20.3214	18.1	17.1236	10.238	70.7658	2.49047	15.0105	19.1321	6.68897	24.8977	1.19002	1.09999	11.6308	5.47074	23.166	0.0299911	9.84133	2.23978	3.45955	10.9501	37.5297	8.20114	0.0199922	68.1659	6.0787	37.3481	1.84999	1.15001	16.3465	0.119993	0.179992	0.999971	0.119993	0.0899993	0.700007	8.22961	5.8716	17.3747	0	1.71994	7.209	0.860009	0.620015	2.88086	1.57002	4.80888
GTEX-WWYW-0011-R6A-SM-3NB3G	Brain	Normal Tissue	1.92994	7.79103	13.5469	15.8775	6.63816	62.0335	8.68083	22.0077	22.8946	6.9779	12.968	6.28002	13.9762	11.297	14.4791	40.8415	3.64926	8.51987	2.46984	3.5593	20.5766	9.55231	6.12948	0	9.55231	15.8555	38.8802	11.4786	8.9373	0.589988	0.320079	0.0299911	0.0899993	14.7629	0.0299911	4.79889	21.5697	13.6506	8.3214	0.0199922	2.39064	7.209	6.74017	32.6261	1.49002	19.9584	7.7587
GTEX-1445S-0011-R7b-SM-5PNUG	Brain	Normal Tissue	1.92994	4.02124	8.75942	5.13983	2.82939	27.1136	2.9292	7.58847	8.30987	1.92006	7.00213	1.82996	9.55893	5.09018	6.75889	14.6406	0.620015	3.2211	3.29108	1.8	12.6835	6.75889	0.800014	0.0100027	2.02973	5.41039	15.6155	1.02997	1.61005	0.140023	0.119993	0.0700018	0.430072	3.9494	0	0.93003	14.1027	5.03054	6.38982	0	2.26948	2.28053	6.01165	5.75873	0.269931	4.20078	3.2211
GTEX-13FHP-0011-R11b-SM-5LZXP	Brain	Normal Tissue	1.92006	21.6896	20.1531	13.9375	8.74728	76.6376	3.33935	13.2681	15.0522	4.64826	21.5249	1.05003	0.789973	9.99257	5.17917	20.3637	0.0299911	10.9197	1.77004	2.3398	10.238	35.3334	6.10827	0.0199922	58.9727	5.28069	32.2887	1.54004	0.739977	14.132	0.420031	0	0.739977	0.320079	0	1.05998	12.6397	1.09999	14.1222	0.119993	2.75963	3.97137	1.47	1.05003	4.57155	5.47833	4.33992
GTEX-ZAB4-0011-R5a-SM-4SOKC	Brain	Normal Tissue	1.92006	9.25892	14.3492	14.2303	7.42199	49.7619	8.16144	21.1258	14.845	4.22121	12.3967	5.47833	21.1258	7.93823	7.91077	36.4276	1.55	4.86926	3.63916	2.99077	18.0249	10.8293	4.49923	0.0100027	7.28941	14.0247	22.3459	7.81809	6.1593	0.420031	0.179992	0.0199922	0.060002	10.1814	0	1.34997	14.7322	8.99947	8.1671	0	2.44089	5.31006	4.77896	19.1321	1.31997	14.6304	2.13958
GTEX-T6MN-0011-R5A-SM-32QPD	Brain	Normal Tissue	1.92006	8.46101	14.3095	12.7806	8.50806	58.5248	7.63068	15.4754	19.0659	3.5791	11.7605	6.92009	15.3898	8.47862	3.83872	29.445	2.36919	5.77872	1.61005	2.58012	20.9944	11.3127	4.36103	0	10.7396	11.0722	24.2001	13.305	6.83902	0.259978	0.69002	0.140023	0.0199922	10.2735	0.0199922	2.40061	19.2119	10.7173	7.25915	0.0299911	2.33008	6.74953	2.18002	17.1355	1.70002	18.9736	2.12038
GTEX-QMR6-0011-R5A-SM-32PKT	Brain	Normal Tissue	1.92006	4.99925	7.13938	7.999	4.58107	32.9215	4.48989	11.4706	6.62896	1.40004	10.6506	2.21046	14.1811	15.2835	8.03791	17.9999	0.389935	2.82939	2.71033	3.18998	15.0836	8.96833	1.31997	0	6.5786	7.30965	11.0186	1.82996	2.68043	0.430072	0.060002	0.130033	0.0299911	7.09005	0	1.27003	33.7066	4.96127	4.06046	0	2.58012	2.6693	3.90854	6.86752	0.479964	4.9785	2.87089
GTEX-13NZ8-0011-R1b-SM-5KM3V	Brain	Normal Tissue	1.92006	1.8	3.32088	2.79042	1.70995	17.0289	0.959994	2.12038	3.08984	0.969971	2.68973	1.42998	1.88	3.23901	4.69034	5.9784	0.140023	2.85897	1.07003	0.940022	4.62896	2.38071	0.179992	0.0100027	1.86999	0.869973	6.47005	0.380036	1.53003	0.350111	1.40998	0.0299911	0.0199922	0.400091	0	0.65999	17.5807	2.75963	2.0796	0.0400066	1.09999	1.29001	3.45955	2.52001	0.259978	2.38071	1.22003
GTEX-1313W-3026-SM-5LZUZ	Brain	Normal Tissue	1.90996	21.6446	22.1147	14.8759	10.4676	88.769	6.51958	14.409	18.7254	5.3285	19.2385	1.92006	2.82939	10.3737	3.68997	27.6067	0	10.9805	1.81002	2.38071	14.2402	42.6646	5.11849	0.0199922	53.3336	3.9494	41.1827	3.99069	0.949989	11.8587	1.22003	0.130033	0.440046	0.979983	0	0.369874	19.4666	3.79111	16.4147	0.060002	1.61005	13.2497	2.5393	3.08984	2.29004	26.5556	3.62908
GTEX-X585-0011-R5A-SM-46MVI	Brain	Normal Tissue	1.90996	11.9578	18.9736	15.9326	13.0764	73.0585	7.82893	34.3195	12.3025	3.23901	14.2501	8.36188	7.74795	8.16144	7.599	31.69	1.25002	12.6484	6.92009	3.54945	16.7596	18.9868	4.06046	0	8.86941	7.57271	38.1064	3.609	6.82008	1.61005	0.54	0.239982	0.0500127	11.3206	0.0500127	3.47879	35.6285	7.04107	10.8368	0.359982	4.70011	5.99916	4.78891	23.0379	1.15001	11.5424	3.0494
GTEX-13X6J-0011-R5b-SM-5PNWT	Brain	Normal Tissue	1.90996	4.79889	8.49039	10.8594	6.21937	37.7384	5.75075	16.8061	13.5469	3.36959	7.999	5.53944	11.7687	5.18996	3.03043	20.3355	1.54004	4.43113	1.51	1.64003	14.6406	8.5376	3.68997	0.119993	5.24057	7.16913	21.1844	3.999	8.02121	0.649987	0.0799963	0	0.0100027	9.8277	0	1.40004	10.8971	6.46109	5.65193	0.0299911	1.36997	5.8594	1.61005	14.5193	0.840013	10.083	1.81996
GTEX-ZE7O-0011-R6a-SM-57WCI	Brain	Normal Tissue	1.90996	3.97137	7.89981	3.999	3.51029	20.7197	2.93937	3.43088	4.60017	0.959994	4.33992	2.91906	7.10974	3.25929	1.81996	11.7361	0.560011	3.39068	0.649987	1.02997	6.9779	4.30993	0.570015	0	4.83898	3.27969	8.74728	1.25002	0.640002	0.350111	0.119993	0.0100027	0.0299911	1.99001	0	8.37929	16.4488	3.7389	3.41901	0.060002	1.70995	5.8594	1.36003	2.29004	0.310003	2.9292	1.63005
GTEX-13CZV-0011-R9a-SM-5LZXT	Brain	Normal Tissue	1.90996	2.99077	6.13798	5.64019	4.44036	35.8018	3.18998	4.37011	6.50152	2.29004	6.99243	2.04953	6.93931	10.3378	11.8013	16.9818	0.0700018	2.63071	6.46109	2.61979	29.5882	8.82035	0.0500127	0	4.28907	3.799	11.7687	0.159985	0.879991	1.27003	0.369874	0	0.320079	2.74057	0	1.90005	14.2106	6.51958	9.34274	0.060002	3.07915	6.0787	12.9501	3.70022	0.239982	38.7188	5.44048
GTEX-ZXG5-0011-R7b-SM-57WCC	Brain	Normal Tissue	1.90996	2.9009	4.59061	4.7197	2.71974	15.5184	1.71994	3.83872	3.53962	1.57002	4.53997	1.33999	6.28874	5.04101	2.21046	7.02157	0.230006	1.66999	1.58996	1.57002	7.85067	4.58107	0.250042	0.0299911	1.41999	2.89086	6.94894	0.65999	0.999971	0.300034	0.0400066	0.239982	0.119993	1.54004	0	0.879991	16.5977	3.30022	2.78076	0	1.48003	2.35935	2.23978	2.13958	0.190047	2.23978	1.82996
GTEX-11DZ1-2926-SM-5A5KI	Brain	Normal Tissue	1.90005	15.2624	8.987	11.8423	3.40954	57.2409	3.44997	10.0621	15.8335	5.36929	10.9501	1.04002	2.82939	8.47862	6.35007	30.3148	0.060002	11.2658	2.9292	2.19062	15.5615	33.0129	2.78076	0	54.7951	5.99084	52.4173	1.31003	1.55	15.1045	0.549991	0.40994	0.589988	0.110028	0	3.88962	20.0834	3.17014	11.3284	0.169992	3.25929	16.6669	4.25943	3.43088	2.56052	10.9197	8.57913
GTEX-P44G-0011-R7A-SM-2I3F9	Brain	Normal Tissue	1.90005	4.48989	8.30987	6.65198	4.53997	40.2234	3.25026	7.46844	9.82089	2.08972	6.19785	3.49087	9.46005	4.1602	6.1593	17.0053	0.700007	3.30939	1.64003	1.33999	13.5188	6.94894	1.17999	0.0100027	2.16045	4.9785	19.4666	1.81002	2.85105	0.140023	0.209954	0.269931	0.840013	4.1602	0	1.22003	16.3579	6.95858	4.61934	0	1.96996	2.63985	6.51055	8.83259	1.09004	7.85067	4.81889
GTEX-13PLJ-0011-R5a-SM-5O9BG	Brain	Normal Tissue	1.90005	3.87885	6.0787	4.27126	2.8196	15.2306	2.85897	4.85915	4.81889	1.70995	6.99243	1.73998	8.42005	3.17014	3.30939	10.8669	0.239982	2.13958	2.56941	0.93003	9.82089	4.18044	0.500006	0.0500127	2.45958	4.36103	9.91666	0.440046	1.08003	0.460052	0.119993	0.060002	0.060002	1.63005	0.0299911	3.10057	18.8426	4.47125	4.06892	0.110028	2.71974	2.72919	2.00039	4.12002	0.560011	2.93937	3.36026
GTEX-13QJC-0011-R7b-SM-5PNUM	Brain	Normal Tissue	1.90005	3.17014	6.67045	4.40051	2.68043	20.1531	2.08972	5.11849	4.30098	1.77004	7.12948	1.24	9.90979	4.33992	5.65978	8.86941	0.179992	4.14006	3.45955	2.0199	10.5697	7.14928	0.190047	0	2.72919	3.35095	8.60892	0.219982	0.570015	0.629995	0.190047	0.119993	0.15004	2.03961	0	1.22003	15.7897	3.88962	3.5791	0.0799963	2.35935	1.72999	7.81267	2.97011	0.320079	3.39068	2.56941
GTEX-14ASI-0011-R6a-SM-5S2UZ	Brain	Normal Tissue	1.88994	5.69125	10.3881	9.61875	7.89981	39.4503	6.38096	7.74258	10.0621	2.11011	7.93823	5.57025	8.57913	5.16841	2.40061	22.6578	1.19997	6.01999	1.49998	2.09989	12.977	11.7361	3.9494	0.0400066	7.98238	6.46109	19.6837	7.67843	3.25026	0.330022	0.440046	0.159985	0.179992	4.72952	0	4.28015	22.2377	6.04089	6.12948	0.060002	1.96001	4.80888	2.16045	13.822	1.76001	13.9956	0.969971
GTEX-13N2G-0011-R6b-SM-5MR3P	Brain	Normal Tissue	1.88	7.31979	18.2259	9.13144	9.20134	59.1364	8.18978	7.13938	13.3511	3.36959	14.3891	3.07062	11.6712	6.43873	5.77872	34.6302	1.07003	10.7769	2.14999	2.64901	17.0525	10.7769	3.15042	0.0400066	5.97011	5.92065	25.7579	7.39118	3.25026	0.720014	17.2069	0.300034	0.119993	3.18998	0.0299911	2.44937	35.1623	8.71098	9.20134	0.269931	2.71974	6.04089	5.81892	20.4203	1.53003	14.429	4.80888
GTEX-NPJ7-2726-SM-2I3FT	Brain	Normal Tissue	1.88	6.38982	13.5188	9.95109	5.32112	32.4008	4.25943	5.57797	11.5424	3.71049	9.67225	17.3266	10.8368	5.32112	7.74258	16.6438	1.17999	4.67087	2.80984	1.44995	11.6712	13.7646	1.19997	0.0799963	3.97137	4.68059	45.2225	0.769999	4.23	0.670007	10.4894	0.190047	1.25002	1.32999	0	3.61903	24.9842	3.17014	5.53944	0.119993	2.52001	2.89086	5.12915	9.57883	0.649987	7.56222	1.8
GTEX-13X6J-0011-R6a-SM-5PNUB	Brain	Normal Tissue	1.88	5.24057	10.8971	15.9768	6.74017	42.9911	9.08723	9.47974	20.1531	4.37921	10.5331	4.98886	10.6802	4.96815	4.85915	24.1331	2.8196	4.31891	1.69003	3.40954	18.8556	8.04906	5.47074	0.119993	12.7452	11.8999	23.7185	20.9217	5.71894	0.679987	0.69002	0	0.0100027	7.18904	0	2.04953	15.8445	11.2501	6.88182	0.0299911	1.71994	6.68897	1.81002	17.5685	0.849982	19.3053	1.13
GTEX-XOTO-0011-R7B-SM-4B64R	Brain	Normal Tissue	1.88	5.22969	10.577	5.29169	5.73085	34.3195	2.85105	18.3909	8.72911	2.83921	6.80119	4.78891	7.66248	4.14868	4.59061	21.5846	0.949989	3.17894	1.96996	1.47	10.7694	8.72306	1.88994	0.0100027	3.51029	5.12915	14.3095	2.6693	5.05151	0.289982	0.230006	0.060002	0.15004	7.67843	0	0.54	17.3627	4.9785	4.62896	0.0999701	2.01012	2.83921	2.56052	11.933	0.739977	5.69125	2.11011
GTEX-NPJ8-0011-R11A-SM-2YUMS	Brain	Normal Tissue	1.86999	21.2285	13.8604	17.0762	4.57155	83.4582	3.11998	11.1724	19.2652	6.63816	14.8039	1.24	2.16946	12.1163	7.10974	25.8473	0.0400066	10.3809	2.34955	3.7389	12.2006	29.4042	5.89199	0	55.7142	5.71894	47.7679	1.73998	1.01001	16.0991	0.289982	0	0.380036	0.15004	0	3.83872	9.44039	4.28015	16.5174	0	2.66006	17.2667	4.18914	2.49912	3.5791	6.31057	6.52862
GTEX-ZE7O-0011-R11a-SM-57WBC	Brain	Normal Tissue	1.86999	16.9348	15.8335	10.0273	7.31979	76.5315	2.18002	8.9311	12.1837	3.20995	14.439	1.07003	0.909986	8.04906	3.41901	22.3304	0.0299911	8.33295	1.17999	2.25068	8.63881	26.3905	5.52793	0	40.7849	4.04081	27.2644	0.949989	1.08003	11.0799	0.420031	0	0.169992	0.330022	0	0.589988	9.9995	3.88962	13.87	0	2.44937	6.01999	1.58996	1.04002	1.82996	4.30993	3.97137
GTEX-13NYS-0011-R4b-SM-5MR3O	Brain	Normal Tissue	1.86999	6.04089	13.4068	5.39167	4.40051	43.5611	3.62908	2.23978	8.98077	2.54989	8.83872	4.31891	17.3747	4.77896	8.51987	31.4929	0.179992	5.79879	2.25068	1.02001	14.449	7.81809	0.199963	0.0199922	1.42998	5.22969	26.6848	1.05003	1.51	0.589988	0.49007	0.0100027	0.0400066	0.420031	0	2.03961	16.3465	6.51958	5.06905	0.0299911	3.47879	5.31006	8.51987	4.84905	0.190047	12.4139	17.7891
GTEX-X4XX-0011-R7A-SM-46MWR	Brain	Normal Tissue	1.86999	5.62067	8.74122	10.8895	3.4001	29.2619	4.43113	11.8917	8.5376	7.19902	7.50997	1.15001	16.1662	8.59104	9.44039	14.2205	0.359982	3.15042	4.79889	4.12859	21.5996	4.30098	0.460052	0	7.69976	8.88171	17.195	0.750008	1.36003	0.560011	0.0400066	1.14	0.0899993	5.97011	0.0899993	2.35935	14.4891	4.02124	4.94067	0	2.82939	4.31891	6.18068	3.9494	0.119993	2.83921	3.46915
GTEX-XOTO-0011-R6B-SM-4B65X	Brain	Normal Tissue	1.86999	4.69034	9.08723	5.38047	5.57797	32.6487	3.20995	7.93823	8.86941	1.54004	7.80184	3.00949	7.73185	4.74924	5.22969	20.223	0.640002	3.41901	1.47	1.73998	12.9232	9.46661	2.13069	0.0299911	4.59061	5.18996	12.3795	3.35095	2.3398	0.269931	0.190047	0.209954	0.0199922	6.62896	0	0.679987	23.5057	5.12915	6.4209	0.0400066	2.32041	3.2211	3.59901	8.12193	0.979983	8.28112	2.0199
GTEX-12WSC-0011-R9a-SM-5GU4U	Brain	Normal Tissue	1.86999	4.53997	7.97132	7.73185	4.99925	28.1673	3.73113	8.75942	7.98238	3.71049	9.80728	2.5393	6.16784	6.02834	3.10918	12.9142	0.130033	4.18044	3.07062	2.59988	19.6156	6.82008	1.22997	0	5.33959	4.59061	11.933	1.49998	2.02973	1.64003	0.640002	0.629995	0.840013	2.98042	0.0500127	4.16886	27.0198	2.85105	6.06187	0.0899993	2.63071	40.4471	5.0796	4.48989	1.02997	9.2782	6.21075
GTEX-12ZZZ-0011-R6b-SM-5EQ5B	Brain	Normal Tissue	1.86999	4.41886	8.88171	9.42078	5.7388	30.8234	5.11849	5.58959	9.55231	2.18002	6.56038	5.11849	8.3214	4.08022	2.8196	16.8411	0.879991	3.79111	1.11003	1.78002	13.1856	6.16784	2.48013	0.0400066	6.66121	5.94946	17.2786	10.5404	2.90896	0.250042	0.720014	0.0299911	0.060002	2.36919	0.0299911	1.17999	23.4244	6.69825	5.41039	0.0199922	2.21968	5.16841	1.77004	10.0273	1.07003	14.8759	1.29001
GTEX-NL4W-0011-R6a-SM-2I3GA	Brain	Normal Tissue	1.84999	6.28874	12.6221	8.68685	5.77071	41.4117	6.48802	5.45181	11.4866	3.46915	10.0203	2.68973	9.25892	4.73937	5.38047	17.532	1.22997	5.96184	1.90996	2.44089	15.7241	8.66881	2.91906	0.0299911	6.34127	7.58847	28.3632	7.1592	2.48013	0.320079	0.400091	0.0299911	0.119993	3.54945	0.0199922	3.30939	19.1985	7.34012	5.77872	0.0500127	2.41062	4.60975	4.88956	12.7276	1.54004	11.2035	5.92065
GTEX-13FLW-0011-R6b-SM-5L3EN	Brain	Normal Tissue	1.84999	5.75873	15.3792	12.8785	8.60892	43.5611	8.9311	9.53907	14.0831	2.68043	11.5025	5.35071	12.8606	5.67943	4.02962	21.5846	1.79004	4.67087	1.82996	2.79042	16.6438	15.0836	5.16841	0.119993	13.9568	8.86941	21.6296	26.4454	5.05852	0.310003	0.860009	0.179992	0.0999701	3.67975	0.0700018	3.47879	27.7218	11.0799	7.45809	0	1.88994	5.77872	2.38071	16.8879	1.48003	23.3433	0.959994
GTEX-NPJ8-0011-R6a-SM-2HMKB	Brain	Normal Tissue	1.84001	11.2423	16.0101	18.6089	6.86752	51.1255	11.3363	14.015	17.9252	5.05151	17.8632	3.2211	14.132	8.42005	9.55893	24.0996	2.88086	9.91666	5.28069	6.31057	18.4037	12.986	6.13798	0.0400066	11.8013	12.7718	34.9921	13.1036	6.18926	0.709989	1.02001	0	0.230006	7.28941	0	8.6628	27.6067	10.8971	9.34922	0.0700018	4.25058	12.977	6.28002	21.4355	2.56052	22.9741	5.29903
GTEX-13O3Q-0011-R5b-SM-5P9H4	Brain	Normal Tissue	1.84001	10.111	15.7023	13.8508	9.34922	60.3372	5.69125	26.19	16.426	3.78061	10.4531	6.73084	11.0722	7.00213	4.02962	29.3838	1.64003	7.57271	1.96001	2.14999	20.0416	12.1163	3.999	0	6.3281	8.12756	32.3783	5.60123	9.31041	0.869973	0.169992	0.0299911	0.0299911	11.4627	0	1.86999	13.444	8.15013	8.62087	0.060002	2.91906	5.57797	2.58909	24.0496	1.25002	11.8423	2.04953
GTEX-13X6K-0011-R5b-SM-5PNUE	Brain	Normal Tissue	1.84001	9.77334	18.7384	9.73953	7.03132	57.5592	7.22902	18.8165	11.2892	2.52001	11.6793	5.12915	16.6438	5.71102	4.36103	30.4623	0.949989	5.29169	2.29958	1.64003	14.8347	10.2026	2.46984	0	4.25058	7.19902	26.2263	4.18914	3.90042	0.259978	0.199963	0.0400066	0.0199922	7.60955	0	2.61072	28.442	6.88182	7.87247	0.0999701	2.75963	3.68997	4.14006	14.6203	0.679987	9.18222	3.68997
GTEX-13OVJ-0011-R7a-SM-5L3G1	Brain	Normal Tissue	1.84001	8.21252	14.2205	6.31933	4.70989	42.0189	3.40954	5.99084	8.07701	5.53944	13.2039	1.44995	24.8288	9.78012	17.7521	36.9874	0.28007	5.13983	5.36929	3.05999	24.7944	10.9273	0.380036	0	5.25877	6.228	14.26	1.04002	0.649987	1.88994	0.400091	0.54	0.359982	1.66999	0.0700018	1.60003	23.571	7.04107	6.24096	0.110028	5.03054	2.45958	8.54945	5.05852	0.430072	8.16144	5.53944
GTEX-WVLH-0011-R7A-SM-3MJFB	Brain	Normal Tissue	1.84001	4.72952	9.2782	4.36103	3.03043	20.9362	3.08984	6.39868	5.81086	1.81002	5.609	2.45958	10.4386	4.06046	3.13082	14.7936	0.219982	2.80984	2.16045	1.25002	11.2892	5.64019	0.530006	0	2.36919	4.76904	10.4604	0.769999	1.31997	0.679987	0.0999701	0.0400066	0.250042	1.97996	0	0.500006	18.0875	3.46915	4.53054	0.0100027	2.58012	2.49047	1.71994	3.44997	0.110028	2.63071	3.54945
GTEX-12WSB-0011-R1b-SM-5P9EY	Brain	Normal Tissue	1.84001	3.88962	6.24962	3.77014	3.35095	24.0663	1.77004	2.90896	5.09018	1.01001	4.53997	1.88994	1.67998	6.77766	3.40954	7.66248	0.0999701	2.26006	1.44003	2.11011	14.1027	4.89974	0.0999701	0	3.30939	1.55	8.63881	0.470066	0.54	0.350111	0.0899993	0.0100027	0.060002	1.73998	0	0.900001	19.7246	1.86003	5.38047	0.0999701	1.79004	2.88086	4.69034	1.62002	0.330022	2.34955	4.22121
GTEX-ZE9C-0011-R4a-SM-4WKH6	Brain	Normal Tissue	1.84001	2.05951	3.62908	2.25068	2.72919	13.9375	1.51	1.60003	2.42907	0.670007	2.23978	3.17014	4.06046	2.58909	2.21046	6.75889	0.130033	1.54004	0.700007	1.02001	4.59061	4.30993	0.0799963	0.0100027	0.769999	2.03961	7.6678	0.40994	0.460052	0.179992	0.130033	0	0.0400066	0.810015	0	0.110028	21.886	2.16045	2.33008	0.0799963	1.28003	1.05998	1.69003	1.02001	0.15004	1.86999	1.29998
GTEX-144GL-0011-R5b-SM-5PNUJ	Brain	Normal Tissue	1.82996	4.09155	7.38094	3.39068	3.30022	18.5831	1.94998	4.6386	5.29169	1.34997	5.00966	2.59988	6.79177	3.78061	2.64901	14.2501	0.369874	2.21968	1.40004	1.25002	11.2892	4.95096	0.460052	0	1.92994	3.49087	6.89137	0.479964	0.739977	0.230006	0.0799963	0	0.0100027	2.72919	0	0.599985	12.986	2.82939	5.05852	0.0400066	2.49047	1.84001	1.82996	4.09155	0.130033	3.17894	2.16045
GTEX-13NZA-0011-R8b-SM-5KM2Q	Brain	Normal Tissue	1.82996	4.04081	14.3095	8.88171	8.68685	31.6461	6.27132	7.82893	8.40256	2.33008	9.7598	3.47879	5.42918	5.65978	4.82892	19.6156	0.440046	7.17908	2.68973	1.69003	11.9993	8.30987	1.38998	0.15004	4.81889	5.55097	15.0731	5.16841	4.30993	0.460052	1.38998	0.0700018	0.199963	1.22003	0	7.56222	31.4493	4.14006	6.09135	0.0700018	2.02973	13.5563	1.63005	2.09989	0.470066	6.83902	2.83921
GTEX-145MI-3126-SM-5Q5CF	Brain	Normal Tissue	1.81996	14.6914	14.8347	8.15013	4.69034	65.7983	1.96001	6.13798	8.39091	3.4001	12.3967	0.400091	1.40004	9.03072	5.04101	12.9411	0.259978	9.36868	2.12038	2.0199	6.96823	25.4209	3.36026	0	44.9724	3.07062	22.4545	0.350111	0.40994	8.72306	0.250042	0.119993	0.609981	0.0799963	0	1.04002	4.73937	3.3301	11.0339	0.0400066	1.66006	5.15053	1.04002	2.59988	2.54989	2.75963	2.54989
GTEX-OHPN-0011-R9A-SM-2YUMN	Brain	Normal Tissue	1.81996	6.31057	12.5263	7.63068	5.48974	41.4979	3.25929	6.15076	8.12193	2.56052	12.3538	2.01012	9.09984	12.5002	14.6406	8.16144	0.060002	4.53997	8.09944	2.87089	41.5266	9.2782	0.0400066	0	10.9881	4.37921	14.0539	0.530006	0.340037	0.969971	0.869973	0	0.130033	2.9009	0	0.599985	16.748	8.42005	6.51055	0.560011	4.25058	7.96028	10.0691	8.63881	0.060002	16.6323	4.93041
GTEX-12ZZW-0011-R4a-SM-5DUX9	Brain	Normal Tissue	1.81996	3.5593	8.03234	3.9194	2.88086	21.0527	2.90896	2.58909	4.02962	1.32999	4.12859	5.60123	18.4164	2.79042	2.26948	16.4033	0.28007	1.57002	0.860009	1.31997	8.68083	4.62896	0.110028	0	0.810015	5.15053	9.91666	0.620015	0.900001	0.219982	0.259978	0.0199922	0.0199922	0.289982	0.0299911	0.179992	14.1027	3.7389	3.25026	0.28007	2.19062	1.53003	2.87089	1.05998	0.130033	3.79111	1.24
GTEX-N7MS-2425-SM-26GMD	Brain	Normal Tissue	1.81002	9.51925	7.58847	11.7279	6.09981	36.4276	4.4496	6.62896	9.82089	2.68043	5.17917	23.7514	9.2782	5.26972	2.01012	17.5929	0.959994	5.7388	0.959994	2.11011	10.9425	10.6802	1.99001	0.0400066	4.16886	2.61979	34.7504	1.16997	5.79879	1.56003	8.72306	0.15004	0.0700018	1.81996	0.110028	1.99001	13.7933	2.68043	7.82893	0.219982	1.41999	3.86007	1.72999	4.61934	1.11003	8.74122	3.5791
GTEX-13O3Q-0011-R2b-SM-5KM3K	Brain	Normal Tissue	1.81002	5.42166	16.69	17.2547	7.3503	45.9174	2.58012	16.2561	8.86941	1.77004	8.83872	4.43113	5.71102	5.81086	3.08984	27.3401	1.01001	6.01165	1.44995	1.60003	14.6609	7.65187	0.0700018	0	2.93937	4.99925	25.9551	2.25068	3.59901	0.750008	1.79004	0	0.15004	2.18002	0	1.46004	29.4042	3.52004	7.48918	0.0400066	2.68973	11.1879	2.35935	2.58909	0.140023	10.238	3.50057
GTEX-OXRO-0011-R2A-SM-3NB1W	Brain	Normal Tissue	1.81002	1.96001	4.72952	2.98042	2.19062	24.4361	1.13	1.60003	3.20995	1.19002	4.09155	1.77004	2.61979	2.91906	5.24057	6.92009	0.110028	3.13951	1.24	1.09999	6.45213	3.25026	0.0500127	0	1.37999	1.73998	5.62067	0.479964	0.420031	2.25068	0.359982	0.0700018	0.0999701	0.350111	0.0400066	1.40004	25.5623	3.20106	2.71974	0.0400066	1.58996	6.96823	5.0796	3.32088	0.289982	4.10861	1.61005
GTEX-13N1W-0011-R5b-SM-5MR5Q	Brain	Normal Tissue	1.8	6.56949	17.5929	9.01195	7.88886	55.138	7.599	20.4203	14.3293	3.39068	13.1036	5.03054	18.0624	8.06023	10.6138	29.1001	1.99001	8.30987	10.4604	2.25068	20.5908	14.015	4.60017	0.0199922	7.04107	10.5624	23.9996	4.77896	4.74924	0.769999	0.28007	0.0199922	0.199963	9.31687	0	4.86926	12.1584	11.9827	6.99243	0.0799963	2.71033	5.90017	5.42918	19.0659	1.22003	13.6696	3.87885
GTEX-NL4W-0011-R9a-SM-2I3G1	Brain	Normal Tissue	1.8	2.64901	12.1331	6.43873	6.80119	53.7418	1.90996	4.28015	7.81267	2.26948	8.91255	1.44003	2.83921	4.43113	7.74795	5.90835	0.209954	5.28069	4.83898	2.75008	23.3757	9.06836	0.0799963	0	5.71102	3.01995	13.5001	0.579996	0.530006	0.949989	0.860009	0.209954	0.40994	3.33935	0	1.71994	18.5831	5.21882	4.77896	0.250042	2.68043	12.8072	5.57025	6.73084	0.40994	18.8165	5.26972
GTEX-145LS-0011-R7a-SM-5PNWM	Brain	Normal Tissue	1.79004	8.12756	11.0415	12.3709	7.80184	44.879	6.5786	22.8629	13.9568	2.40061	11.5264	6.25829	11.0492	7.28941	5.13983	31.5803	1.55	5.62067	3.00949	2.18002	16.155	9.8277	3.20106	0.0100027	6.01165	8.13884	25.2803	4.52112	6.18068	1.25002	0.420031	0.0799963	0.119993	12.2685	0	1.16997	23.983	6.80119	6.72151	0.0500127	2.40061	4.89974	2.61072	18.1377	1.22997	10.2735	2.70095
[truncated: 4,125 more rows]
[truncated: 48 more columns]
